# Supplementary material for: The genetic architecture of Plakophilin 2 cardiomyopathy
Source: Genet Med. 2021 Jun 12;23(10):1961–8. doi: 10.1038/s41436-021-01233-7 (PMC8486657; doi:10.1038/s41436-021-01233-7)
Supplement: Supplementary file 2 — Supplementary File 1 _variant list [file 41436_2021_1233_MOESM2_ESM.xlsx]

## Sheet: ACM ARVC Genetic Testing Cohort
Transcript Consequence	Protein Consequence (NP_004563.2)	MAF	Annotation	Diagnosis	Contributor
NM_004572.3:c.1130T>C	NP_004563.2:p.Ile377Thr	3.183e-05	Missense	ARVC	LMM ARVC
NM_004572.3:c.1454G>A	NP_004563.2:p.Gly485Glu	7.412e-06	Missense	ARVC	Invitae
NM_004572.3:c.159C>A	NP_004563.2:p.Ser53Arg	4.642e-06	Missense	ARVC	LMM ARVC
NM_004572.3:c.1660A>G	NP_004563.2:p.Ile554Val	2.786e-05	Missense	ARVC	LMM ARVC
NM_004572.3:c.1669A>G	NP_004563.2:p.Asn557Asp	3.539e-05	Missense	ARVC	Invitae
NM_004572.3:c.1844C>T	NP_004563.2:p.Ser615Phe	0	Missense	ARVC	Invitae
NM_004572.3:c.2117T>C	NP_004563.2:p.Leu706Pro	3.184e-05	Missense	ARVC	Invitae
NM_004572.3:c.2125C>T	NP_004563.2:p.Leu709Phe	0	Missense	ARVC	LMM ARVC
NM_004572.3:c.2386T>C	NP_004563.2:p.Cys796Arg	0	Missense	ARVC	Invitae
NM_004572.3:c.2537C>A	NP_004563.2:p.Ser846Tyr	0	Missense	ARVC	Invitae
NM_004572.3:c.2560C>T	NP_004563.2:p.His854Tyr	2.475e-05	Missense	ARVC	LMM ARVC
NM_004572.3:c.983G>T	NP_004563.2:p.Gly328Val	0	Missense	ARVC	Invitae
NM_004572.3:c.1130T>C	NP_004563.2:p.Ile377Thr	3.183e-05	Missense	cardiomyopathy	Invitae
NM_004572.3:c.2636T>C	NP_004563.2:p.Leu879Pro	1.591e-05	Missense	cardiomyopathy	Invitae
NM_004572.3:c.746G>A	NP_004563.2:p.Ser249Asn	7.96e-06	Missense	cardiomyopathy	Invitae
NM_004572.3:c.1190T>A	NP_004563.2:p.Ile397Asn	2.477e-05	Missense	DCM	Invitae
NM_004572.3:c.1366A>C	NP_004563.2:p.Lys456Gln	0	Missense	DCM	Invitae
NM_004572.3:c.1547A>G	NP_004563.2:p.Lys516Arg	0	Missense	DCM	Invitae
NM_004572.3:c.158G>A	NP_004563.2:p.Ser53Asn	4.636e-06	Missense	DCM	Invitae
NM_004572.3:c.1643G>T	NP_004563.2:p.Gly548Val	0	Missense	DCM	Invitae
NM_004572.3:c.236G>A	NP_004563.2:p.Arg79Gln	2.476e-05	Missense	DCM LVNC	Invitae
NM_004572.3:c.1385C>G	NP_004563.2:p.Thr462Arg	3.237e-05	Missense	I42.0	Invitae
NM_004572.3:c.1660A>G	NP_004563.2:p.Ile554Val	2.786e-05	Missense	I42.8/peripartum CM	Invitae
NM_004572.3:c.2633C>T	NP_004563.2:p.Ser878Phe	3.977e-06	Missense	I42.8	Invitae
NM_004572.3:c.2636T>C	NP_004563.2:p.Leu879Pro	1.591e-05	Missense	I42.8	Invitae
NM_004572.3:c.2543G>C	NP_004563.2:p.Trp848Ser	2.784e-05	Missense	I42.9	Invitae
NM_004572.3:c.194C>T	NP_004563.2:p.Ala65Val	2.957e-05	Missense	I46.9	Invitae
NM_004572.3:c.1718G>A	NP_004563.2:p.Arg573Lys	0	Missense	NICM	Invitae
NM_004572.3:c.1162C>T	NP_004563.2:p.Arg388Trp	3.979e-06	Missense	ARVC	Invitae
NM_004572.3:c.1941T>G	NP_004563.2:p.Cys647Trp	2.122e-05	Missense	SCA	Invitae
NM_004572.3:c.2291A>G	NP_004563.2:p.Asn764Ser	7.955e-06	Missense	SCA	Invitae
NM_004572.3:c.2386T>C	NP_004563.2:p.Cys796Arg	0	Missense	SCA	Invitae
NM_004572.3:c.2502C>G	NP_004563.2:p.Asn834Lys	3.978e-06	Missense	SCA	Invitae
NM_004572.3:c.916C>A	NP_004563.2:p.Pro306Thr	0	Missense	SCA	Invitae
NM_004572.3:c.1669A>G	NP_004563.2:p.Asn557Asp	3.539e-05	Missense	SCA DCM	Invitae
NM_004572.3:c.1367A>C	NP_004563.2:p.Lys456Thr	0	Missense	SCD	Invitae
NM_004572.3:c.2100A>T	NP_004563.2:p.Glu700Asp	0	Missense	SCD	Invitae
NM_004572.3:c.1162C>T	NP_004563.2:p.Arg388Trp	3.979e-06	Missense	VT	Invitae
NM_004572.3:c.1742G>A	NP_004563.2:p.Gly581Glu	1.194e-05	Missense	ARVC	LMM ARVC
NM_004572.3:c.1292T>C	NP_004563.2:p.Leu431Ser	7.961e-06	Missense	VT NICM	Invitae
NM_004572.3:c.1613G>A	NP_004563.2:p.Trp538*	1.5912e-05	Truncating	ALVC	Invitae
NM_004572.3:c.1132C>T	NP_004563.2:p.Gln378*	7.07279e-06	Truncating	ARVC	Invitae
NM_004572.3:c.1132C>T	NP_004563.2:p.Gln378X	7.07279e-06	Truncating	ARVC	LMM
NM_004572.3:c.1132C>T	NP_004563.2:p.Gln378X	7.07279e-06	Truncating	ARVC	LMM
NM_004572.3:c.1132C>T	NP_004563.2:p.Gln378X	7.07279e-06	Truncating	ARVC	LMM
NM_004572.3:c.1132C>T	NP_004563.2:p.Gln378X	7.07279e-06	Truncating	ARVC	LMM
NM_004572.3:c.1211dupT	NP_004563.2:p.Val406Serfs*4	0	Truncating	ARVC	Invitae
NM_004572.3:c.1211dupT	NP_004563.2:p.Val406fs	0	Truncating	ARVC	LMM
NM_004572.3:c.1211dupT	NP_004563.2:p.Val406fs	0	Truncating	ARVC	LMM
NM_004572.3:c.1237C>T	NP_004563.2:p.Arg413*	1.4146e-05	Truncating	ARVC	Invitae
NM_004572.3:c.1237C>T	NP_004563.2:p.Arg413*	1.4146e-05	Truncating	ARVC	Invitae
NM_004572.3:c.1237C>T	NP_004563.2:p.Arg413*	1.4146e-05	Truncating	ARVC	Invitae
NM_004572.3:c.1237C>T	NP_004563.2:p.Arg413X	1.4146e-05	Truncating	ARVC	LMM
NM_004572.3:c.1237C>T	NP_004563.2:p.Arg413X	1.4146e-05	Truncating	ARVC	LMM
NM_004572.3:c.1237C>T	NP_004563.2:p.Arg413X	1.4146e-05	Truncating	ARVC	LMM
NM_004572.3:c.1301dupC	NP_004563.2:p.Glu435X	0	Truncating	ARVC	LMM
NM_004572.3:c.1369_1372delCAAA	NP_004563.2:p.Gln457X	0	Truncating	ARVC	LMM
NM_004572.3:c.148_151delACAG	NP_004563.2:p.Thr50Serfs*61	0	Truncating	ARVC	Invitae
NM_004572.3:c.148_151delACAG	NP_004563.2:p.Thr50SerfsX61	0	Truncating	ARVC	LMM
NM_004572.3:c.148_151delACAG	NP_004563.2:p.Thr50SerfsX61	0	Truncating	ARVC	LMM
NM_004572.3:c.148_151delACAG	NP_004563.2:p.Thr50SerfsX61	0	Truncating	ARVC	LMM
NM_004572.3:c.148_151delACAG	NP_004563.2:p.Thr50SerfsX61	0	Truncating	ARVC	LMM
NM_004572.3:c.148_151delACAG	NP_004563.2:p.Thr50SerfsX61	0	Truncating	ARVC	LMM
NM_004572.3:c.148_151delACAG	NP_004563.2:p.Thr50SerfsX61	0	Truncating	ARVC	LMM
NM_004572.3:c.14delG	NP_004563.2:p.Gly5AlafsX34	0	Truncating	ARVC	LMM
NM_004572.3:c.1542delA	NP_004563.2:p.Lys514Asnfs*6	0	Truncating	ARVC	Invitae
NM_004572.3:c.1566dupA	NP_004563.2:p.Ala523Serfs*18	0	Truncating	ARVC	Invitae
NM_004572.3:c.1613G>A	NP_004563.2:p.Trp538*	1.5912e-05	Truncating	ARVC	Invitae
NM_004572.3:c.1613G>A	NP_004563.2:p.Trp538*	1.5912e-05	Truncating	ARVC	Invitae
NM_004572.3:c.1613G>A	NP_004563.2:p.Trp538*	1.5912e-05	Truncating	ARVC	Invitae
NM_004572.3:c.1613G>A	NP_004563.2:p.Trp538X	1.5912e-05	Truncating	ARVC	LMM
NM_004572.3:c.1613G>A	NP_004563.2:p.Trp538X	1.5912e-05	Truncating	ARVC	LMM
NM_004572.3:c.1614G>A	NP_004563.2:p.Trp538X	0	Truncating	ARVC	LMM
NM_004572.3:c.1643delG	NP_004563.2:p.Gly548ValfsX15	0	Truncating	ARVC	LMM
NM_004572.3:c.1709delC	NP_004563.2:p.Ala570fs	0	Truncating	ARVC	LMM
NM_004572.3:c.1757delT	NP_004563.2:p.Leu586Argfs*70	0	Truncating	ARVC	Invitae
NM_004572.3:c.1759delG	NP_004563.2:p.Val587fs	0	Truncating	ARVC	LMM
NM_004572.3:c.1821dupT	NP_004563.2:p.Val608Cysfs*6	3.9807e-06	Truncating	ARVC	Invitae
NM_004572.3:c.1912C>T	NP_004563.2:p.Gln638X	7.07439e-06	Truncating	ARVC	LMM
NM_004572.3:c.1952_1955dupGAAG	NP_004563.2:p.Ser652fs	0	Truncating	ARVC	LMM
NM_004572.3:c.1999G>T	NP_004563.2:p.Glu667X	3.97842e-06	Truncating	ARVC	LMM
NM_004572.3:c.2119C>T	NP_004563.2:p.Gln707X	0	Truncating	ARVC	LMM
NM_004572.3:c.2197_2202delinsG	NP_004563.2:p.His733Alafs*8	0	Truncating	ARVC	Invitae
NM_004572.3:c.2197_2202delinsG	NP_004563.2:p.His733Alafs*8	0	Truncating	ARVC	Invitae
NM_004572.3:c.2197_2202delinsG	NP_004563.2:p.His733Alafs*8	0	Truncating	ARVC	Invitae
NM_004572.3:c.2197_2202delinsG	NP_004563.2:p.His733Alafs*8	0	Truncating	ARVC	Invitae
NM_004572.3:c.2197_2202delinsG	NP_004563.2:p.His733fs	0	Truncating	ARVC	LMM
NM_004572.3:c.2197_2202delinsG	NP_004563.2:p.His733fs	0	Truncating	ARVC	LMM
NM_004572.3:c.2197_2202delinsG	NP_004563.2:p.His733fs	0	Truncating	ARVC	LMM
NM_004572.3:c.2197_2202delinsG	NP_004563.2:p.His733fs	0	Truncating	ARVC	LMM
NM_004572.3:c.2197_2202delinsG	NP_004563.2:p.His733fs	0	Truncating	ARVC	LMM
NM_004572.3:c.2197_2202delinsG	NP_004563.2:p.His733fs	0	Truncating	ARVC	LMM
NM_004572.3:c.2197_2202delinsG	NP_004563.2:p.His733fs	0	Truncating	ARVC	LMM
NM_004572.3:c.2197_2202delinsG	NP_004563.2:p.His733fs	0	Truncating	ARVC	LMM
NM_004572.3:c.2197_2202delinsG	NP_004563.2:p.His733fs	0	Truncating	ARVC	LMM
NM_004572.3:c.2203C>T	NP_004563.2:p.Arg735X	3.97842e-06	Truncating	ARVC	LMM
NM_004572.3:c.2334_2338delinsCAGT	NP_004563.2:p.Pro779fs	0	Truncating	ARVC	LMM
NM_004572.3:c.235C>T	NP_004563.2:p.Arg79*	3.97886e-06	Truncating	ARVC	Invitae
NM_004572.3:c.235C>T	NP_004563.2:p.Arg79*	3.97886e-06	Truncating	ARVC	Invitae
NM_004572.3:c.235C>T	NP_004563.2:p.Arg79*	3.97886e-06	Truncating	ARVC	Invitae
NM_004572.3:c.235C>T	NP_004563.2:p.Arg79X	3.97886e-06	Truncating	ARVC	LMM
NM_004572.3:c.235C>T	NP_004563.2:p.Arg79X	3.97886e-06	Truncating	ARVC	LMM
NM_004572.3:c.235C>T	NP_004563.2:p.Arg79X	3.97886e-06	Truncating	ARVC	LMM
NM_004572.3:c.235C>T	NP_004563.2:p.Arg79X	3.97886e-06	Truncating	ARVC	LMM
NM_004572.3:c.235C>T	NP_004563.2:p.Arg79X	3.97886e-06	Truncating	ARVC	LMM
NM_004572.3:c.2509delA	NP_004563.2:p.Ser837ValfsX94	0	Truncating	ARVC	LMM
NM_004572.3:c.2551delA	NP_004563.2:p.Thr851ArgfsX80	0	Truncating	ARVC	LMM
NM_004572.3:c.2554delG	NP_004563.2:p.Glu852Asnfs*79	3.9769e-06	Truncating	ARVC	Invitae
NM_004572.3:c.269_272delTACA	NP_004563.2:p.Leu90fs	0	Truncating	ARVC	LMM
NM_004572.3:c.270_273delins15	NP_004563.2:p.His91Glyfs*4	0	Truncating	ARVC	Invitae
NM_004572.3:c.275T>A	NP_004563.2:p.Leu92*	7.95469e-06	Truncating	ARVC	Invitae
NM_004572.3:c.275T>A	NP_004563.2:p.Leu92*	7.95469e-06	Truncating	ARVC	Invitae
NM_004572.3:c.663C>A	NP_004563.2:p.Tyr221*	3.18532e-05	Truncating	ARVC	Invitae
NM_004572.3:c.772A>T	NP_004563.2:p.Lys258X	0	Truncating	ARVC	LMM
NM_004572.3:c.775G>T	NP_004563.2:p.Glu259*	0	Truncating	ARVC	Invitae
NM_004572.3:c.929_951dupTGGATTCCAGCGGGAGGAGAGCG	NP_004563.2:p.His318Trpfs*10	3.98622e-06	Truncating	ARVC	Invitae
NM_004572.3:c.929_951dupTGGATTCCAGCGGGAGGAGAGCG	NP_004563.2:p.His318Trpfs*10	3.98622e-06	Truncating	ARVC	Invitae
NM_004572.3:c.2509delA	NP_004563.2:p.Ser837ValfsX94	0	Truncating	cardiomyopathy	LMM
NM_004572.3:c.-9_12dup	NP_004563.2:p.Pro4_Gly5ins7	0	Truncating	DCM	Invitae
NM_004572.3:c.235C>T	NP_004563.2:p.Arg79*	3.97886e-06	Truncating	DCM	Invitae
NM_004572.3:c.1237C>T	NP_004563.2:p.Arg413*	1.4146e-05	Truncating	I42.0, I42.8	Invitae
NM_004572.3:c.1252delG	NP_004563.2:p.Ala418Profs*2	0	Truncating	I42.8	Invitae
NM_004572.3:c.1725_1728dupGATG	NP_004563.2:p.Arg577Aspfs*5	0	Truncating	I42.8	Invitae
NM_004572.3:c.390C>G	NP_004563.2:p.Tyr130*	3.99457e-06	Truncating	I42.8	Invitae
NM_004572.3:c.623delC	NP_004563.2:p.Thr208Lysfs*55	0	Truncating	I42.8	Invitae
NM_004572.3:c.968_971delinsGCCT	NP_004563.2:p.Gln323_Ala324delinsArgLeu	0	Truncating	I42.8	Invitae
NM_004572.3:c.1237C>T	NP_004563.2:p.Arg413*	1.4146e-05	Truncating	I42.9	Invitae
NM_004572.3:c.2081_2083delinsATCGCCAAAA	NP_004563.2:p.Val694Aspfs*51	0	Truncating	I48.0	Invitae
NM_004572.3:c.148_151delACAG	NP_004563.2:p.Thr50Serfs*61	0	Truncating	SCD	Invitae
NM_004572.3:c.1613G>A	NP_004563.2:p.Trp538*	1.5912e-05	Truncating	see attached letter	Invitae
NM_004572.3:c.1237C>T	NP_004563.2:p.Arg413*	1.4146e-05	Truncating	VT	Invitae
NM_004572.3:c.1821dupT	NP_004563.2:p.Val608CysfsX6	3.9807e-06	Truncating	VT	LMM
NM_004572.3:c.1912C>T	NP_004563.2:p.Gln638*	7.07439e-06	Truncating	VT	Invitae
NM_004572.3:c.2197_2202delinsG	NP_004563.2:p.His733fs	0	Truncating	VT	LMM
NM_004572.3:c.837_838delCG	NP_004563.2:p.Val280Hisfs*55	7.08185e-06	Truncating	VT	Invitae
NM_004572.3:c.2197_2202delinsG	NP_004563.2:p.His733Alafs*8	0	Truncating	VT, cardiomyopathy	Invitae
NM_004572.3:c.2197_2202delinsG	NP_004563.2:p.His733Alafs*8	0	Truncating	VT, SCA, RV dilation	Invitae
NM_004572.3:c.1803delC	NP_004563.2:p.Asp601Glufs*55	3.18471e-05	Truncating	VT/VF	Invitae

## Sheet: gnomAD
Transcript Consequence (NM_004572.3)	Protein Consequence (NP_004563.2)	Allele Count	Allele Frequency	Annotation
NM_004572.3:c.2628C>A	NP_004563.2:p.Tyr876Ter	2	7.95317e-06	Truncating
NM_004572.3:c.2620A>T	NP_004563.2:p.Lys874Ter	2	7.95323e-06	Truncating
NM_004572.3:c.2554delG	NP_004563.2:p.Glu852AsnfsTer79	1	3.9769e-06	Truncating
NM_004572.3:c.2385delC	NP_004563.2:p.Cys796ValfsTer4	1	3.97703e-06	Truncating
NM_004572.3:c.2312_2313delTC	NP_004563.2:p.Leu771ProfsTer2	1	3.98365e-06	Truncating
NM_004572.3:c.2252C>A	NP_004563.2:p.Ser751Ter	1	3.97738e-06	Truncating
NM_004572.3:c.2198_2202delACACC	NP_004563.2:p.His733ProfsTer8	6	2.12205e-05	Truncating
NM_004572.3:c.2203C>T	NP_004563.2:p.Arg735Ter	1	3.97842e-06	Truncating
NM_004572.3:c.2168delC	NP_004563.2:p.Thr723LysfsTer23	1	3.1841e-05	Truncating
NM_004572.3:c.2074A>T	NP_004563.2:p.Lys692Ter	1	3.97791e-06	Truncating
NM_004572.3:c.2013delC	NP_004563.2:p.Lys672ArgfsTer12	2	7.95703e-06	Truncating
NM_004572.3:c.1999G>T	NP_004563.2:p.Glu667Ter	1	3.97842e-06	Truncating
NM_004572.3:c.1978C>T	NP_004563.2:p.Gln660Ter	2	7.07489e-06	Truncating
NM_004572.3:c.1966A>T	NP_004563.2:p.Lys656Ter	2	7.95988e-06	Truncating
NM_004572.3:c.1951C>T	NP_004563.2:p.Arg651Ter	2	7.07524e-06	Truncating
NM_004572.3:c.1912C>T	NP_004563.2:p.Gln638Ter	2	7.07439e-06	Truncating
NM_004572.3:c.1875delA	NP_004563.2:p.Lys625AsnfsTer31	1	3.97959e-06	Truncating
NM_004572.3:c.1821dupT	NP_004563.2:p.Val608CysfsTer6	1	3.9807e-06	Truncating
NM_004572.3:c.1803delC	NP_004563.2:p.Asp601GlufsTer55	1	3.18471e-05	Truncating
NM_004572.3:c.1789delT	NP_004563.2:p.Tyr597ThrfsTer59	1	3.98375e-06	Truncating
NM_004572.3:c.1741G>T	NP_004563.2:p.Gly581Ter	1	3.98115e-06	Truncating
NM_004572.3:c.1613G>A	NP_004563.2:p.Trp538Ter	4	1.5912e-05	Truncating
NM_004572.3:c.1521G>A	NP_004563.2:p.Trp507Ter	1	3.99652e-06	Truncating
NM_004572.3:c.1504C>T	NP_004563.2:p.Gln502Ter	1	5.00691e-06	Truncating
NM_004572.3:c.1489C>T	NP_004563.2:p.Arg497Ter	2	9.18063e-06	Truncating
NM_004572.3:c.1440_1444delTCCCA	NP_004563.2:p.Asn480LysfsTer20	3	1.1054e-05	Truncating
NM_004572.3:c.1295_1323dupAGGTGGCTGAACTAAATGGGGTACCTCGG	NP_004563.2:p.Leu442ArgfsTer5	1	3.98168e-06	Truncating
NM_004572.3:c.1237C>T	NP_004563.2:p.Arg413Ter	4	1.4146e-05	Truncating
NM_004572.3:c.1145dupT	NP_004563.2:p.Gln383ProfsTer4	1	3.97848e-06	Truncating
NM_004572.3:c.1132C>T	NP_004563.2:p.Gln378Ter	2	7.07279e-06	Truncating
NM_004572.3:c.1063C>T	NP_004563.2:p.Arg355Ter	2	7.96159e-06	Truncating
NM_004572.3:c.1007_1008delGA	NP_004563.2:p.Arg336LysfsTer5	1	3.18451e-05	Truncating
NM_004572.3:c.987delT	NP_004563.2:p.Ser329ArgfsTer23	1	4.00131e-06	Truncating
NM_004572.3:c.971_972insCT	NP_004563.2:p.Ala325TrpfsTer28	12	4.26185e-05	Truncating
NM_004572.3:c.968_969delAG	NP_004563.2:p.Gln323ArgfsTer12	12	4.25988e-05	Truncating
NM_004572.3:c.929_951dupTGGATTCCAGCGGGAGGAGAGCG	NP_004563.2:p.His318TrpfsTer10	1	3.98622e-06	Truncating
NM_004572.3:c.921dupT	NP_004563.2:p.Val308CysfsTer28	1	3.98286e-06	Truncating
NM_004572.3:c.917_918delCC	NP_004563.2:p.Pro306GlnfsTer29	1	3.18552e-05	Truncating
NM_004572.3:c.837_838delCG	NP_004563.2:p.Val280HisfsTer55	2	7.08185e-06	Truncating
NM_004572.3:c.808C>T	NP_004563.2:p.Gln270Ter	2	7.96641e-06	Truncating
NM_004572.3:c.663C>A	NP_004563.2:p.Tyr221Ter	1	3.18532e-05	Truncating
NM_004572.3:c.604delG	NP_004563.2:p.Val202SerfsTer61	1	3.97788e-06	Truncating
NM_004572.3:c.533dupT	NP_004563.2:p.His179AlafsTer37	1	3.98791e-06	Truncating
NM_004572.3:c.390C>G	NP_004563.2:p.Tyr130Ter	1	3.99457e-06	Truncating
NM_004572.3:c.369G>A	NP_004563.2:p.Trp123Ter	1	4.02534e-06	Truncating
NM_004572.3:c.275T>A	NP_004563.2:p.Leu92Ter	2	7.95469e-06	Truncating
NM_004572.3:c.253_256delGAGT	NP_004563.2:p.Glu85MetfsTer26	1	3.97757e-06	Truncating
NM_004572.3:c.235C>T	NP_004563.2:p.Arg79Ter	1	3.97886e-06	Truncating
NM_004572.3:c.190dupC	NP_004563.2:p.Leu64ProfsTer22	1	4.84698e-06	Truncating
NM_004572.3:c.2638A>G	NP_004563.2:p.Lys880Glu	1	3.97659e-06	Missense
NM_004572.3:c.2636T>C	NP_004563.2:p.Leu879Pro	4	1.59068e-05	Missense
NM_004572.3:c.2633C>T	NP_004563.2:p.Ser878Phe	1	3.97662e-06	Missense
NM_004572.3:c.2631C>A	NP_004563.2:p.His877Gln	42	0.000167017	Missense
NM_004572.3:c.2623G>A	NP_004563.2:p.Ala875Thr	1	3.97652e-06	Missense
NM_004572.3:c.2615C>T	NP_004563.2:p.Thr872Ile	3	1.06057e-05	Missense
NM_004572.3:c.2612G>A	NP_004563.2:p.Arg871Gln	16	5.65691e-05	Missense
NM_004572.3:c.2611C>T	NP_004563.2:p.Arg871Trp	3	1.19306e-05	Missense
NM_004572.3:c.2606A>C	NP_004563.2:p.Asn869Thr	1	3.97678e-06	Missense
NM_004572.3:c.2605A>G	NP_004563.2:p.Asn869Asp	3	9.55171e-05	Missense
NM_004572.3:c.2603T>A	NP_004563.2:p.Val868Asp	2	7.95349e-06	Missense
NM_004572.3:c.2593A>G	NP_004563.2:p.Thr865Ala	2	7.95393e-06	Missense
NM_004572.3:c.2586T>G	NP_004563.2:p.Phe862Leu	3	9.55231e-05	Missense
NM_004572.3:c.2582A>T	NP_004563.2:p.Gln861Leu	1	3.97697e-06	Missense
NM_004572.3:c.2570A>T	NP_004563.2:p.Tyr857Phe	1	3.97687e-06	Missense
NM_004572.3:c.2566G>C	NP_004563.2:p.Ala856Pro	1	3.97697e-06	Missense
NM_004572.3:c.2560C>T	NP_004563.2:p.His854Tyr	7	2.47481e-05	Missense
NM_004572.3:c.2552C>T	NP_004563.2:p.Thr851Met	14	4.94951e-05	Missense
NM_004572.3:c.2543G>C	NP_004563.2:p.Trp848Ser	7	2.78388e-05	Missense
NM_004572.3:c.2537C>T	NP_004563.2:p.Ser846Phe	7	2.78401e-05	Missense
NM_004572.3:c.2536T>G	NP_004563.2:p.Ser846Ala	4	1.59082e-05	Missense
NM_004572.3:c.2527C>T	NP_004563.2:p.Leu843Phe	1	3.97738e-06	Missense
NM_004572.3:c.2524G>A	NP_004563.2:p.Val842Ile	18	6.36434e-05	Missense
NM_004572.3:c.2522C>T	NP_004563.2:p.Ser841Phe	1	3.18451e-05	Missense
NM_004572.3:c.2507C>A	NP_004563.2:p.Ala836Glu	3	1.19326e-05	Missense
NM_004572.3:c.2507C>G	NP_004563.2:p.Ala836Gly	1	3.97753e-06	Missense
NM_004572.3:c.2504A>G	NP_004563.2:p.Lys835Arg	2	7.95526e-06	Missense
NM_004572.3:c.2502C>G	NP_004563.2:p.Asn834Lys	1	3.97776e-06	Missense
NM_004572.3:c.2502C>A	NP_004563.2:p.Asn834Lys	1	3.97776e-06	Missense
NM_004572.3:c.2501A>G	NP_004563.2:p.Asn834Ser	2	7.07264e-06	Missense
NM_004572.3:c.2495C>T	NP_004563.2:p.Ala832Val	1	3.97791e-06	Missense
NM_004572.3:c.2492A>G	NP_004563.2:p.Tyr831Cys	17	6.76229e-05	Missense
NM_004572.3:c.2488G>C	NP_004563.2:p.Ala830Pro	3	1.19312e-05	Missense
NM_004572.3:c.2485G>A	NP_004563.2:p.Asp829Asn	123	0.000434924	Missense
NM_004572.3:c.2482G>A	NP_004563.2:p.Gly828Ser	33	0.000116678	Missense
NM_004572.3:c.2479G>T	NP_004563.2:p.Ala827Ser	1	3.18918e-05	Missense
NM_004572.3:c.2473A>C	NP_004563.2:p.Ile825Leu	1	3.97681e-06	Missense
NM_004572.3:c.2464A>G	NP_004563.2:p.Ile822Val	11	3.88921e-05	Missense
NM_004572.3:c.2464A>T	NP_004563.2:p.Ile822Phe	2	7.9533e-06	Missense
NM_004572.3:c.2455A>T	NP_004563.2:p.Ile819Phe	1	3.97665e-06	Missense
NM_004572.3:c.2453G>T	NP_004563.2:p.Gly818Val	3	1.19301e-05	Missense
NM_004572.3:c.2453G>A	NP_004563.2:p.Gly818Asp	1	3.97671e-06	Missense
NM_004572.3:c.2449G>A	NP_004563.2:p.Gly817Arg	4	1.59065e-05	Missense
NM_004572.3:c.2441T>C	NP_004563.2:p.Leu814Pro	1	3.97643e-06	Missense
NM_004572.3:c.2437C>T	NP_004563.2:p.Leu813Phe	1	3.9764e-06	Missense
NM_004572.3:c.2434G>A	NP_004563.2:p.Asp812Asn	15	5.30305e-05	Missense
NM_004572.3:c.2432G>A	NP_004563.2:p.Arg811His	6	2.12128e-05	Missense
NM_004572.3:c.2431C>T	NP_004563.2:p.Arg811Cys	8	2.82845e-05	Missense
NM_004572.3:c.2431C>A	NP_004563.2:p.Arg811Ser	241	0.000852072	Missense
NM_004572.3:c.2428G>A	NP_004563.2:p.Ala810Thr	1	3.9764e-06	Missense
NM_004572.3:c.2425A>T	NP_004563.2:p.Asn809Tyr	1	3.97643e-06	Missense
NM_004572.3:c.2422C>G	NP_004563.2:p.Gln808Glu	1	3.97627e-06	Missense
NM_004572.3:c.2416A>G	NP_004563.2:p.Ser806Gly	1	3.9763e-06	Missense
NM_004572.3:c.2414A>G	NP_004563.2:p.Asn805Ser	1	3.97633e-06	Missense
NM_004572.3:c.2410C>G	NP_004563.2:p.Gln804Glu	1	3.97633e-06	Missense
NM_004572.3:c.2399A>T	NP_004563.2:p.Asn800Ile	1	3.97655e-06	Missense
NM_004572.3:c.2392A>G	NP_004563.2:p.Thr798Ala	209	0.00073908	Missense
NM_004572.3:c.2380T>G	NP_004563.2:p.Ser794Ala	1	3.97725e-06	Missense
NM_004572.3:c.2378C>A	NP_004563.2:p.Ala793Asp	5	1.76852e-05	Missense
NM_004572.3:c.2366T>A	NP_004563.2:p.Ile789Asn	6	2.38639e-05	Missense
NM_004572.3:c.2366T>C	NP_004563.2:p.Ile789Thr	10	3.97731e-05	Missense
NM_004572.3:c.2365A>G	NP_004563.2:p.Ile789Val	89	0.000314888	Missense
NM_004572.3:c.2354C>T	NP_004563.2:p.Thr785Ile	1	3.97753e-06	Missense
NM_004572.3:c.2353A>G	NP_004563.2:p.Thr785Ala	1	3.97776e-06	Missense
NM_004572.3:c.2348C>T	NP_004563.2:p.Pro783Leu	2	7.07869e-06	Missense
NM_004572.3:c.2336C>G	NP_004563.2:p.Pro779Arg	3	1.19368e-05	Missense
NM_004572.3:c.2335C>G	NP_004563.2:p.Pro779Ala	2	7.95773e-06	Missense
NM_004572.3:c.2332A>G	NP_004563.2:p.Ile778Val	11	4.37762e-05	Missense
NM_004572.3:c.2324T>C	NP_004563.2:p.Val775Ala	1	3.97959e-06	Missense
NM_004572.3:c.2312T>C	NP_004563.2:p.Leu771Pro	1	3.98203e-06	Missense
NM_004572.3:c.2311C>G	NP_004563.2:p.Leu771Val	1	3.98854e-06	Missense
NM_004572.3:c.2311C>T	NP_004563.2:p.Leu771Phe	1	3.98854e-06	Missense
NM_004572.3:c.2307A>T	NP_004563.2:p.Glu769Asp	1	3.98699e-06	Missense
NM_004572.3:c.2304A>T	NP_004563.2:p.Lys768Asn	1	3.99179e-06	Missense
NM_004572.3:c.2303A>C	NP_004563.2:p.Lys768Thr	14	5.59168e-05	Missense
NM_004572.3:c.2298T>G	NP_004563.2:p.Ile766Met	1	3.97763e-06	Missense
NM_004572.3:c.2293G>C	NP_004563.2:p.Glu765Gln	1	3.9775e-06	Missense
NM_004572.3:c.2291A>G	NP_004563.2:p.Asn764Ser	2	7.95488e-06	Missense
NM_004572.3:c.2290A>C	NP_004563.2:p.Asn764His	2	7.95469e-06	Missense
NM_004572.3:c.2285T>C	NP_004563.2:p.Leu762Pro	2	7.95475e-06	Missense
NM_004572.3:c.2281T>C	NP_004563.2:p.Ser761Pro	1	3.97728e-06	Missense
NM_004572.3:c.2273G>A	NP_004563.2:p.Arg758Gln	12	4.24334e-05	Missense
NM_004572.3:c.2272C>G	NP_004563.2:p.Arg758Gly	1	3.97741e-06	Missense
NM_004572.3:c.2272C>T	NP_004563.2:p.Arg758Trp	4	1.59096e-05	Missense
NM_004572.3:c.2258T>A	NP_004563.2:p.Leu753Gln	1	3.97719e-06	Missense
NM_004572.3:c.2246C>T	NP_004563.2:p.Ala749Val	3	1.19325e-05	Missense
NM_004572.3:c.2245G>A	NP_004563.2:p.Ala749Thr	3	1.19321e-05	Missense
NM_004572.3:c.2233G>T	NP_004563.2:p.Val745Leu	1	3.97763e-06	Missense
NM_004572.3:c.2222G>T	NP_004563.2:p.Gly741Val	5	1.76812e-05	Missense
NM_004572.3:c.2213T>G	NP_004563.2:p.Leu738Arg	1	3.18512e-05	Missense
NM_004572.3:c.2211G>A	NP_004563.2:p.Met737Ile	1	3.97814e-06	Missense
NM_004572.3:c.2206A>G	NP_004563.2:p.Lys736Glu	1	3.97814e-06	Missense
NM_004572.3:c.2204G>A	NP_004563.2:p.Arg735Gln	19	7.55906e-05	Missense
NM_004572.3:c.2203C>G	NP_004563.2:p.Arg735Gly	1	3.97842e-06	Missense
NM_004572.3:c.2201C>T	NP_004563.2:p.Thr734Ile	1	3.97839e-06	Missense
NM_004572.3:c.2200A>G	NP_004563.2:p.Thr734Ala	3	1.0609e-05	Missense
NM_004572.3:c.2197C>G	NP_004563.2:p.His733Asp	6	2.12197e-05	Missense
NM_004572.3:c.2188G>A	NP_004563.2:p.Gly730Ser	1	3.97833e-06	Missense
NM_004572.3:c.2180A>C	NP_004563.2:p.Lys727Thr	2	7.95691e-06	Missense
NM_004572.3:c.2170G>A	NP_004563.2:p.Val724Ile	1	3.97883e-06	Missense
NM_004572.3:c.2168C>T	NP_004563.2:p.Thr723Ile	1	3.97928e-06	Missense
NM_004572.3:c.2162C>T	NP_004563.2:p.Ala721Val	2	7.95849e-06	Missense
NM_004572.3:c.2153C>T	NP_004563.2:p.Thr718Ile	1	3.18492e-05	Missense
NM_004572.3:c.2150C>G	NP_004563.2:p.Pro717Arg	1	3.98e-06	Missense
NM_004572.3:c.2150C>T	NP_004563.2:p.Pro717Leu	33	0.000116751	Missense
NM_004572.3:c.2149C>T	NP_004563.2:p.Pro717Ser	2	7.96014e-06	Missense
NM_004572.3:c.2134G>A	NP_004563.2:p.Gly712Arg	4	1.41448e-05	Missense
NM_004572.3:c.2131G>C	NP_004563.2:p.Ala711Pro	1	3.18492e-05	Missense
NM_004572.3:c.2129C>A	NP_004563.2:p.Thr710Lys	1	3.97798e-06	Missense
NM_004572.3:c.2129C>T	NP_004563.2:p.Thr710Met	21	8.35375e-05	Missense
NM_004572.3:c.2124C>A	NP_004563.2:p.Asn708Lys	1	3.97744e-06	Missense
NM_004572.3:c.2121G>T	NP_004563.2:p.Gln707His	1	3.9775e-06	Missense
NM_004572.3:c.2117T>C	NP_004563.2:p.Leu706Pro	1	3.1841e-05	Missense
NM_004572.3:c.2114C>T	NP_004563.2:p.Ala705Val	1	3.97735e-06	Missense
NM_004572.3:c.2113G>A	NP_004563.2:p.Ala705Thr	1	3.97731e-06	Missense
NM_004572.3:c.2111G>A	NP_004563.2:p.Gly704Glu	1	3.97735e-06	Missense
NM_004572.3:c.2090A>G	NP_004563.2:p.Tyr697Cys	2	7.95469e-06	Missense
NM_004572.3:c.2087A>G	NP_004563.2:p.Asn696Ser	54	0.000190937	Missense
NM_004572.3:c.2084G>A	NP_004563.2:p.Arg695His	5	1.98888e-05	Missense
NM_004572.3:c.2083C>T	NP_004563.2:p.Arg695Cys	36	0.000127307	Missense
NM_004572.3:c.2080G>A	NP_004563.2:p.Val694Ile	7	2.7847e-05	Missense
NM_004572.3:c.2077A>G	NP_004563.2:p.Ser693Gly	1	3.97795e-06	Missense
NM_004572.3:c.2075A>G	NP_004563.2:p.Lys692Arg	3	1.19337e-05	Missense
NM_004572.3:c.2071G>A	NP_004563.2:p.Ala691Thr	6	2.38696e-05	Missense
NM_004572.3:c.2062T>C	NP_004563.2:p.Ser688Pro	11	3.89009e-05	Missense
NM_004572.3:c.2059C>G	NP_004563.2:p.Leu687Val	1	3.18492e-05	Missense
NM_004572.3:c.2057A>G	NP_004563.2:p.Tyr686Cys	1	3.97829e-06	Missense
NM_004572.3:c.2055G>A	NP_004563.2:p.Met685Ile	2	7.95659e-06	Missense
NM_004572.3:c.2052G>T	NP_004563.2:p.Arg684Ser	1	3.18613e-05	Missense
NM_004572.3:c.2026T>A	NP_004563.2:p.Trp676Arg	1	3.97858e-06	Missense
NM_004572.3:c.2025G>T	NP_004563.2:p.Glu675Asp	1	3.97864e-06	Missense
NM_004572.3:c.2021T>C	NP_004563.2:p.Val674Ala	9	3.58081e-05	Missense
NM_004572.3:c.2020G>A	NP_004563.2:p.Val674Met	24	8.48975e-05	Missense
NM_004572.3:c.2020G>T	NP_004563.2:p.Val674Leu	2	7.95805e-06	Missense
NM_004572.3:c.2017G>A	NP_004563.2:p.Gly673Ser	1	3.97861e-06	Missense
NM_004572.3:c.2012C>A	NP_004563.2:p.Pro671His	1	3.97852e-06	Missense
NM_004572.3:c.2006G>C	NP_004563.2:p.Ser669Thr	3	1.19356e-05	Missense
NM_004572.3:c.2006G>T	NP_004563.2:p.Ser669Ile	3	1.19356e-05	Missense
NM_004572.3:c.1997A>T	NP_004563.2:p.Glu666Val	1	3.97839e-06	Missense
NM_004572.3:c.1994C>G	NP_004563.2:p.Pro665Arg	14	4.9519e-05	Missense
NM_004572.3:c.1994C>T	NP_004563.2:p.Pro665Leu	1	3.97864e-06	Missense
NM_004572.3:c.1991T>C	NP_004563.2:p.Met664Thr	1	3.97858e-06	Missense
NM_004572.3:c.1984G>A	NP_004563.2:p.Val662Met	3	1.1936e-05	Missense
NM_004572.3:c.1981G>C	NP_004563.2:p.Asp661His	1	3.97852e-06	Missense
NM_004572.3:c.1980G>C	NP_004563.2:p.Gln660His	1	3.97883e-06	Missense
NM_004572.3:c.1979A>G	NP_004563.2:p.Gln660Arg	2	7.95779e-06	Missense
NM_004572.3:c.1973A>C	NP_004563.2:p.Gln658Pro	1	3.97924e-06	Missense
NM_004572.3:c.1957A>G	NP_004563.2:p.Arg653Gly	5	1.76837e-05	Missense
NM_004572.3:c.1952G>A	NP_004563.2:p.Arg651Gln	3	1.06121e-05	Missense
NM_004572.3:c.1948A>G	NP_004563.2:p.Ser650Gly	1	3.97855e-06	Missense
NM_004572.3:c.1941T>G	NP_004563.2:p.Cys647Trp	6	2.12232e-05	Missense
NM_004572.3:c.1939T>A	NP_004563.2:p.Cys647Ser	1	3.1837e-05	Missense
NM_004572.3:c.1926_1928delCAA	NP_004563.2:p.Asn642del	5	1.7684e-05	Missense
NM_004572.3:c.1928A>G	NP_004563.2:p.Lys643Arg	8	3.18291e-05	Missense
NM_004572.3:c.1926C>A	NP_004563.2:p.Asn642Lys	2	7.95874e-06	Missense
NM_004572.3:c.1919A>G	NP_004563.2:p.Asp640Gly	2	7.95843e-06	Missense
NM_004572.3:c.1907A>G	NP_004563.2:p.Asn636Ser	1	3.97858e-06	Missense
NM_004572.3:c.1904G>A	NP_004563.2:p.Arg635Gln	2	7.9583e-06	Missense
NM_004572.3:c.1903C>T	NP_004563.2:p.Arg635Trp	1	3.9795e-06	Missense
NM_004572.3:c.1889T>C	NP_004563.2:p.Ile630Thr	3	1.19381e-05	Missense
NM_004572.3:c.1888A>G	NP_004563.2:p.Ile630Val	3	1.19378e-05	Missense
NM_004572.3:c.1885A>T	NP_004563.2:p.Asn629Tyr	1	3.97947e-06	Missense
NM_004572.3:c.1880C>G	NP_004563.2:p.Ser627Cys	2	7.959e-06	Missense
NM_004572.3:c.1876T>A	NP_004563.2:p.Tyr626Asn	1	3.97959e-06	Missense
NM_004572.3:c.1872G>T	NP_004563.2:p.Glu624Asp	18	7.16372e-05	Missense
NM_004572.3:c.1861G>A	NP_004563.2:p.Glu621Lys	1	3.9801e-06	Missense
NM_004572.3:c.1856A>T	NP_004563.2:p.Glu619Val	1	3.98007e-06	Missense
NM_004572.3:c.1849C>G	NP_004563.2:p.Gln617Glu	1	3.18471e-05	Missense
NM_004572.3:c.1847A>C	NP_004563.2:p.Tyr616Ser	1	3.97997e-06	Missense
NM_004572.3:c.1843T>A	NP_004563.2:p.Ser615Thr	2	7.07544e-06	Missense
NM_004572.3:c.1837A>C	NP_004563.2:p.Asn613His	1	3.97988e-06	Missense
NM_004572.3:c.1834C>T	NP_004563.2:p.His612Tyr	1	3.98023e-06	Missense
NM_004572.3:c.1826G>T	NP_004563.2:p.Cys609Phe	1	3.98038e-06	Missense
NM_004572.3:c.1822G>A	NP_004563.2:p.Val608Met	1	3.9807e-06	Missense
NM_004572.3:c.1821T>G	NP_004563.2:p.Cys607Trp	1	3.98064e-06	Missense
NM_004572.3:c.1817A>G	NP_004563.2:p.Asn606Ser	1	3.98124e-06	Missense
NM_004572.3:c.1811C>T	NP_004563.2:p.Thr604Met	12	4.77871e-05	Missense
NM_004572.3:c.1810A>G	NP_004563.2:p.Thr604Ala	2	7.96267e-06	Missense
NM_004572.3:c.1810A>C	NP_004563.2:p.Thr604Pro	1	3.98134e-06	Missense
NM_004572.3:c.1798G>A	NP_004563.2:p.Asp600Asn	1	3.98572e-06	Missense
NM_004572.3:c.1795C>A	NP_004563.2:p.Pro599Thr	7	2.78987e-05	Missense
NM_004572.3:c.1788T>G	NP_004563.2:p.Asp596Glu	1	3.98298e-06	Missense
NM_004572.3:c.1768G>A	NP_004563.2:p.Val590Ile	1	3.98127e-06	Missense
NM_004572.3:c.1759G>A	NP_004563.2:p.Val587Ile	687	0.00243117	Missense
NM_004572.3:c.1754C>T	NP_004563.2:p.Ser585Leu	2	7.96235e-06	Missense
NM_004572.3:c.1750G>C	NP_004563.2:p.Asp584His	1	3.98099e-06	Missense
NM_004572.3:c.1742G>A	NP_004563.2:p.Gly581Glu	3	1.19427e-05	Missense
NM_004572.3:c.1741G>A	NP_004563.2:p.Gly581Arg	2	7.96229e-06	Missense
NM_004572.3:c.1732A>G	NP_004563.2:p.Arg578Gly	1	3.98149e-06	Missense
NM_004572.3:c.1724C>T	NP_004563.2:p.Ala575Val	1	3.98384e-06	Missense
NM_004572.3:c.1724C>G	NP_004563.2:p.Ala575Gly	1	3.98384e-06	Missense
NM_004572.3:c.1723G>A	NP_004563.2:p.Ala575Thr	1	3.98314e-06	Missense
NM_004572.3:c.1711G>A	NP_004563.2:p.Asp571Asn	2	7.9706e-06	Missense
NM_004572.3:c.1709C>T	NP_004563.2:p.Ala570Val	1	3.98587e-06	Missense
NM_004572.3:c.1708G>A	NP_004563.2:p.Ala570Thr	8	3.1888e-05	Missense
NM_004572.3:c.1706G>A	NP_004563.2:p.Gly569Asp	2	7.97238e-06	Missense
NM_004572.3:c.1700C>T	NP_004563.2:p.Ser567Phe	1	3.98813e-06	Missense
NM_004572.3:c.1699T>A	NP_004563.2:p.Ser567Thr	3	1.19632e-05	Missense
NM_004572.3:c.1697G>T	NP_004563.2:p.Ser566Ile	1	3.98858e-06	Missense
NM_004572.3:c.1693A>G	NP_004563.2:p.Met565Val	1	3.99109e-06	Missense
NM_004572.3:c.1678G>A	NP_004563.2:p.Gly560Arg	1	3.98238e-06	Missense
NM_004572.3:c.1672G>A	NP_004563.2:p.Val558Ile	16	5.66296e-05	Missense
NM_004572.3:c.1669A>G	NP_004563.2:p.Asn557Asp	10	3.539e-05	Missense
NM_004572.3:c.1663T>C	NP_004563.2:p.Phe555Leu	1	3.98057e-06	Missense
NM_004572.3:c.1660A>G	NP_004563.2:p.Ile554Val	7	2.78638e-05	Missense
NM_004572.3:c.1655T>G	NP_004563.2:p.Phe552Cys	2	7.96045e-06	Missense
NM_004572.3:c.1651G>A	NP_004563.2:p.Asp551Asn	8	2.83054e-05	Missense
NM_004572.3:c.1642G>T	NP_004563.2:p.Gly548Cys	3	1.06124e-05	Missense
NM_004572.3:c.1637C>G	NP_004563.2:p.Ala546Gly	1	3.97934e-06	Missense
NM_004572.3:c.1636G>A	NP_004563.2:p.Ala546Thr	93	0.000328975	Missense
NM_004572.3:c.1635A>T	NP_004563.2:p.Lys545Asn	1	3.97893e-06	Missense
NM_004572.3:c.1633A>G	NP_004563.2:p.Lys545Glu	2	7.95722e-06	Missense
NM_004572.3:c.1628A>G	NP_004563.2:p.Tyr543Cys	1	3.97842e-06	Missense
NM_004572.3:c.1622G>T	NP_004563.2:p.Gly541Val	1	3.9781e-06	Missense
NM_004572.3:c.1616C>T	NP_004563.2:p.Pro539Leu	3	1.19344e-05	Missense
NM_004572.3:c.1615C>G	NP_004563.2:p.Pro539Ala	6	2.38688e-05	Missense
NM_004572.3:c.1599C>G	NP_004563.2:p.Ile533Met	2	7.95602e-06	Missense
NM_004572.3:c.1592T>G	NP_004563.2:p.Ile531Ser	1342	0.00474591	Missense
NM_004572.3:c.1589A>T	NP_004563.2:p.Asn530Ile	17	6.76256e-05	Missense
NM_004572.3:c.1588A>G	NP_004563.2:p.Asn530Asp	7	2.78441e-05	Missense
NM_004572.3:c.1583C>T	NP_004563.2:p.Thr528Met	6	2.38705e-05	Missense
NM_004572.3:c.1577C>T	NP_004563.2:p.Thr526Met	699	0.00247224	Missense
NM_004572.3:c.1576A>G	NP_004563.2:p.Thr526Ala	34	0.000120242	Missense
NM_004572.3:c.1574T>G	NP_004563.2:p.Leu525Arg	8	3.18276e-05	Missense
NM_004572.3:c.1567G>C	NP_004563.2:p.Ala523Pro	1	3.97915e-06	Missense
NM_004572.3:c.1561A>G	NP_004563.2:p.Thr521Ala	6	2.38774e-05	Missense
NM_004572.3:c.1559T>A	NP_004563.2:p.Ile520Lys	1	3.97975e-06	Missense
NM_004572.3:c.1558A>G	NP_004563.2:p.Ile520Val	10	3.97991e-05	Missense
NM_004572.3:c.1555A>G	NP_004563.2:p.Met519Val	1	3.98086e-06	Missense
NM_004572.3:c.1555A>C	NP_004563.2:p.Met519Leu	1	3.98086e-06	Missense
NM_004572.3:c.1552C>A	NP_004563.2:p.Leu518Ile	3	1.19423e-05	Missense
NM_004572.3:c.1550A>G	NP_004563.2:p.Asn517Ser	139	0.000491945	Missense
NM_004572.3:c.1549A>G	NP_004563.2:p.Asn517Asp	1	3.98149e-06	Missense
NM_004572.3:c.1547A>C	NP_004563.2:p.Lys516Thr	1	3.98216e-06	Missense
NM_004572.3:c.1537G>A	NP_004563.2:p.Asp513Asn	1	3.98689e-06	Missense
NM_004572.3:c.1536T>A	NP_004563.2:p.Asn512Lys	4	1.41722e-05	Missense
NM_004572.3:c.1532C>G	NP_004563.2:p.Ser511Cys	1	3.98797e-06	Missense
NM_004572.3:c.1526T>C	NP_004563.2:p.Leu509Ser	1	3.99128e-06	Missense
NM_004572.3:c.1517T>C	NP_004563.2:p.Leu506Pro	1	3.99837e-06	Missense
NM_004572.3:c.1514T>C	NP_004563.2:p.Leu505Ser	1	4.00237e-06	Missense
NM_004572.3:c.1511G>T	NP_004563.2:p.Gly504Val	1	4.00468e-06	Missense
NM_004572.3:c.1498C>T	NP_004563.2:p.Pro500Ser	2	9.63382e-06	Missense
NM_004572.3:c.1497G>T	NP_004563.2:p.Gln499His	4	1.92515e-05	Missense
NM_004572.3:c.1492G>A	NP_004563.2:p.Asp498Asn	1	4.66553e-06	Missense
NM_004572.3:c.1490G>A	NP_004563.2:p.Arg497Gln	30	0.000139311	Missense
NM_004572.3:c.1487T>A	NP_004563.2:p.Val496Asp	11	4.99478e-05	Missense
NM_004572.3:c.1484G>A	NP_004563.2:p.Gly495Glu	2	7.84751e-06	Missense
NM_004572.3:c.1481C>T	NP_004563.2:p.Ser494Leu	4	1.77686e-05	Missense
NM_004572.3:c.1480T>G	NP_004563.2:p.Ser494Ala	1	4.44208e-06	Missense
NM_004572.3:c.1469G>A	NP_004563.2:p.Arg490Gln	16	6.10855e-05	Missense
NM_004572.3:c.1468C>T	NP_004563.2:p.Arg490Trp	111	0.000424646	Missense
NM_004572.3:c.1465G>A	NP_004563.2:p.Gly489Arg	11	4.16206e-05	Missense
NM_004572.3:c.1463G>A	NP_004563.2:p.Gly488Asp	1	3.18674e-05	Missense
NM_004572.3:c.1462G>A	NP_004563.2:p.Gly488Ser	20	7.4763e-05	Missense
NM_004572.3:c.1459C>A	NP_004563.2:p.Gln487Lys	1	4.23445e-06	Missense
NM_004572.3:c.1454G>T	NP_004563.2:p.Gly485Val	1	4.19396e-06	Missense
NM_004572.3:c.1454G>A	NP_004563.2:p.Gly485Glu	2	7.41191e-06	Missense
NM_004572.3:c.1448C>T	NP_004563.2:p.Thr483Ile	1	4.17592e-06	Missense
NM_004572.3:c.1436G>A	NP_004563.2:p.Cys479Tyr	2	7.32907e-06	Missense
NM_004572.3:c.1433C>T	NP_004563.2:p.Ala478Val	53	0.000193874	Missense
NM_004572.3:c.1432G>A	NP_004563.2:p.Ala478Thr	1	4.13551e-06	Missense
NM_004572.3:c.1429C>T	NP_004563.2:p.His477Tyr	1	4.11906e-06	Missense
NM_004572.3:c.1424T>G	NP_004563.2:p.Val475Gly	5	2.05251e-05	Missense
NM_004572.3:c.1421C>T	NP_004563.2:p.Ala474Val	56	0.000203349	Missense
NM_004572.3:c.1420G>A	NP_004563.2:p.Ala474Thr	73	0.000264952	Missense
NM_004572.3:c.1415C>T	NP_004563.2:p.Pro472Leu	12	4.89724e-05	Missense
NM_004572.3:c.1409G>C	NP_004563.2:p.Gly470Ala	1	4.06894e-06	Missense
NM_004572.3:c.1398_1400delAAG	NP_004563.2:p.Arg466del	1	4.05867e-06	Missense
NM_004572.3:c.1391A>G	NP_004563.2:p.Asn464Ser	1	4.0541e-06	Missense
NM_004572.3:c.1387G>A	NP_004563.2:p.Val463Ile	1	4.05439e-06	Missense
NM_004572.3:c.1385C>G	NP_004563.2:p.Thr462Arg	9	3.23697e-05	Missense
NM_004572.3:c.1384A>G	NP_004563.2:p.Thr462Ala	4	1.62151e-05	Missense
NM_004572.3:c.1376C>T	NP_004563.2:p.Thr459Ile	1	3.98689e-06	Missense
NM_004572.3:c.1372A>G	NP_004563.2:p.Ile458Val	275	0.00109605	Missense
NM_004572.3:c.1367A>G	NP_004563.2:p.Lys456Arg	1	3.98486e-06	Missense
NM_004572.3:c.1351G>A	NP_004563.2:p.Asp451Asn	1	3.98295e-06	Missense
NM_004572.3:c.1334T>G	NP_004563.2:p.Val445Gly	1	3.98203e-06	Missense
NM_004572.3:c.1322G>A	NP_004563.2:p.Arg441Gln	5	1.99078e-05	Missense
NM_004572.3:c.1321C>T	NP_004563.2:p.Arg441Trp	2	7.96299e-06	Missense
NM_004572.3:c.1316T>G	NP_004563.2:p.Val439Gly	2	7.9621e-06	Missense
NM_004572.3:c.1298T>C	NP_004563.2:p.Val433Ala	2	7.96102e-06	Missense
NM_004572.3:c.1292T>C	NP_004563.2:p.Leu431Ser	2	7.9609e-06	Missense
NM_004572.3:c.1288A>G	NP_004563.2:p.Lys430Glu	1	3.98023e-06	Missense
NM_004572.3:c.1280A>G	NP_004563.2:p.Asn427Ser	1	3.97975e-06	Missense
NM_004572.3:c.1279A>C	NP_004563.2:p.Asn427His	1	3.97991e-06	Missense
NM_004572.3:c.1272T>G	NP_004563.2:p.Phe424Leu	1	3.97962e-06	Missense
NM_004572.3:c.1262A>G	NP_004563.2:p.Asn421Ser	1	3.97915e-06	Missense
NM_004572.3:c.1244T>G	NP_004563.2:p.Val415Gly	1	3.97833e-06	Missense
NM_004572.3:c.1238G>A	NP_004563.2:p.Arg413Gln	19	6.71972e-05	Missense
NM_004572.3:c.1231G>A	NP_004563.2:p.Val411Ile	23	9.15059e-05	Missense
NM_004572.3:c.1202T>A	NP_004563.2:p.Leu401Gln	1	3.97953e-06	Missense
NM_004572.3:c.1199T>A	NP_004563.2:p.Leu400His	1	3.97972e-06	Missense
NM_004572.3:c.1196A>G	NP_004563.2:p.Lys399Arg	2	7.07589e-06	Missense
NM_004572.3:c.1190T>A	NP_004563.2:p.Ile397Asn	7	2.47716e-05	Missense
NM_004572.3:c.1184G>A	NP_004563.2:p.Arg395His	2	7.96648e-06	Missense
NM_004572.3:c.1184G>C	NP_004563.2:p.Arg395Pro	1	3.98324e-06	Missense
NM_004572.3:c.1183C>T	NP_004563.2:p.Arg395Cys	1	3.98343e-06	Missense
NM_004572.3:c.1181T>A	NP_004563.2:p.Leu394His	5	1.9914e-05	Missense
NM_004572.3:c.1169G>C	NP_004563.2:p.Arg390Thr	1	3.97867e-06	Missense
NM_004572.3:c.1163G>A	NP_004563.2:p.Arg388Gln	3	1.06102e-05	Missense
NM_004572.3:c.1162C>T	NP_004563.2:p.Arg388Trp	1	3.97899e-06	Missense
NM_004572.3:c.1162C>G	NP_004563.2:p.Arg388Gly	1	3.97899e-06	Missense
NM_004572.3:c.1151A>G	NP_004563.2:p.Lys384Arg	1	3.1835e-05	Missense
NM_004572.3:c.1144T>C	NP_004563.2:p.Phe382Leu	4	1.59124e-05	Missense
NM_004572.3:c.1136A>G	NP_004563.2:p.His379Arg	1	3.97817e-06	Missense
NM_004572.3:c.1130T>C	NP_004563.2:p.Ile377Thr	1	3.18309e-05	Missense
NM_004572.3:c.1127T>C	NP_004563.2:p.Phe376Ser	5	1.98908e-05	Missense
NM_004572.3:c.1120G>T	NP_004563.2:p.Ala374Ser	3	1.061e-05	Missense
NM_004572.3:c.1114G>C	NP_004563.2:p.Ala372Pro	176	0.00062244	Missense
NM_004572.3:c.1114G>A	NP_004563.2:p.Ala372Thr	5	1.7683e-05	Missense
NM_004572.3:c.1106G>A	NP_004563.2:p.Arg369Lys	2	7.95779e-06	Missense
NM_004572.3:c.1103C>G	NP_004563.2:p.Ser368Cys	1	3.97912e-06	Missense
NM_004572.3:c.1095G>A	NP_004563.2:p.Met365Ile	2	7.95748e-06	Missense
NM_004572.3:c.1095G>T	NP_004563.2:p.Met365Ile	1	3.97874e-06	Missense
NM_004572.3:c.1093A>G	NP_004563.2:p.Met365Val	69	0.000244053	Missense
NM_004572.3:c.1091A>T	NP_004563.2:p.His364Leu	3	1.06109e-05	Missense
NM_004572.3:c.1087G>T	NP_004563.2:p.Asp363Tyr	1	3.18532e-05	Missense
NM_004572.3:c.1081G>C	NP_004563.2:p.Glu361Gln	1	3.97953e-06	Missense
NM_004572.3:c.1081G>A	NP_004563.2:p.Glu361Lys	9	3.58158e-05	Missense
NM_004572.3:c.1069G>A	NP_004563.2:p.Val357Met	7	2.47637e-05	Missense
NM_004572.3:c.1064G>A	NP_004563.2:p.Arg355Gln	6	2.12272e-05	Missense
NM_004572.3:c.1053G>T	NP_004563.2:p.Met351Ile	1	3.97953e-06	Missense
NM_004572.3:c.1048G>C	NP_004563.2:p.Glu350Gln	1	3.97972e-06	Missense
NM_004572.3:c.1048G>A	NP_004563.2:p.Glu350Lys	3	1.19392e-05	Missense
NM_004572.3:c.1047G>A	NP_004563.2:p.Met349Ile	1	3.97966e-06	Missense
NM_004572.3:c.1045A>G	NP_004563.2:p.Met349Val	10	3.53757e-05	Missense
NM_004572.3:c.1028A>G	NP_004563.2:p.Gln343Arg	2	8.04667e-06	Missense
NM_004572.3:c.1024T>C	NP_004563.2:p.Ser342Pro	3	1.20628e-05	Missense
NM_004572.3:c.1013C>A	NP_004563.2:p.Thr338Asn	1	4.01352e-06	Missense
NM_004572.3:c.1012A>G	NP_004563.2:p.Thr338Ala	582	0.00207445	Missense
NM_004572.3:c.1010G>A	NP_004563.2:p.Ser337Asn	6	2.138e-05	Missense
NM_004572.3:c.985A>C	NP_004563.2:p.Ser329Arg	3	1.06603e-05	Missense
NM_004572.3:c.985A>T	NP_004563.2:p.Ser329Cys	12	4.79973e-05	Missense
NM_004572.3:c.983G>C	NP_004563.2:p.Gly328Ala	22	7.81794e-05	Missense
NM_004572.3:c.982G>A	NP_004563.2:p.Gly328Arg	4	1.42132e-05	Missense
NM_004572.3:c.980G>C	NP_004563.2:p.Gly327Ala	1	3.18431e-05	Missense
NM_004572.3:c.980G>T	NP_004563.2:p.Gly327Val	6	2.40058e-05	Missense
NM_004572.3:c.980G>A	NP_004563.2:p.Gly327Glu	1	4.00096e-06	Missense
NM_004572.3:c.977C>A	NP_004563.2:p.Ala326Glu	1	3.99907e-06	Missense
NM_004572.3:c.977C>G	NP_004563.2:p.Ala326Gly	1	3.99907e-06	Missense
NM_004572.3:c.976G>T	NP_004563.2:p.Ala326Ser	1	3.99936e-06	Missense
NM_004572.3:c.976G>A	NP_004563.2:p.Ala326Thr	6	2.39962e-05	Missense
NM_004572.3:c.974C>T	NP_004563.2:p.Ala325Val	12	4.26324e-05	Missense
NM_004572.3:c.971C>G	NP_004563.2:p.Ala324Gly	1	3.99693e-06	Missense
NM_004572.3:c.971C>T	NP_004563.2:p.Ala324Val	6	2.39816e-05	Missense
NM_004572.3:c.964G>A	NP_004563.2:p.Gly322Ser	9	3.1923e-05	Missense
NM_004572.3:c.964G>T	NP_004563.2:p.Gly322Cys	25	8.86751e-05	Missense
NM_004572.3:c.953A>C	NP_004563.2:p.His318Pro	23	9.16883e-05	Missense
NM_004572.3:c.953A>G	NP_004563.2:p.His318Arg	1	3.98645e-06	Missense
NM_004572.3:c.950C>T	NP_004563.2:p.Ala317Val	3	1.19575e-05	Missense
NM_004572.3:c.950C>A	NP_004563.2:p.Ala317Glu	1	3.98584e-06	Missense
NM_004572.3:c.941G>A	NP_004563.2:p.Gly314Glu	18	6.37416e-05	Missense
NM_004572.3:c.940G>A	NP_004563.2:p.Gly314Arg	13	5.17986e-05	Missense
NM_004572.3:c.940G>C	NP_004563.2:p.Gly314Arg	1	3.98451e-06	Missense
NM_004572.3:c.938G>A	NP_004563.2:p.Ser313Asn	7	2.78853e-05	Missense
NM_004572.3:c.934T>C	NP_004563.2:p.Ser312Pro	3	1.19487e-05	Missense
NM_004572.3:c.934T>G	NP_004563.2:p.Ser312Ala	2	7.96578e-06	Missense
NM_004572.3:c.928G>A	NP_004563.2:p.Val310Met	24	8.4978e-05	Missense
NM_004572.3:c.926C>G	NP_004563.2:p.Ala309Gly	1	3.98387e-06	Missense
NM_004572.3:c.926C>T	NP_004563.2:p.Ala309Val	1	3.98387e-06	Missense
NM_004572.3:c.925G>A	NP_004563.2:p.Ala309Thr	4	1.59374e-05	Missense
NM_004572.3:c.920G>T	NP_004563.2:p.Ser307Ile	1	3.98279e-06	Missense
NM_004572.3:c.914G>A	NP_004563.2:p.Gly305Glu	3	1.19484e-05	Missense
NM_004572.3:c.899C>A	NP_004563.2:p.Thr300Lys	12	4.78023e-05	Missense
NM_004572.3:c.896G>A	NP_004563.2:p.Arg299His	3	1.19528e-05	Missense
NM_004572.3:c.896G>T	NP_004563.2:p.Arg299Leu	2	7.08255e-06	Missense
NM_004572.3:c.895C>T	NP_004563.2:p.Arg299Cys	18	6.37371e-05	Missense
NM_004572.3:c.895C>G	NP_004563.2:p.Arg299Gly	1	3.98394e-06	Missense
NM_004572.3:c.893C>A	NP_004563.2:p.Thr298Asn	2	7.96622e-06	Missense
NM_004572.3:c.889A>T	NP_004563.2:p.Ser297Cys	2	7.9654e-06	Missense
NM_004572.3:c.887A>C	NP_004563.2:p.His296Pro	1	3.98276e-06	Missense
NM_004572.3:c.886C>A	NP_004563.2:p.His296Asn	1	3.98308e-06	Missense
NM_004572.3:c.878G>C	NP_004563.2:p.Ser293Thr	2	7.0807e-06	Missense
NM_004572.3:c.873T>A	NP_004563.2:p.His291Gln	1	3.98226e-06	Missense
NM_004572.3:c.862T>C	NP_004563.2:p.Ser288Pro	1	3.98349e-06	Missense
NM_004572.3:c.859A>G	NP_004563.2:p.Arg287Gly	1	3.9841e-06	Missense
NM_004572.3:c.854C>T	NP_004563.2:p.Ala285Val	1	3.98397e-06	Missense
NM_004572.3:c.850A>G	NP_004563.2:p.Arg284Gly	1	3.98302e-06	Missense
NM_004572.3:c.849C>G	NP_004563.2:p.Asn283Lys	1	3.98308e-06	Missense
NM_004572.3:c.846G>C	NP_004563.2:p.Gln282His	1	3.98365e-06	Missense
NM_004572.3:c.838G>A	NP_004563.2:p.Val280Ile	7	2.78896e-05	Missense
NM_004572.3:c.830T>C	NP_004563.2:p.Leu277Pro	1	3.98413e-06	Missense
NM_004572.3:c.827C>T	NP_004563.2:p.Pro276Leu	1	3.98432e-06	Missense
NM_004572.3:c.826C>T	NP_004563.2:p.Pro276Ser	45	0.000159362	Missense
NM_004572.3:c.818C>T	NP_004563.2:p.Pro273Leu	6	2.12454e-05	Missense
NM_004572.3:c.817C>G	NP_004563.2:p.Pro273Ala	1	3.98422e-06	Missense
NM_004572.3:c.817C>A	NP_004563.2:p.Pro273Thr	1	3.98422e-06	Missense
NM_004572.3:c.816G>C	NP_004563.2:p.Arg272Ser	1	3.98403e-06	Missense
NM_004572.3:c.815G>A	NP_004563.2:p.Arg272Lys	1	3.98346e-06	Missense
NM_004572.3:c.812T>G	NP_004563.2:p.Val271Gly	1	3.98448e-06	Missense
NM_004572.3:c.811G>A	NP_004563.2:p.Val271Ile	1	3.98343e-06	Missense
NM_004572.3:c.806G>A	NP_004563.2:p.Gly269Glu	1	3.98257e-06	Missense
NM_004572.3:c.805G>A	NP_004563.2:p.Gly269Arg	10	3.98406e-05	Missense
NM_004572.3:c.803T>A	NP_004563.2:p.Val268Asp	1	3.98248e-06	Missense
NM_004572.3:c.802G>T	NP_004563.2:p.Val268Phe	1	3.98257e-06	Missense
NM_004572.3:c.799A>C	NP_004563.2:p.Thr267Pro	1	3.98235e-06	Missense
NM_004572.3:c.793G>A	NP_004563.2:p.Gly265Arg	1	3.98191e-06	Missense
NM_004572.3:c.791C>T	NP_004563.2:p.Ala264Val	925	0.00327401	Missense
NM_004572.3:c.788C>T	NP_004563.2:p.Thr263Met	6	2.38897e-05	Missense
NM_004572.3:c.788C>A	NP_004563.2:p.Thr263Lys	1	3.98162e-06	Missense
NM_004572.3:c.784C>A	NP_004563.2:p.Leu262Met	4	1.59224e-05	Missense
NM_004572.3:c.775_777delGAG	NP_004563.2:p.Glu259del	1	3.97991e-06	Missense
NM_004572.3:c.767T>C	NP_004563.2:p.Leu256Ser	1	3.97937e-06	Missense
NM_004572.3:c.761A>C	NP_004563.2:p.Asn254Thr	1	3.97928e-06	Missense
NM_004572.3:c.761A>G	NP_004563.2:p.Asn254Ser	1	3.97928e-06	Missense
NM_004572.3:c.758G>A	NP_004563.2:p.Gly253Asp	1	3.97972e-06	Missense
NM_004572.3:c.755T>C	NP_004563.2:p.Met252Thr	1	3.97943e-06	Missense
NM_004572.3:c.749G>T	NP_004563.2:p.Arg250Leu	1	3.98356e-06	Missense
NM_004572.3:c.749G>A	NP_004563.2:p.Arg250His	2	7.08135e-06	Missense
NM_004572.3:c.748C>T	NP_004563.2:p.Arg250Cys	6	2.38855e-05	Missense
NM_004572.3:c.746G>A	NP_004563.2:p.Ser249Asn	2	7.96033e-06	Missense
NM_004572.3:c.740G>A	NP_004563.2:p.Gly247Glu	3	1.1945e-05	Missense
NM_004572.3:c.730C>G	NP_004563.2:p.Pro244Ala	31	0.000123377	Missense
NM_004572.3:c.730C>T	NP_004563.2:p.Pro244Ser	2	7.95982e-06	Missense
NM_004572.3:c.725C>T	NP_004563.2:p.Thr242Met	33	0.000116751	Missense
NM_004572.3:c.719T>C	NP_004563.2:p.Leu240Pro	1	3.97937e-06	Missense
NM_004572.3:c.716C>T	NP_004563.2:p.Ala239Val	1	3.97931e-06	Missense
NM_004572.3:c.715G>T	NP_004563.2:p.Ala239Ser	1	3.97953e-06	Missense
NM_004572.3:c.713C>T	NP_004563.2:p.Pro238Leu	11	4.37766e-05	Missense
NM_004572.3:c.706G>T	NP_004563.2:p.Ala236Ser	172	0.000608376	Missense
NM_004572.3:c.698G>A	NP_004563.2:p.Ser233Asn	1	3.97845e-06	Missense
NM_004572.3:c.688G>A	NP_004563.2:p.Val230Ile	6	2.3866e-05	Missense
NM_004572.3:c.682G>T	NP_004563.2:p.Asp228Tyr	1	3.97735e-06	Missense
NM_004572.3:c.682G>A	NP_004563.2:p.Asp228Asn	10	3.53582e-05	Missense
NM_004572.3:c.674C>T	NP_004563.2:p.Ser225Phe	1	3.97706e-06	Missense
NM_004572.3:c.656G>A	NP_004563.2:p.Arg219Lys	1	3.97665e-06	Missense
NM_004572.3:c.634C>T	NP_004563.2:p.Arg212Cys	3	1.19305e-05	Missense
NM_004572.3:c.620C>G	NP_004563.2:p.Thr207Ser	2	7.95418e-06	Missense
NM_004572.3:c.611G>A	NP_004563.2:p.Arg204His	19	7.5575e-05	Missense
NM_004572.3:c.610C>T	NP_004563.2:p.Arg204Cys	8	3.18246e-05	Missense
NM_004572.3:c.605T>C	NP_004563.2:p.Val202Ala	2	7.95577e-06	Missense
NM_004572.3:c.602G>A	NP_004563.2:p.Gly201Glu	4	1.59131e-05	Missense
NM_004572.3:c.598G>A	NP_004563.2:p.Val200Met	1	3.97912e-06	Missense
NM_004572.3:c.587G>A	NP_004563.2:p.Arg196His	4	1.59256e-05	Missense
NM_004572.3:c.586C>T	NP_004563.2:p.Arg196Cys	3	1.19461e-05	Missense
NM_004572.3:c.575C>T	NP_004563.2:p.Pro192Leu	5	1.99434e-05	Missense
NM_004572.3:c.568G>C	NP_004563.2:p.Val190Leu	4	1.59603e-05	Missense
NM_004572.3:c.562C>T	NP_004563.2:p.Leu188Phe	1	3.20307e-05	Missense
NM_004572.3:c.562C>G	NP_004563.2:p.Leu188Val	2	7.98339e-06	Missense
NM_004572.3:c.559G>A	NP_004563.2:p.Ala187Thr	15	5.99195e-05	Missense
NM_004572.3:c.556G>A	NP_004563.2:p.Ala186Thr	1	3.99367e-06	Missense
NM_004572.3:c.554G>A	NP_004563.2:p.Arg185Gln	5	1.77549e-05	Missense
NM_004572.3:c.553C>T	NP_004563.2:p.Arg185Trp	3	1.19813e-05	Missense
NM_004572.3:c.549_551delCAG	NP_004563.2:p.Ser183del	1	3.19101e-05	Missense
NM_004572.3:c.548G>A	NP_004563.2:p.Ser183Asn	23	8.15701e-05	Missense
NM_004572.3:c.542A>C	NP_004563.2:p.Gln181Pro	2	7.97849e-06	Missense
NM_004572.3:c.541C>G	NP_004563.2:p.Gln181Glu	1	3.99023e-06	Missense
NM_004572.3:c.540C>A	NP_004563.2:p.His180Gln	1	3.98969e-06	Missense
NM_004572.3:c.533T>C	NP_004563.2:p.Leu178Pro	2	7.97569e-06	Missense
NM_004572.3:c.530C>T	NP_004563.2:p.Thr177Ile	1	3.98645e-06	Missense
NM_004572.3:c.521C>T	NP_004563.2:p.Ala174Val	2	7.96768e-06	Missense
NM_004572.3:c.516C>A	NP_004563.2:p.Ser172Arg	2	7.96578e-06	Missense
NM_004572.3:c.507C>A	NP_004563.2:p.Ser169Arg	1	3.98048e-06	Missense
NM_004572.3:c.505A>G	NP_004563.2:p.Ser169Gly	314	0.0011109	Missense
NM_004572.3:c.494A>G	NP_004563.2:p.Asp165Gly	2	7.95716e-06	Missense
NM_004572.3:c.493G>A	NP_004563.2:p.Asp165Asn	2	7.07529e-06	Missense
NM_004572.3:c.492C>A	NP_004563.2:p.Ser164Arg	1	3.97893e-06	Missense
NM_004572.3:c.487C>A	NP_004563.2:p.His163Asn	1	3.97814e-06	Missense
NM_004572.3:c.485C>T	NP_004563.2:p.Thr162Met	6	2.12185e-05	Missense
NM_004572.3:c.484A>G	NP_004563.2:p.Thr162Ala	7	2.4756e-05	Missense
NM_004572.3:c.482A>G	NP_004563.2:p.Tyr161Cys	1	3.97731e-06	Missense
NM_004572.3:c.481T>C	NP_004563.2:p.Tyr161His	1	3.97735e-06	Missense
NM_004572.3:c.479A>G	NP_004563.2:p.His160Arg	1	3.97728e-06	Missense
NM_004572.3:c.478C>T	NP_004563.2:p.His160Tyr	1	3.97728e-06	Missense
NM_004572.3:c.473G>A	NP_004563.2:p.Arg158Lys	17	6.01115e-05	Missense
NM_004572.3:c.467C>T	NP_004563.2:p.Pro156Leu	2	7.95456e-06	Missense
NM_004572.3:c.464G>C	NP_004563.2:p.Ser155Thr	15	5.30365e-05	Missense
NM_004572.3:c.462C>G	NP_004563.2:p.Ser154Arg	2	7.07154e-06	Missense
NM_004572.3:c.461G>A	NP_004563.2:p.Ser154Asn	1	3.97709e-06	Missense
NM_004572.3:c.459C>G	NP_004563.2:p.Asp153Glu	1	3.97709e-06	Missense
NM_004572.3:c.457G>A	NP_004563.2:p.Asp153Asn	1	3.97697e-06	Missense
NM_004572.3:c.454C>T	NP_004563.2:p.Pro152Ser	2	7.95361e-06	Missense
NM_004572.3:c.450T>G	NP_004563.2:p.Ile150Met	1	3.97671e-06	Missense
NM_004572.3:c.447G>T	NP_004563.2:p.Glu149Asp	2	7.95374e-06	Missense
NM_004572.3:c.434T>C	NP_004563.2:p.Leu145Pro	1	3.97716e-06	Missense
NM_004572.3:c.428A>G	NP_004563.2:p.His143Arg	2	7.95456e-06	Missense
NM_004572.3:c.425G>C	NP_004563.2:p.Arg142Thr	1	3.97776e-06	Missense
NM_004572.3:c.419C>T	NP_004563.2:p.Ser140Phe	647	0.00228792	Missense
NM_004572.3:c.418T>A	NP_004563.2:p.Ser140Thr	2	7.95646e-06	Missense
NM_004572.3:c.414A>T	NP_004563.2:p.Glu138Asp	10	3.97924e-05	Missense
NM_004572.3:c.409G>A	NP_004563.2:p.Glu137Lys	1	3.98143e-06	Missense
NM_004572.3:c.406G>A	NP_004563.2:p.Val136Met	108	0.000430176	Missense
NM_004572.3:c.406G>T	NP_004563.2:p.Val136Leu	10	3.98311e-05	Missense
NM_004572.3:c.404C>T	NP_004563.2:p.Ser135Phe	1	3.98311e-06	Missense
NM_004572.3:c.374G>A	NP_004563.2:p.Arg125Lys	2	7.13975e-06	Missense
NM_004572.3:c.368G>C	NP_004563.2:p.Trp123Ser	1	4.0281e-06	Missense
NM_004572.3:c.365G>T	NP_004563.2:p.Arg122Leu	1	4.0307e-06	Missense
NM_004572.3:c.365G>A	NP_004563.2:p.Arg122His	3	1.07336e-05	Missense
NM_004572.3:c.364C>T	NP_004563.2:p.Arg122Cys	7	2.82172e-05	Missense
NM_004572.3:c.353C>T	NP_004563.2:p.Thr118Ile	2	8.08538e-06	Missense
NM_004572.3:c.344C>T	NP_004563.2:p.Thr115Ile	1	4.03978e-06	Missense
NM_004572.3:c.329T>C	NP_004563.2:p.Met110Thr	1	3.97769e-06	Missense
NM_004572.3:c.325G>A	NP_004563.2:p.Asp109Asn	1	3.97753e-06	Missense
NM_004572.3:c.322T>C	NP_004563.2:p.Tyr108His	1	3.97747e-06	Missense
NM_004572.3:c.320C>T	NP_004563.2:p.Thr107Ile	2	7.95532e-06	Missense
NM_004572.3:c.313C>G	NP_004563.2:p.Pro105Ala	2	7.95482e-06	Missense
NM_004572.3:c.313C>T	NP_004563.2:p.Pro105Ser	1	3.97741e-06	Missense
NM_004572.3:c.307C>A	NP_004563.2:p.Pro103Thr	37	0.000130824	Missense
NM_004572.3:c.307C>G	NP_004563.2:p.Pro103Ala	1	3.97738e-06	Missense
NM_004572.3:c.302G>A	NP_004563.2:p.Arg101His	44	0.000155583	Missense
NM_004572.3:c.299G>A	NP_004563.2:p.Gly100Asp	1	3.97731e-06	Missense
NM_004572.3:c.298G>A	NP_004563.2:p.Gly100Ser	3	1.19323e-05	Missense
NM_004572.3:c.293T>C	NP_004563.2:p.Val98Ala	2	7.07149e-06	Missense
NM_004572.3:c.292G>A	NP_004563.2:p.Val98Ile	1	3.97738e-06	Missense
NM_004572.3:c.288T>G	NP_004563.2:p.Asp96Glu	5	1.98869e-05	Missense
NM_004572.3:c.277G>A	NP_004563.2:p.Val93Ile	1	3.18492e-05	Missense
NM_004572.3:c.276G>C	NP_004563.2:p.Leu92Phe	1	3.97735e-06	Missense
NM_004572.3:c.275T>C	NP_004563.2:p.Leu92Ser	2	7.95469e-06	Missense
NM_004572.3:c.274T>G	NP_004563.2:p.Leu92Val	5	1.98864e-05	Missense
NM_004572.3:c.265A>C	NP_004563.2:p.Asn89His	1	3.97741e-06	Missense
NM_004572.3:c.259G>C	NP_004563.2:p.Val87Leu	4	1.4144e-05	Missense
NM_004572.3:c.257A>G	NP_004563.2:p.Tyr86Cys	1	3.18492e-05	Missense
NM_004572.3:c.255G>T	NP_004563.2:p.Glu85Asp	1	3.9775e-06	Missense
NM_004572.3:c.250C>T	NP_004563.2:p.Pro84Ser	1	3.97763e-06	Missense
NM_004572.3:c.247G>A	NP_004563.2:p.Val83Ile	1	3.97769e-06	Missense
NM_004572.3:c.236G>A	NP_004563.2:p.Arg79Gln	7	2.47572e-05	Missense
NM_004572.3:c.224G>A	NP_004563.2:p.Gly75Glu	2	7.07584e-06	Missense
NM_004572.3:c.223G>A	NP_004563.2:p.Gly75Arg	5	3.00181e-05	Missense
NM_004572.3:c.222C>A	NP_004563.2:p.Asn74Lys	1	3.18979e-05	Missense
NM_004572.3:c.222C>G	NP_004563.2:p.Asn74Lys	1	6.0112e-06	Missense
NM_004572.3:c.214G>A	NP_004563.2:p.Val72Met	1	5.63253e-06	Missense
NM_004572.3:c.214G>T	NP_004563.2:p.Val72Leu	1	5.63253e-06	Missense
NM_004572.3:c.212C>T	NP_004563.2:p.Ser71Phe	1	5.44692e-06	Missense
NM_004572.3:c.209G>C	NP_004563.2:p.Ser70Thr	1	5.35383e-06	Missense
NM_004572.3:c.208A>G	NP_004563.2:p.Ser70Gly	2	1.05864e-05	Missense
NM_004572.3:c.194C>T	NP_004563.2:p.Ala65Val	7	2.95735e-05	Missense
NM_004572.3:c.184C>A	NP_004563.2:p.Gln62Lys	41	0.000167968	Missense
NM_004572.3:c.176A>T	NP_004563.2:p.Gln59Leu	21	8.50464e-05	Missense
NM_004572.3:c.174G>T	NP_004563.2:p.Glu58Asp	1437	0.00580147	Missense
NM_004572.3:c.172G>A	NP_004563.2:p.Glu58Lys	3	1.38394e-05	Missense
NM_004572.3:c.159C>A	NP_004563.2:p.Ser53Arg	1	4.64192e-06	Missense
NM_004572.3:c.158G>A	NP_004563.2:p.Ser53Asn	1	4.63603e-06	Missense
NM_004572.3:c.155A>G	NP_004563.2:p.Lys52Arg	5	2.32368e-05	Missense
NM_004572.3:c.149C>T	NP_004563.2:p.Thr50Ile	2	9.42258e-06	Missense
NM_004572.3:c.146A>G	NP_004563.2:p.Gln49Arg	4	1.90233e-05	Missense
NM_004572.3:c.136C>A	NP_004563.2:p.Arg46Ser	2	9.71978e-06	Missense
NM_004572.3:c.131G>A	NP_004563.2:p.Ser44Asn	3	1.47387e-05	Missense
NM_004572.3:c.122C>G	NP_004563.2:p.Ala41Gly	1	3.1902e-05	Missense
NM_004572.3:c.110A>G	NP_004563.2:p.Lys37Arg	2	1.00264e-05	Missense
NM_004572.3:c.106G>A	NP_004563.2:p.Ala36Thr	1	5.10386e-06	Missense
NM_004572.3:c.76G>A	NP_004563.2:p.Asp26Asn	1609	0.00804194	Missense
NM_004572.3:c.70C>G	NP_004563.2:p.Gln24Glu	1	5.99621e-06	Missense
NM_004572.3:c.68G>A	NP_004563.2:p.Gly23Glu	2	1.21868e-05	Missense
NM_004572.3:c.56A>C	NP_004563.2:p.Gln19Pro	3	1.94823e-05	Missense
NM_004572.3:c.53G>A	NP_004563.2:p.Gly18Asp	1	3.19061e-05	Missense
NM_004572.3:c.35A>G	NP_004563.2:p.Tyr12Cys	9	7.65007e-05	Missense
NM_004572.3:c.29A>G	NP_004563.2:p.Tyr10Cys	1	9.21167e-06	Missense
NM_004572.3:c.20C>A	NP_004563.2:p.Pro7Gln	1	1.14257e-05	Missense
NM_004572.3:c.19C>T	NP_004563.2:p.Pro7Ser	3	3.42857e-05	Missense
NM_004572.3:c.14G>A	NP_004563.2:p.Gly5Asp	3	3.62476e-05	Missense

## Sheet: Defnite ARVC Cohort
For full list of included truncating variants see: van Lint, F. H. M. et al. Arrhythmogenic Right Ventricular Cardiomyopathy-Associated Desmosomal Variants Are Rarely De Novo. Circ Genom Precis Med 12, e002467 (2019).
For full list of missense variants included see: Suppementary File 2.

## Sheet: MyCode
Transcript Consequence	Protein Consequence	MAF	Annotation	Number of Individuals
NM_004572.3:c.235C>T	NP_004563.2:p.Arg79Ter	2.08039e-05	Truncating	3
NM_004572.3:c.390C>G	NP_004563.2:p.Tyr130Ter	3.46731e-06	Truncating	1
NM_004572.3:c.445G>T	NP_004563.2:p.Glu149Ter	3.46731e-06	Truncating	1
NM_004572.3:c.499C>T	NP_004563.2:p.Gln167Ter	3.46731e-06	Truncating	1
NM_004572.3:c.533dup	NP_004563.2:p.His179AlafsTer37	6.93462e-06	Truncating	1
NM_004572.3:c.837_838del	NP_004563.2:p.Val280HisfsTer55	3.46731e-06	Truncating	1
NM_004572.3:c.971_972insT	NP_004563.2:p.Ala325GlyfsTer11	3.46731e-06	Truncating	1
NM_004572.3:c.975_976insAGGCGGCC	NP_004563.2:p.Ala326ArgfsTer29	3.46731e-06	Truncating	1
NM_004572.3:c.1063C>T	NP_004563.2:p.Arg355Ter	3.46731e-06	Truncating	1
NM_004572.3:c.1237C>T	NP_004563.2:p.Arg413Ter	1.04019e-05	Truncating	3
NM_004572.3:c.1451del	NP_004563.2:p.Leu484TrpfsTer36	3.46731e-06	Truncating	1
NM_004572.3:c.1579del	NP_004563.2:p.Leu527Ter	6.93462e-06	Truncating	1
NM_004572.3:c.1677_1678insT	NP_004563.2:p.Gly560TrpfsTer12	3.46731e-06	Truncating	2
NM_004572.3:c.1840del	NP_004563.2:p.Leu614SerfsTer42	3.46731e-06	Truncating	1
NM_004572.3:c.1912C>T	NP_004563.2:p.Gln638Ter	6.93462e-06	Truncating	1
NM_004572.3:c.1951C>T	NP_004563.2:p.Arg651Ter	6.93462e-06	Truncating	2
NM_004572.3:c.2203delinsT	NP_004563.2:p.Arg735Ter	4.5075e-05	Truncating	7
NM_004572.3:c.2198_2202del	NP_004563.2:p.His733ProfsTer8	1.38692e-05	Truncating	3
NM_004572.3:c.2509del	NP_004563.2:p.Ser837ValfsTer94	6.93462e-06	Truncating	2
NM_004572.3:c.14G>A	NP_004563.2:p.Gly5Asp	2.08039e-05	Missense	4
NM_004572.3:c.19C>T	NP_004563.2:p.Pro7Ser	3.46731e-06	Missense	1
NM_004572.3:c.29A>G	NP_004563.2:p.Tyr10Cys	1.38692e-05	Missense	3
NM_004572.3:c.31G>T	NP_004563.2:p.Gly11Cys	1.04019e-05	Missense	1
NM_004572.3:c.50T>A	NP_004563.2:p.Leu17Gln	3.46731e-06	Missense	1
NM_004572.3:c.68G>A	NP_004563.2:p.Gly23Glu	1.38692e-05	Missense	5
NM_004572.3:c.77A>G	NP_004563.2:p.Asp26Gly	4.5075e-05	Missense	3
NM_004572.3:c.82T>G	NP_004563.2:p.Ser28Ala	7.62808e-05	Missense	5
NM_004572.3:c.87C>G	NP_004563.2:p.Ser29Arg	7.62808e-05	Missense	3
NM_004572.3:c.92C>A	NP_004563.2:p.Ala31Glu	7.62808e-05	Missense	5
NM_004572.3:c.97C>T	NP_004563.2:p.Pro33Ser	5.5477e-05	Missense	4
NM_004572.3:c.146A>G	NP_004563.2:p.Gln49Arg	1.04019e-05	Missense	1
NM_004572.3:c.154A>G	NP_004563.2:p.Lys52Glu	1.04019e-05	Missense	1
NM_004572.3:c.173A>G	NP_004563.2:p.Glu58Gly	3.46731e-06	Missense	1
NM_004572.3:c.176A>G	NP_004563.2:p.Gln59Arg	3.46731e-06	Missense	1
NM_004572.3:c.184C>A	NP_004563.2:p.Gln62Lys	0.000436881	Missense	80
NM_004572.3:c.193G>T	NP_004563.2:p.Ala65Ser	2.77385e-05	Missense	5
NM_004572.3:c.194C>T	NP_004563.2:p.Ala65Val	1.04019e-05	Missense	3
NM_004572.3:c.202G>A	NP_004563.2:p.Gly68Ser	6.93462e-06	Missense	1
NM_004572.3:c.208A>G	NP_004563.2:p.Ser70Gly	3.46731e-06	Missense	1
NM_004572.3:c.212C>T	NP_004563.2:p.Ser71Phe	2.08039e-05	Missense	5
NM_004572.3:c.214G>T	NP_004563.2:p.Val72Leu	3.12058e-05	Missense	7
NM_004572.3:c.250C>T	NP_004563.2:p.Pro84Ser	1.04019e-05	Missense	2
NM_004572.3:c.251C>T	NP_004563.2:p.Pro84Leu	3.46731e-06	Missense	1
NM_004572.3:c.265A>T	NP_004563.2:p.Asn89Tyr	1.73366e-05	Missense	3
NM_004572.3:c.302G>A	NP_004563.2:p.Arg101His	0.000426479	Missense	82
NM_004572.3:c.307C>A	NP_004563.2:p.Pro103Thr	0.000263516	Missense	46
NM_004572.3:c.313C>T	NP_004563.2:p.Pro105Ser	6.93462e-06	Missense	2
NM_004572.3:c.337G>A	NP_004563.2:p.Ala113Thr	6.93462e-06	Missense	1
NM_004572.3:c.349G>A	NP_004563.2:p.Ala117Thr	3.46731e-06	Missense	1
NM_004572.3:c.359A>C	NP_004563.2:p.Glu120Ala	1.38692e-05	Missense	4
NM_004572.3:c.364C>T	NP_004563.2:p.Arg122Cys	3.46731e-06	Missense	1
NM_004572.3:c.365G>A	NP_004563.2:p.Arg122His	3.46731e-06	Missense	1
NM_004572.3:c.368G>T	NP_004563.2:p.Trp123Leu	3.46731e-06	Missense	1
NM_004572.3:c.406G>A	NP_004563.2:p.Val136Met	3.46731e-05	Missense	7
NM_004572.3:c.406G>T	NP_004563.2:p.Val136Leu	2.08039e-05	Missense	6
NM_004572.3:c.409G>A	NP_004563.2:p.Glu137Lys	3.46731e-06	Missense	1
NM_004572.3:c.414A>T	NP_004563.2:p.Glu138Asp	2.08039e-05	Missense	6
NM_004572.3:c.418T>A	NP_004563.2:p.Ser140Thr	3.46731e-06	Missense	1
NM_004572.3:c.426G>T	NP_004563.2:p.Arg142Ser	6.93462e-06	Missense	2
NM_004572.3:c.428A>G	NP_004563.2:p.His143Arg	3.46731e-06	Missense	1
NM_004572.3:c.437G>A	NP_004563.2:p.Arg146Lys	3.46731e-06	Missense	1
NM_004572.3:c.449T>G	NP_004563.2:p.Ile150Ser	3.46731e-06	Missense	1
NM_004572.3:c.454C>T	NP_004563.2:p.Pro152Ser	6.93462e-06	Missense	1
NM_004572.3:c.457G>A	NP_004563.2:p.Asp153Asn	2.77385e-05	Missense	6
NM_004572.3:c.464G>C	NP_004563.2:p.Ser155Thr	6.24116e-05	Missense	15
NM_004572.3:c.467C>T	NP_004563.2:p.Pro156Leu	1.04019e-05	Missense	3
NM_004572.3:c.473G>A	NP_004563.2:p.Arg158Lys	1.38692e-05	Missense	1
NM_004572.3:c.484A>G	NP_004563.2:p.Thr162Ala	5.89443e-05	Missense	13
NM_004572.3:c.485C>T	NP_004563.2:p.Thr162Met	6.93462e-06	Missense	2
NM_004572.3:c.487C>A	NP_004563.2:p.His163Asn	4.85423e-05	Missense	9
NM_004572.3:c.493G>A	NP_004563.2:p.Asp165Asn	6.93462e-06	Missense	1
NM_004572.3:c.523G>T	NP_004563.2:p.Gly175Trp	3.46731e-06	Missense	1
NM_004572.3:c.548G>A	NP_004563.2:p.Ser183Asn	6.93462e-06	Missense	2
NM_004572.3:c.553C>T	NP_004563.2:p.Arg185Trp	3.46731e-06	Missense	1
NM_004572.3:c.554G>A	NP_004563.2:p.Arg185Gln	1.38692e-05	Missense	2
NM_004572.3:c.586C>T	NP_004563.2:p.Arg196Cys	3.46731e-06	Missense	1
NM_004572.3:c.587G>A	NP_004563.2:p.Arg196His	6.93462e-06	Missense	1
NM_004572.3:c.592G>A	NP_004563.2:p.Glu198Lys	6.24116e-05	Missense	4
NM_004572.3:c.598G>A	NP_004563.2:p.Val200Met	2.08039e-05	Missense	6
NM_004572.3:c.602G>A	NP_004563.2:p.Gly201Glu	3.46731e-06	Missense	1
NM_004572.3:c.610C>T	NP_004563.2:p.Arg204Cys	1.73366e-05	Missense	5
NM_004572.3:c.611G>A	NP_004563.2:p.Arg204His	3.12058e-05	Missense	8
NM_004572.3:c.613G>A	NP_004563.2:p.Ala205Thr	6.93462e-06	Missense	1
NM_004572.3:c.620C>G	NP_004563.2:p.Thr207Ser	3.46731e-06	Missense	1
NM_004572.3:c.625A>C	NP_004563.2:p.Ser209Arg	3.46731e-06	Missense	1
NM_004572.3:c.626G>A	NP_004563.2:p.Ser209Asn	3.46731e-06	Missense	1
NM_004572.3:c.629G>A	NP_004563.2:p.Arg210Lys	3.46731e-06	Missense	1
NM_004572.3:c.634C>T	NP_004563.2:p.Arg212Cys	6.93462e-06	Missense	1
NM_004572.3:c.635G>A	NP_004563.2:p.Arg212His	3.46731e-06	Missense	1
NM_004572.3:c.637C>T	NP_004563.2:p.His213Tyr	3.46731e-06	Missense	1
NM_004572.3:c.659A>G	NP_004563.2:p.Gln220Arg	3.46731e-06	Missense	1
NM_004572.3:c.671G>T	NP_004563.2:p.Gly224Val	3.46731e-06	Missense	1
NM_004572.3:c.681C>G	NP_004563.2:p.Ser227Arg	1.04019e-05	Missense	1
NM_004572.3:c.682G>A	NP_004563.2:p.Asp228Asn	6.93462e-06	Missense	1
NM_004572.3:c.697A>G	NP_004563.2:p.Ser233Gly	3.46731e-06	Missense	1
NM_004572.3:c.706G>T	NP_004563.2:p.Ala236Ser	0.000183767	Missense	38
NM_004572.3:c.713C>T	NP_004563.2:p.Pro238Leu	3.46731e-06	Missense	1
NM_004572.3:c.725C>T	NP_004563.2:p.Thr242Met	5.89443e-05	Missense	8
NM_004572.3:c.728A>G	NP_004563.2:p.Tyr243Cys	3.46731e-06	Missense	1
NM_004572.3:c.730C>G	NP_004563.2:p.Pro244Ala	3.46731e-06	Missense	1
NM_004572.3:c.737C>T	NP_004563.2:p.Pro246Leu	2.08039e-05	Missense	4
NM_004572.3:c.746G>A	NP_004563.2:p.Ser249Asn	3.46731e-06	Missense	1
NM_004572.3:c.748C>T	NP_004563.2:p.Arg250Cys	6.93462e-06	Missense	2
NM_004572.3:c.749G>T	NP_004563.2:p.Arg250Leu	1.38692e-05	Missense	3
NM_004572.3:c.791C>T	NP_004563.2:p.Ala264Val	0.000190702	Missense	42
NM_004572.3:c.811G>A	NP_004563.2:p.Val271Ile	6.93462e-06	Missense	1
NM_004572.3:c.818C>T	NP_004563.2:p.Pro273Leu	1.04019e-05	Missense	3
NM_004572.3:c.826C>T	NP_004563.2:p.Pro276Ser	3.81404e-05	Missense	6
NM_004572.3:c.853G>A	NP_004563.2:p.Ala285Thr	6.93462e-06	Missense	1
NM_004572.3:c.854C>T	NP_004563.2:p.Ala285Val	3.46731e-06	Missense	1
NM_004572.3:c.880T>C	NP_004563.2:p.Ser294Pro	3.46731e-06	Missense	1
NM_004572.3:c.887A>C	NP_004563.2:p.His296Pro	6.93462e-06	Missense	1
NM_004572.3:c.895C>T	NP_004563.2:p.Arg299Cys	3.12058e-05	Missense	7
NM_004572.3:c.896G>T	NP_004563.2:p.Arg299Leu	3.46731e-06	Missense	1
NM_004572.3:c.899C>T	NP_004563.2:p.Thr300Met	3.46731e-06	Missense	1
NM_004572.3:c.905G>A	NP_004563.2:p.Arg302Lys	3.46731e-06	Missense	1
NM_004572.3:c.919A>G	NP_004563.2:p.Ser307Gly	6.93462e-06	Missense	2
NM_004572.3:c.923T>C	NP_004563.2:p.Val308Ala	3.46731e-06	Missense	1
NM_004572.3:c.925G>A	NP_004563.2:p.Ala309Thr	6.93462e-06	Missense	2
NM_004572.3:c.928G>A	NP_004563.2:p.Val310Met	2.77385e-05	Missense	3
NM_004572.3:c.931G>C	NP_004563.2:p.Asp311His	6.93462e-06	Missense	1
NM_004572.3:c.940G>A	NP_004563.2:p.Gly314Arg	2.42712e-05	Missense	5
NM_004572.3:c.941G>A	NP_004563.2:p.Gly314Glu	8.32154e-05	Missense	15
NM_004572.3:c.953A>C	NP_004563.2:p.His318Pro	2.08039e-05	Missense	4
NM_004572.3:c.956T>C	NP_004563.2:p.Leu319Ser	3.46731e-06	Missense	1
NM_004572.3:c.964G>T	NP_004563.2:p.Gly322Cys	5.20097e-05	Missense	10
NM_004572.3:c.964G>C	NP_004563.2:p.Gly322Arg	2.77385e-05	Missense	4
NM_004572.3:c.964G>A	NP_004563.2:p.Gly322Ser	3.46731e-06	Missense	1
NM_004572.3:c.968_969del	NP_004563.2:p.Gln323ArgfsTer12	0.000156029	Missense	32
NM_004572.3:c.971C>T	NP_004563.2:p.Ala324Val	6.93462e-06	Missense	2
NM_004572.3:c.976G>A	NP_004563.2:p.Ala326Thr	3.46731e-06	Missense	1
NM_004572.3:c.980G>T	NP_004563.2:p.Gly327Val	5.5477e-05	Missense	12
NM_004572.3:c.983G>C	NP_004563.2:p.Gly328Ala	1.04019e-05	Missense	2
NM_004572.3:c.985A>G	NP_004563.2:p.Ser329Gly	6.93462e-06	Missense	1
NM_004572.3:c.985A>C	NP_004563.2:p.Ser329Arg	6.93462e-06	Missense	2
NM_004572.3:c.989G>A	NP_004563.2:p.Gly330Glu	1.04019e-05	Missense	1
NM_004572.3:c.1001C>A	NP_004563.2:p.Thr334Asn	6.93462e-06	Missense	2
NM_004572.3:c.1006A>G	NP_004563.2:p.Arg336Gly	3.46731e-06	Missense	1
NM_004572.3:c.1010G>A	NP_004563.2:p.Ser337Asn	3.46731e-06	Missense	1
NM_004572.3:c.1011C>A	NP_004563.2:p.Ser337Arg	3.46731e-06	Missense	1
NM_004572.3:c.1016T>G	NP_004563.2:p.Phe339Cys	3.46731e-06	Missense	1
NM_004572.3:c.1028A>G	NP_004563.2:p.Gln343Arg	6.93462e-06	Missense	1
NM_004572.3:c.1048G>A	NP_004563.2:p.Glu350Lys	4.5075e-05	Missense	8
NM_004572.3:c.1053G>T	NP_004563.2:p.Met351Ile	1.38692e-05	Missense	2
NM_004572.3:c.1064G>A	NP_004563.2:p.Arg355Gln	1.73366e-05	Missense	3
NM_004572.3:c.1069G>A	NP_004563.2:p.Val357Met	6.93462e-06	Missense	2
NM_004572.3:c.1081G>A	NP_004563.2:p.Glu361Lys	1.38692e-05	Missense	4
NM_004572.3:c.1093A>G	NP_004563.2:p.Met365Val	0.000121356	Missense	24
NM_004572.3:c.1095G>A	NP_004563.2:p.Met365Ile	1.73366e-05	Missense	4
NM_004572.3:c.1120G>T	NP_004563.2:p.Ala374Ser	6.93462e-06	Missense	2
NM_004572.3:c.1129A>G	NP_004563.2:p.Ile377Val	3.12058e-05	Missense	6
NM_004572.3:c.1138G>A	NP_004563.2:p.Glu380Lys	1.04019e-05	Missense	2
NM_004572.3:c.1153T>C	NP_004563.2:p.Ser385Pro	3.46731e-06	Missense	1
NM_004572.3:c.1163G>A	NP_004563.2:p.Arg388Gln	6.93462e-06	Missense	1
NM_004572.3:c.1163G>C	NP_004563.2:p.Arg388Pro	3.46731e-06	Missense	1
NM_004572.3:c.1169G>C	NP_004563.2:p.Arg390Thr	3.46731e-06	Missense	1
NM_004572.3:c.1181T>A	NP_004563.2:p.Leu394His	3.46731e-06	Missense	1
NM_004572.3:c.1183C>T	NP_004563.2:p.Arg395Cys	3.46731e-06	Missense	1
NM_004572.3:c.1184G>A	NP_004563.2:p.Arg395His	1.04019e-05	Missense	1
NM_004572.3:c.1187G>A	NP_004563.2:p.Gly396Asp	1.04019e-05	Missense	2
NM_004572.3:c.1190T>A	NP_004563.2:p.Ile397Asn	3.46731e-06	Missense	1
NM_004572.3:c.1201C>A	NP_004563.2:p.Leu401Met	1.04019e-05	Missense	2
NM_004572.3:c.1202T>A	NP_004563.2:p.Leu401Gln	3.46731e-06	Missense	1
NM_004572.3:c.1206G>C	NP_004563.2:p.Gln402His	3.46731e-06	Missense	1
NM_004572.3:c.1231G>A	NP_004563.2:p.Val411Ile	4.16077e-05	Missense	9
NM_004572.3:c.1232T>C	NP_004563.2:p.Val411Ala	6.93462e-06	Missense	1
NM_004572.3:c.1238G>A	NP_004563.2:p.Arg413Gln	1.38692e-05	Missense	3
NM_004572.3:c.1244T>G	NP_004563.2:p.Val415Gly	2.08039e-05	Missense	5
NM_004572.3:c.1244T>C	NP_004563.2:p.Val415Ala	6.93462e-06	Missense	1
NM_004572.3:c.1292T>C	NP_004563.2:p.Leu431Ser	2.08039e-05	Missense	4
NM_004572.3:c.1321C>T	NP_004563.2:p.Arg441Trp	1.38692e-05	Missense	4
NM_004572.3:c.1331A>G	NP_004563.2:p.Gln444Arg	3.46731e-06	Missense	1
NM_004572.3:c.1350A>T	NP_004563.2:p.Arg450Ser	3.46731e-06	Missense	1
NM_004572.3:c.1367A>C	NP_004563.2:p.Lys456Thr	1.04019e-05	Missense	2
NM_004572.3:c.1372A>G	NP_004563.2:p.Ile458Val	6.58789e-05	Missense	16
NM_004572.3:c.1376C>T	NP_004563.2:p.Thr459Ile	6.93462e-06	Missense	2
NM_004572.3:c.1384A>G	NP_004563.2:p.Thr462Ala	3.46731e-06	Missense	1
NM_004572.3:c.1385C>G	NP_004563.2:p.Thr462Arg	5.89443e-05	Missense	11
NM_004572.3:c.1415C>T	NP_004563.2:p.Pro472Leu	7.62808e-05	Missense	11
NM_004572.3:c.1417G>T	NP_004563.2:p.Gly473Cys	1.38692e-05	Missense	2
NM_004572.3:c.1420G>A	NP_004563.2:p.Ala474Thr	7.97481e-05	Missense	13
NM_004572.3:c.1421C>T	NP_004563.2:p.Ala474Val	3.81404e-05	Missense	6
NM_004572.3:c.1433C>T	NP_004563.2:p.Ala478Val	4.16077e-05	Missense	7
NM_004572.3:c.1436G>A	NP_004563.2:p.Cys479Tyr	4.16077e-05	Missense	9
NM_004572.3:c.1445delinsA	NP_004563.2:p.Ser482Asn	3.46731e-06	Missense	1
NM_004572.3:c.1454G>A	NP_004563.2:p.Gly485Glu	6.93462e-06	Missense	1
NM_004572.3:c.1465G>A	NP_004563.2:p.Gly489Arg	4.16077e-05	Missense	4
NM_004572.3:c.1468C>T	NP_004563.2:p.Arg490Trp	0.000138692	Missense	11
NM_004572.3:c.1469G>A	NP_004563.2:p.Arg490Gln	8.32154e-05	Missense	10
NM_004572.3:c.1490G>A	NP_004563.2:p.Arg497Gln	1.04019e-05	Missense	1
NM_004572.3:c.1514T>C	NP_004563.2:p.Leu505Ser	3.46731e-06	Missense	1
NM_004572.3:c.1522A>C	NP_004563.2:p.Asn508His	1.04019e-05	Missense	3
NM_004572.3:c.1526T>C	NP_004563.2:p.Leu509Ser	4.85423e-05	Missense	8
NM_004572.3:c.1527G>T	NP_004563.2:p.Leu509Phe	3.46731e-06	Missense	1
NM_004572.3:c.1532C>T	NP_004563.2:p.Ser511Phe	3.46731e-06	Missense	1
NM_004572.3:c.1536T>A	NP_004563.2:p.Asn512Lys	0.000194169	Missense	28
NM_004572.3:c.1550A>G	NP_004563.2:p.Asn517Ser	0.000159496	Missense	29
NM_004572.3:c.1555A>C	NP_004563.2:p.Met519Leu	3.46731e-06	Missense	1
NM_004572.3:c.1558A>G	NP_004563.2:p.Ile520Val	4.5075e-05	Missense	10
NM_004572.3:c.1561A>G	NP_004563.2:p.Thr521Ala	3.46731e-06	Missense	1
NM_004572.3:c.1567G>T	NP_004563.2:p.Ala523Ser	1.38692e-05	Missense	3
NM_004572.3:c.1574T>G	NP_004563.2:p.Leu525Arg	3.46731e-06	Missense	1
NM_004572.3:c.1576A>G	NP_004563.2:p.Thr526Ala	0.000152562	Missense	29
NM_004572.3:c.1583C>T	NP_004563.2:p.Thr528Met	5.89443e-05	Missense	10
NM_004572.3:c.1597A>G	NP_004563.2:p.Ile533Val	3.46731e-06	Missense	1
NM_004572.3:c.1624G>A	NP_004563.2:p.Asp542Asn	1.38692e-05	Missense	3
NM_004572.3:c.1625A>C	NP_004563.2:p.Asp542Ala	3.46731e-05	Missense	8
NM_004572.3:c.1636G>A	NP_004563.2:p.Ala546Thr	5.5477e-05	Missense	8
NM_004572.3:c.1639A>G	NP_004563.2:p.Asn547Asp	3.46731e-06	Missense	1
NM_004572.3:c.1642G>T	NP_004563.2:p.Gly548Cys	3.46731e-06	Missense	1
NM_004572.3:c.1647G>T	NP_004563.2:p.Leu549Phe	2.08039e-05	Missense	5
NM_004572.3:c.1655T>G	NP_004563.2:p.Phe552Cys	3.46731e-06	Missense	1
NM_004572.3:c.1660A>G	NP_004563.2:p.Ile554Val	2.77385e-05	Missense	7
NM_004572.3:c.1660A>C	NP_004563.2:p.Ile554Leu	3.46731e-06	Missense	1
NM_004572.3:c.1669A>G	NP_004563.2:p.Asn557Asp	3.12058e-05	Missense	8
NM_004572.3:c.1672G>A	NP_004563.2:p.Val558Ile	3.46731e-06	Missense	1
NM_004572.3:c.1678G>A	NP_004563.2:p.Gly560Arg	3.46731e-06	Missense	1
NM_004572.3:c.1679G>C	NP_004563.2:p.Gly560Ala	1.04019e-05	Missense	2
NM_004572.3:c.1706G>A	NP_004563.2:p.Gly569Asp	3.46731e-06	Missense	1
NM_004572.3:c.1706G>T	NP_004563.2:p.Gly569Val	3.46731e-06	Missense	1
NM_004572.3:c.1708G>A	NP_004563.2:p.Ala570Thr	6.58789e-05	Missense	13
NM_004572.3:c.1709C>T	NP_004563.2:p.Ala570Val	1.73366e-05	Missense	3
NM_004572.3:c.1711G>A	NP_004563.2:p.Asp571Asn	6.93462e-06	Missense	1
NM_004572.3:c.1724C>T	NP_004563.2:p.Ala575Val	4.85423e-05	Missense	9
NM_004572.3:c.1728G>A	NP_004563.2:p.Met576Ile	3.46731e-06	Missense	1
NM_004572.3:c.1741G>A	NP_004563.2:p.Gly581Arg	3.46731e-06	Missense	1
NM_004572.3:c.1742G>A	NP_004563.2:p.Gly581Glu	3.12058e-05	Missense	5
NM_004572.3:c.1781T>C	NP_004563.2:p.Ile594Thr	3.46731e-06	Missense	1
NM_004572.3:c.1789T>A	NP_004563.2:p.Tyr597Asn	6.93462e-06	Missense	1
NM_004572.3:c.1790A>G	NP_004563.2:p.Tyr597Cys	3.46731e-06	Missense	1
NM_004572.3:c.1795C>A	NP_004563.2:p.Pro599Thr	6.93462e-06	Missense	1
NM_004572.3:c.1806G>C	NP_004563.2:p.Lys602Asn	3.46731e-06	Missense	1
NM_004572.3:c.1811C>T	NP_004563.2:p.Thr604Met	7.28135e-05	Missense	15
NM_004572.3:c.1813G>A	NP_004563.2:p.Glu605Lys	3.46731e-06	Missense	1
NM_004572.3:c.1839C>A	NP_004563.2:p.Asn613Lys	3.46731e-06	Missense	1
NM_004572.3:c.1840C>A	NP_004563.2:p.Leu614Ile	3.46731e-06	Missense	1
NM_004572.3:c.1843T>A	NP_004563.2:p.Ser615Thr	3.46731e-05	Missense	6
NM_004572.3:c.1864C>T	NP_004563.2:p.Leu622Phe	3.46731e-06	Missense	1
NM_004572.3:c.1872G>T	NP_004563.2:p.Glu624Asp	0.000135225	Missense	23
NM_004572.3:c.1876T>A	NP_004563.2:p.Tyr626Asn	3.81404e-05	Missense	8
NM_004572.3:c.1880C>T	NP_004563.2:p.Ser627Phe	3.46731e-06	Missense	1
NM_004572.3:c.1889T>C	NP_004563.2:p.Ile630Thr	1.73366e-05	Missense	4
NM_004572.3:c.1892A>G	NP_004563.2:p.Tyr631Cys	6.93462e-06	Missense	1
NM_004572.3:c.1903C>T	NP_004563.2:p.Arg635Trp	6.93462e-06	Missense	1
NM_004572.3:c.1904G>A	NP_004563.2:p.Arg635Gln	2.42712e-05	Missense	4
NM_004572.3:c.1916C>A	NP_004563.2:p.Thr639Asn	3.46731e-06	Missense	1
NM_004572.3:c.1927A>G	NP_004563.2:p.Lys643Glu	3.46731e-06	Missense	1
NM_004572.3:c.1929A>T	NP_004563.2:p.Lys643Asn	3.46731e-06	Missense	1
NM_004572.3:c.1941T>G	NP_004563.2:p.Cys647Trp	2.77385e-05	Missense	7
NM_004572.3:c.1952G>A	NP_004563.2:p.Arg651Gln	3.46731e-06	Missense	1
NM_004572.3:c.1963G>T	NP_004563.2:p.Val655Leu	3.46731e-06	Missense	1
NM_004572.3:c.1966A>G	NP_004563.2:p.Lys656Glu	3.46731e-06	Missense	1
NM_004572.3:c.1984G>A	NP_004563.2:p.Val662Met	6.93462e-06	Missense	2
NM_004572.3:c.1988C>T	NP_004563.2:p.Pro663Leu	3.46731e-05	Missense	5
NM_004572.3:c.1988C>A	NP_004563.2:p.Pro663Gln	3.46731e-06	Missense	1
NM_004572.3:c.2006G>C	NP_004563.2:p.Ser669Thr	2.08039e-05	Missense	4
NM_004572.3:c.2006G>T	NP_004563.2:p.Ser669Ile	3.46731e-06	Missense	1
NM_004572.3:c.2011C>T	NP_004563.2:p.Pro671Ser	3.46731e-06	Missense	1
NM_004572.3:c.2020G>A	NP_004563.2:p.Val674Met	8.32154e-05	Missense	13
NM_004572.3:c.2020G>T	NP_004563.2:p.Val674Leu	3.46731e-06	Missense	1
NM_004572.3:c.2028G>T	NP_004563.2:p.Trp676Cys	1.73366e-05	Missense	3
NM_004572.3:c.2062T>C	NP_004563.2:p.Ser688Pro	2.42712e-05	Missense	4
NM_004572.3:c.2071G>A	NP_004563.2:p.Ala691Thr	4.5075e-05	Missense	9
NM_004572.3:c.2077A>G	NP_004563.2:p.Ser693Gly	9.36174e-05	Missense	16
NM_004572.3:c.2080G>A	NP_004563.2:p.Val694Ile	3.46731e-06	Missense	1
NM_004572.3:c.2083C>T	NP_004563.2:p.Arg695Cys	0.000263516	Missense	45
NM_004572.3:c.2087A>G	NP_004563.2:p.Asn696Ser	2.42712e-05	Missense	6
NM_004572.3:c.2101G>A	NP_004563.2:p.Ala701Thr	3.46731e-06	Missense	1
NM_004572.3:c.2134G>A	NP_004563.2:p.Gly712Arg	6.93462e-06	Missense	1
NM_004572.3:c.2135G>C	NP_004563.2:p.Gly712Ala	6.93462e-06	Missense	1
NM_004572.3:c.2149C>T	NP_004563.2:p.Pro717Ser	1.04019e-05	Missense	3
NM_004572.3:c.2150C>T	NP_004563.2:p.Pro717Leu	1.38692e-05	Missense	1
NM_004572.3:c.2197C>G	NP_004563.2:p.His733Asp	1.38692e-05	Missense	3
NM_004572.3:c.2204G>A	NP_004563.2:p.Arg735Gln	5.20097e-05	Missense	14
NM_004572.3:c.2240A>G	NP_004563.2:p.Lys747Arg	3.46731e-06	Missense	1
NM_004572.3:c.2252C>T	NP_004563.2:p.Ser751Leu	3.46731e-06	Missense	1
NM_004572.3:c.2258T>A	NP_004563.2:p.Leu753Gln	2.42712e-05	Missense	2
NM_004572.3:c.2269T>G	NP_004563.2:p.Ser757Ala	1.04019e-05	Missense	3
NM_004572.3:c.2272C>T	NP_004563.2:p.Arg758Trp	3.46731e-06	Missense	1
NM_004572.3:c.2273G>A	NP_004563.2:p.Arg758Gln	6.93462e-06	Missense	2
NM_004572.3:c.2291A>G	NP_004563.2:p.Asn764Ser	3.46731e-06	Missense	1
NM_004572.3:c.2303A>C	NP_004563.2:p.Lys768Thr	3.46731e-06	Missense	1
NM_004572.3:c.2332A>G	NP_004563.2:p.Ile778Val	3.46731e-06	Missense	1
NM_004572.3:c.2353A>G	NP_004563.2:p.Thr785Ala	3.46731e-06	Missense	1
NM_004572.3:c.2365delinsG	NP_004563.2:p.Ile789Val	0.000162964	Missense	35
NM_004572.3:c.2365delinsC	NP_004563.2:p.Ile789Leu	3.46731e-06	Missense	1
NM_004572.3:c.2366T>C	NP_004563.2:p.Ile789Thr	3.46731e-06	Missense	1
NM_004572.3:c.2366T>A	NP_004563.2:p.Ile789Asn	6.93462e-06	Missense	1
NM_004572.3:c.2375C>A	NP_004563.2:p.Thr792Lys	3.46731e-06	Missense	1
NM_004572.3:c.2392A>G	NP_004563.2:p.Thr798Ala	0.000221908	Missense	47
NM_004572.3:c.2431C>A	NP_004563.2:p.Arg811Ser	0.000367535	Missense	82
NM_004572.3:c.2431C>T	NP_004563.2:p.Arg811Cys	3.46731e-06	Missense	1
NM_004572.3:c.2432G>A	NP_004563.2:p.Arg811His	1.38692e-05	Missense	4
NM_004572.3:c.2434G>A	NP_004563.2:p.Asp812Asn	0.000211506	Missense	32
NM_004572.3:c.2438T>C	NP_004563.2:p.Leu813Pro	3.46731e-06	Missense	1
NM_004572.3:c.2449G>A	NP_004563.2:p.Gly817Arg	7.97481e-05	Missense	16
NM_004572.3:c.2453G>T	NP_004563.2:p.Gly818Val	7.97481e-05	Missense	6
NM_004572.3:c.2464A>G	NP_004563.2:p.Ile822Val	0.000107487	Missense	25
NM_004572.3:c.2467A>G	NP_004563.2:p.Met823Val	1.38692e-05	Missense	2
NM_004572.3:c.2483G>A	NP_004563.2:p.Gly828Asp	6.93462e-06	Missense	2
NM_004572.3:c.2485G>A	NP_004563.2:p.Asp829Asn	0.00012829	Missense	28
NM_004572.3:c.2487T>G	NP_004563.2:p.Asp829Glu	3.46731e-06	Missense	1
NM_004572.3:c.2488G>C	NP_004563.2:p.Ala830Pro	3.46731e-06	Missense	1
NM_004572.3:c.2489C>T	NP_004563.2:p.Ala830Val	3.46731e-06	Missense	1
NM_004572.3:c.2504A>G	NP_004563.2:p.Lys835Arg	2.77385e-05	Missense	7
NM_004572.3:c.2519C>T	NP_004563.2:p.Ala840Val	1.04019e-05	Missense	3
NM_004572.3:c.2524G>A	NP_004563.2:p.Val842Ile	3.81404e-05	Missense	9
NM_004572.3:c.2543G>C	NP_004563.2:p.Trp848Ser	2.42712e-05	Missense	4
NM_004572.3:c.2552C>T	NP_004563.2:p.Thr851Met	9.70847e-05	Missense	21
NM_004572.3:c.2560C>T	NP_004563.2:p.His854Tyr	6.93462e-06	Missense	1
NM_004572.3:c.2570A>T	NP_004563.2:p.Tyr857Phe	3.46731e-06	Missense	1
NM_004572.3:c.2586T>G	NP_004563.2:p.Phe862Leu	3.46731e-06	Missense	1
NM_004572.3:c.2587A>C	NP_004563.2:p.Lys863Gln	3.46731e-06	Missense	1
NM_004572.3:c.2591A>C	NP_004563.2:p.Lys864Thr	3.46731e-06	Missense	1
NM_004572.3:c.2612G>A	NP_004563.2:p.Arg871Gln	4.16077e-05	Missense	12
NM_004572.3:c.2615C>T	NP_004563.2:p.Thr872Ile	2.42712e-05	Missense	5
NM_004572.3:c.2623G>A	NP_004563.2:p.Ala875Thr	3.46731e-06	Missense	1
NM_004572.3:c.2631C>A	NP_004563.2:p.His877Gln	3.46731e-05	Missense	7
NM_004572.3:c.2633C>T	NP_004563.2:p.Ser878Phe	3.46731e-06	Missense	1
NM_004572.3:c.2636T>C	NP_004563.2:p.Leu879Pro	1.73366e-05	Missense	5
