# Supplementary material for: The genetic architecture of Plakophilin 2 cardiomyopathy
Source: Genet Med. 2021 Jun 12;23(10):1961–8. doi: 10.1038/s41436-021-01233-7 (PMC8486657; doi:10.1038/s41436-021-01233-7)
Supplement: Supplementary file 3 — Supplementary File 2_ International ARVC Missense Cohort [file 41436_2021_1233_MOESM3_ESM.xlsx]

## Sheet: Sheet1
	Genotype			Demographics				Task Force Criteria Met							Events
	cDNA	Amino acid	MAF gnomad	Sex	Race	Age - presentation	Age -	Repolarization	Depolarization	Arrhythmia	Structure	Pathology	Family history#	Diagnosis by TFC	Presentation	Sustained VA - age	Transplant - age	Death - age
							follow-up
1	206G>T	R69L	NA	M	White	39	51	None	Minor	Major	Major	NA	Major	Definite	Syncope	Y - 41	N	N
2	236G>A	R79Q	2.5e-05	F	White	61	65	Minor	None	Minor	Major	NA	None	Definite	Exertional dyspnea	N	N	N
3	1583C>T	T528M	2.4e-05	M	White	15	22	None	Minor	None	Major	None	None	Definite	Abnormal ecg / echo	N	N	N
4	1742G>A	G581E	1.2e-05	F	White	20	68	Major	Minor	None	None	NA	Major	Definite	Palpitations	N	N	N
5	1820G>A	C607Y	NA	M	White	36	45	None	Minor	Major	Major	None	None	Definite	Abnormal ecg screen	Y - 36	N	N
6	1844C>T	S615F	7.1e-06	M	White	73	79	Major	Minor	NA	None	NA	None	Definite	NA	NA	N	N
7	1844C>T	S615F	7.1e-06	F	White	13	35	Major	Minor	Minor	Minor	NA	Major	Definite	SCD of sibling	N	N	N
8	1880C>G	S627C	2.5e-05	M	White	27	28	None	Minor	Minor	Major	NA	None	Definite	Syncope - marathon	N	N	N
9	2048T>G	I683R	7.1e-06	M	White	20	55	Minor	None	Major	Minor	NA	None	Definite	Sustained VT	Y - 20	N	N
10	2071G>A	A691T	2.4e-05	M	White	33	40	None	None	None	Major	None	Minor	Definite	Palpitations	N	N	N
11	2111G>A	G704E	4e-06	M	White	36	46	Major	Minor	Major	Major	None	None	Definite	Abnormal ecg	Y - 34	N	N
12	2258T>A	L753Q	4e-06	F	White	26	53	Major	None	Major	Major	NA	None	Definite	Cardiac arrest	Y - 26	N	N
13	2386C>T	C796R	NA	M	White	14	17	Major	None	Minor	Major	NA	None	Definite	Abnormal ecg screen	N	N	N
14	2386C>T	C796R	NA	M	White	21	37	Minor	Minor	Major	Minor	NA	Major	Definite	Presyncope	Y - 21	N	N
15	2386C>T	C796R	NA	F	White	37	76	Major	None	Major	None	Major	None	Definite	Palpitations	Y - 37	N	Y - 76
16	2386C>T	C796R	NA	M	White	21	57	Major	Minor	Major	None	None	None	Definite	Sustained VT	Y - 21	N	N
17	2386C>T	C796R	NA	M	White	31	56	Major	Minor	Minor	None	None	Major	Definite	Abn. Holter (research)	Y - 54	N	N
18	2386C>T	C796R	NA	M	White	34	53	Major	None	Minor	Major	Minor	None	Definite	Sustained VT	Y - 34	N	N
19	2386C>T	C796R	NA	F	White	52	70	Major	None	Major	Minor	NA	None	Definite	Sustained VT - cycling	Y - 52	N	N
20	2386C>T	C796R	NA	M	White	33	65	Major	Minor	Minor	None	NA	None	Definite	Sustained VT	Y - 33	N	Y - 65
21	2386C>T	C796R	NA	M	White	35	55	Major	None	Minor	None	Minor	None	Definite	Sustained VT	Y - 35	N	N
22	2386C>T	C796R	NA	M	White	65	86	Major	Major	Minor	Major	None	None	Definite	Sustained VT	Y - 65	N	N
23	2386C>T	C796R	NA	F	White	14	30	Major	Minor	Major	Major	NA	None	Definite	Sustained VT	Y - 14	N	N
24	2386C>T	C796R	NA	F	White	41	66	Major	Minor	Major	Major	Major	None	Definite	Sustained VT	Y - 41	Y - 56	N
25	2386C>T	C796R	NA	F	White	25	40	Major	None	None	Major	NA	None	Definite	Palpitations	Y - 29	N	N
26	2456T>A	I819N	NA	F	White	55	70	Major	Minor	None	None	NA	Major	Definite	SCD of child	N	N	N
