# Supplementary material for: The genetic architecture of Plakophilin 2 cardiomyopathy
Source: Genet Med. 2021 Jun 12;23(10):1961–8. doi: 10.1038/s41436-021-01233-7 (PMC8486657; doi:10.1038/s41436-021-01233-7)
Supplement: Supplementary file 4 — Supplementary File 3_ Regional ORs [file 41436_2021_1233_MOESM4_ESM.xlsx]

## Sheet: missense gnomad MAF 3.6X10-5
window_start	OR	OR UB	OR LB	p	rank	q	p-q	significant at FDR=0.01
1	0	19.9671	0	0.657147	2108	0.0079909	0.649156	no
2	0	19.9671	0	0.657147	2109	0.00799469	0.649152	no
3	0	19.9671	0	0.657147	2110	0.00799848	0.649149	no
4	0	19.9671	0	0.657147	2111	0.00800227	0.649145	no
5	0	19.9671	0	0.657147	2112	0.00800607	0.649141	no
6	0	19.9671	0	0.657147	2113	0.00800986	0.649137	no
7	0	19.9671	0	0.657147	2114	0.00801365	0.649133	no
8	0	19.9671	0	0.657147	2115	0.00801744	0.64913	no
9	0	19.9671	0	0.657147	2116	0.00802123	0.649126	no
10	0	19.9671	0	0.657147	2117	0.00802502	0.649122	no
11	0	19.9671	0	0.657147	2118	0.00802881	0.649118	no
12	0	19.9671	0	0.657147	2119	0.0080326	0.649114	no
13	0	19.9671	0	0.657147	2120	0.00803639	0.649111	no
14	0	19.9671	0	0.657147	2121	0.00804018	0.649107	no
15	0	19.9671	0	0.657147	2122	0.00804397	0.649103	no
16	0	19.9671	0	0.657147	2123	0.00804776	0.649099	no
17	0	19.9671	0	0.657147	2124	0.00805155	0.649095	no
18	0	19.9671	0	0.657147	2125	0.00805534	0.649092	no
19	0	49.9689	0	0.779232	2431	0.00921531	0.770016	no
20	0	49.9689	0	0.779232	2432	0.00921911	0.770012	no
21	0	49.9689	0	0.779232	2433	0.0092229	0.770009	no
22	0	49.9689	0	0.779232	2434	0.00922669	0.770005	no
23	0	19.9671	0	0.657147	2126	0.00805914	0.649088	no
24	0	19.9671	0	0.657147	2127	0.00806293	0.649084	no
25	0	19.9671	0	0.657147	2128	0.00806672	0.64908	no
26	0	19.9671	0	0.657147	2129	0.00807051	0.649077	no
27	0	19.9671	0	0.657147	2130	0.0080743	0.649073	no
28	0	19.9671	0	0.657147	2131	0.00807809	0.649069	no
29	0	24.9993	0	0.691509	2253	0.00854056	0.682968	no
30	0	24.9993	0	0.691509	2254	0.00854435	0.682964	no
31	0	24.9993	0	0.691509	2255	0.00854814	0.682961	no
32	0	24.9993	0	0.691509	2256	0.00855193	0.682957	no
33	0	24.9993	0	0.691509	2257	0.00855572	0.682953	no
34	0	24.9993	0	0.691509	2258	0.00855951	0.682949	no
35	0	16.605	0	0.626648	1994	0.00755876	0.619089	no
36	0	16.605	0	0.626648	1995	0.00756255	0.619086	no
37	0	14.2042	0	0.599114	1851	0.00701668	0.592097	no
38	0	14.2042	0	0.599114	1852	0.00702047	0.592093	no
39	0	14.2042	0	0.599114	1853	0.00702426	0.592089	no
40	0	14.2042	0	0.599114	1854	0.00702805	0.592086	no
41	0	14.2042	0	0.599114	1855	0.00703184	0.592082	no
42	0	14.2042	0	0.599114	1856	0.00703563	0.592078	no
43	0	14.2042	0	0.599114	1857	0.00703942	0.592074	no
44	0	14.2042	0	0.599114	1858	0.00704321	0.592071	no
45	0	14.2042	0	0.599114	1859	0.00704701	0.592067	no
46	0	14.2042	0	0.599114	1860	0.0070508	0.592063	no
47	0	14.2042	0	0.599114	1861	0.00705459	0.592059	no
48	0	14.2042	0	0.599114	1862	0.00705838	0.592055	no
49	0	14.2042	0	0.599114	1863	0.00706217	0.592052	no
50	0	14.2042	0	0.599114	1864	0.00706596	0.592048	no
51	0	14.2042	0	0.599114	1865	0.00706975	0.592044	no
52	0	14.2042	0	0.599114	1866	0.00707354	0.59204	no
53	0	16.605	0	0.626648	1996	0.00756634	0.619082	no
54	0	16.605	0	0.626648	1997	0.00757013	0.619078	no
55	0	16.605	0	0.626648	1998	0.00757392	0.619074	no
56	0	33.361	0	0.731235	2360	0.00894617	0.722289	no
57	0	33.361	0	0.731235	2361	0.00894996	0.722285	no
58	0	33.361	0	0.731235	2362	0.00895375	0.722281	no
59	0	33.361	0	0.731235	2363	0.00895754	0.722277	no
60	0	33.361	0	0.731235	2364	0.00896133	0.722273	no
61	0	33.361	0	0.731235	2365	0.00896513	0.72227	no
62	0	33.361	0	0.731235	2366	0.00896892	0.722266	no
63	0	33.361	0	0.731235	2367	0.00897271	0.722262	no
64	0	33.361	0	0.731235	2368	0.0089765	0.722258	no
65	0	33.361	0	0.731235	2369	0.00898029	0.722254	no
66	0	33.361	0	0.731235	2370	0.00898408	0.722251	no
67	0	33.361	0	0.731235	2371	0.00898787	0.722247	no
68	0		0	0.842949	2519	0.0095489	0.8334	no
69	0		0	0.842949	2520	0.00955269	0.833396	no
70					2626	0.00995451	-0.00995451	no
71					2627	0.0099583	-0.0099583	no
72					2628	0.00996209	-0.00996209	no
73	0		0	0.842949	2521	0.00955648	0.833392	no
74	0		0	0.842949	2522	0.00956027	0.833389	no
75	0		0	0.842949	2523	0.00956406	0.833385	no
76	0		0	0.842949	2524	0.00956785	0.833381	no
77	0	33.361	0	0.731235	2372	0.00899166	0.722243	no
78	0	33.361	0	0.731235	2373	0.00899545	0.722239	no
79	0	33.361	0	0.731235	2374	0.00899924	0.722235	no
80	0	33.361	0	0.731235	2375	0.00900303	0.722232	no
81	0	33.361	0	0.731235	2376	0.00900682	0.722228	no
82	0	33.361	0	0.731235	2377	0.00901061	0.722224	no
83	0	33.361	0	0.731235	2378	0.0090144	0.72222	no
84	0	33.361	0	0.731235	2379	0.0090182	0.722216	no
85	0	33.361	0	0.731235	2380	0.00902199	0.722213	no
86	0	33.361	0	0.731235	2381	0.00902578	0.722209	no
87	0	33.361	0	0.731235	2382	0.00902957	0.722205	no
88	0	33.361	0	0.731235	2383	0.00903336	0.722201	no
89	0	24.9993	0	0.691509	2259	0.00856331	0.682945	no
90	0	24.9993	0	0.691509	2260	0.0085671	0.682942	no
91	0	24.9993	0	0.691509	2261	0.00857089	0.682938	no
92	0	24.9993	0	0.691509	2262	0.00857468	0.682934	no
93	0	24.9993	0	0.691509	2263	0.00857847	0.68293	no
94	0	24.9993	0	0.691509	2264	0.00858226	0.682926	no
95	0	24.9993	0	0.691509	2265	0.00858605	0.682923	no
96	0	24.9993	0	0.691509	2266	0.00858984	0.682919	no
97	0	24.9993	0	0.691509	2267	0.00859363	0.682915	no
98	0	14.2042	0	0.599114	1867	0.00707733	0.592036	no
99	0	14.2042	0	0.599114	1868	0.00708112	0.592033	no
100	0	14.2042	0	0.599114	1869	0.00708491	0.592029	no
101	0	14.2042	0	0.599114	1870	0.0070887	0.592025	no
102	0	14.2042	0	0.599114	1871	0.00709249	0.592021	no
103	0	11.0025	0	0.550757	1610	0.00610311	0.544653	no
104	0	11.0025	0	0.550757	1611	0.0061069	0.54465	no
105	0	11.0025	0	0.550757	1612	0.00611069	0.544646	no
106	0	12.4018	0	0.573954	1764	0.00668688	0.567267	no
107	0	12.4018	0	0.573954	1765	0.00669067	0.567263	no
108	0	12.4018	0	0.573954	1766	0.00669447	0.56726	no
109	0	12.4018	0	0.573954	1767	0.00669826	0.567256	no
110	0	16.605	0	0.626648	1999	0.00757771	0.61907	no
111	0	16.605	0	0.626648	2000	0.0075815	0.619067	no
112	0	16.605	0	0.626648	2001	0.00758529	0.619063	no
113	0	9.88231	0	0.529219	1491	0.00565201	0.523567	no
114	0	9.88231	0	0.529219	1492	0.0056558	0.523563	no
115	0	9.88231	0	0.529219	1493	0.00565959	0.523559	no
116	0	8.20501	0	0.49025	1312	0.00497346	0.485277	no
117	0	8.20501	0	0.49025	1313	0.00497726	0.485273	no
118	0	8.20501	0	0.49025	1314	0.00498105	0.485269	no
119	0	8.20501	0	0.49025	1315	0.00498484	0.485266	no
120	0	8.20501	0	0.49025	1316	0.00498863	0.485262	no
121	0	8.20501	0	0.49025	1317	0.00499242	0.485258	no
122	0	6.11174	0	0.424775	956	0.00362396	0.421151	no
123	0	6.11174	0	0.424775	957	0.00362775	0.421147	no
124	0	6.11174	0	0.424775	958	0.00363154	0.421143	no
125	1.51282	10.1526	0.0353049	0.68904	2207	0.00836619	0.680674	no
126	2.92982	12.9516	0.318013	0.140146	294	0.00111448	0.139031	no
127	2.92982	12.9516	0.318013	0.140146	295	0.00111827	0.139028	no
128	2.92982	12.9516	0.318013	0.140146	296	0.00112206	0.139024	no
129	2.92982	12.9516	0.318013	0.140146	297	0.00112585	0.13902	no
130	2.92982	12.9516	0.318013	0.140146	298	0.00112964	0.139016	no
131	3.52632	16.0072	0.377433	0.0813187	247	0.000936315	0.0803823	no
132	3.52632	16.0072	0.377433	0.0813187	248	0.000940106	0.0803785	no
133	3.52632	16.0072	0.377433	0.0813187	249	0.000943897	0.0803748	no
134	3.52632	16.0072	0.377433	0.0813187	250	0.000947688	0.080371	no
135	3.52632	16.0072	0.377433	0.0813187	251	0.000951478	0.0803672	no
136	4.07692	18.9677	0.430842	0.0503624	219	0.000830174	0.0495322	no
137	4.07692	18.9677	0.430842	0.0503624	220	0.000833965	0.0495284	no
138	4.07692	18.9677	0.430842	0.0503624	221	0.000837756	0.0495246	no
139	3.30263	14.8432	0.355345	0.0994122	269	0.00101971	0.0983925	no
140	3.30263	14.8432	0.355345	0.0994122	270	0.0010235	0.0983887	no
141	3.30263	14.8432	0.355345	0.0994122	271	0.00102729	0.0983849	no
142	3.30263	14.8432	0.355345	0.0994122	272	0.00103108	0.0983811	no
143	3.30263	14.8432	0.355345	0.0994122	273	0.00103487	0.0983773	no
144	3.30263	14.8432	0.355345	0.0994122	274	0.00103867	0.0983735	no
145	3.30263	14.8432	0.355345	0.0994122	275	0.00104246	0.0983697	no
146	4.42105	20.8891	0.463546	0.0377217	182	0.000689917	0.0370318	no
147	4.42105	20.8891	0.463546	0.0377217	183	0.000693707	0.037028	no
148	4.42105	20.8891	0.463546	0.0377217	184	0.000697498	0.0370242	no
149	5.31579	26.1525	0.546239	0.0184136	146	0.00055345	0.0178601	no
150	5.31579	26.1525	0.546239	0.0184136	147	0.00055724	0.0178564	no
151	5.31579	26.1525	0.546239	0.0184136	148	0.000561031	0.0178526	no
152	5.31579	26.1525	0.546239	0.0184136	149	0.000564822	0.0178488	no
153	5.31579	26.1525	0.546239	0.0184136	150	0.000568613	0.017845	no
154	5.31579	26.1525	0.546239	0.0184136	151	0.000572403	0.0178412	no
155	10.6842	67.4147	0.981217	0.00055144	63	0.000238817	0.000312623	no
156	10.6842	67.4147	0.981217	0.00055144	64	0.000242608	0.000308832	no
157	10.6842	67.4147	0.981217	0.00055144	65	0.000246399	0.000305041	no
158	6.51282	67.562	0.128974	0.0563165	239	0.000905989	0.0554105	no
159	0	33.361	0	0.731235	2384	0.00903715	0.722198	no
160	0	33.361	0	0.731235	2385	0.00904094	0.722194	no
161	2.58974	19.0129	0.0582002	0.352208	619	0.00234647	0.349861	no
162	2.58974	19.0129	0.0582002	0.352208	620	0.00235027	0.349857	no
163	2.58974	19.0129	0.0582002	0.352208	621	0.00235406	0.349853	no
164	2.58974	19.0129	0.0582002	0.352208	622	0.00235785	0.34985	no
165	2.58974	19.0129	0.0582002	0.352208	623	0.00236164	0.349846	no
166	2.58974	19.0129	0.0582002	0.352208	624	0.00236543	0.349842	no
167	2.58974	19.0129	0.0582002	0.352208	625	0.00236922	0.349838	no
168	2.58974	19.0129	0.0582002	0.352208	626	0.00237301	0.349835	no
169	2.58974	19.0129	0.0582002	0.352208	627	0.0023768	0.349831	no
170	2.58974	19.0129	0.0582002	0.352208	628	0.00238059	0.349827	no
171	2.58974	19.0129	0.0582002	0.352208	629	0.00238438	0.349823	no
172	3.71062	29.9848	0.0802967	0.193541	342	0.00129644	0.192245	no
173	3.71062	29.9848	0.0802967	0.193541	343	0.00130023	0.192241	no
174	3.71062	29.9848	0.0802967	0.193541	344	0.00130402	0.192237	no
175	2.88034	21.6738	0.0640908	0.299187	438	0.00166035	0.297526	no
176	2.58974	19.0129	0.0582002	0.352208	630	0.00238817	0.349819	no
177	2.58974	19.0129	0.0582002	0.352208	631	0.00239196	0.349816	no
178	2.58974	19.0129	0.0582002	0.352208	632	0.00239575	0.349812	no
179	2.35198	16.925	0.0532924	0.404483	872	0.00330553	0.401177	no
180	2.35198	16.925	0.0532924	0.404483	873	0.00330933	0.401173	no
181	1.98619	13.8621	0.0455819	0.505422	1399	0.00530326	0.500119	no
182	1.98619	13.8621	0.0455819	0.505422	1400	0.00530705	0.500115	no
183	1.98619	13.8621	0.0455819	0.505422	1401	0.00531084	0.500111	no
184	1.98619	13.8621	0.0455819	0.505422	1402	0.00531463	0.500107	no
185	1.98619	13.8621	0.0455819	0.505422	1403	0.00531842	0.500104	no
186	1.98619	13.8621	0.0455819	0.505422	1404	0.00532221	0.5001	no
187	1.98619	13.8621	0.0455819	0.505422	1405	0.005326	0.500096	no
188	1.98619	13.8621	0.0455819	0.505422	1406	0.0053298	0.500092	no
189	1.71795	11.726	0.0398006	0.600421	1959	0.00742608	0.592995	no
190	1.28205	8.4409	0.0301679	0.81028	2488	0.00943139	0.800849	no
191	1.16317	7.58423	0.0274881	0.88383	2574	0.00975739	0.874072	no
192	1.16317	7.58423	0.0274881	0.88383	2575	0.00976118	0.874069	no
193	1.16317	7.58423	0.0274881	0.88383	2576	0.00976497	0.874065	no
194	0	6.52985	0	0.439848	1019	0.00386277	0.435985	no
195	0	6.52985	0	0.439848	1020	0.00386657	0.435981	no
196	0	6.52985	0	0.439848	1021	0.00387036	0.435978	no
197	0	6.52985	0	0.439848	1022	0.00387415	0.435974	no
198	0	6.52985	0	0.439848	1023	0.00387794	0.43597	no
199	0	6.52985	0	0.439848	1024	0.00388173	0.435966	no
200	0	6.52985	0	0.439848	1025	0.00388552	0.435962	no
201	0	6.52985	0	0.439848	1026	0.00388931	0.435959	no
202	0	6.52985	0	0.439848	1027	0.0038931	0.435955	no
203	1.16317	7.58423	0.0274881	0.88383	2577	0.00976876	0.874061	no
204	1.16317	7.58423	0.0274881	0.88383	2578	0.00977255	0.874057	no
205	1.16317	7.58423	0.0274881	0.88383	2579	0.00977635	0.874054	no
206	1.16317	7.58423	0.0274881	0.88383	2580	0.00978014	0.87405	no
207	1.16317	7.58423	0.0274881	0.88383	2581	0.00978393	0.874046	no
208	1.28205	8.4409	0.0301679	0.81028	2489	0.00943518	0.800845	no
209	1.35088	8.94429	0.0317089	0.771373	2412	0.00914329	0.76223	no
210	1.35088	8.94429	0.0317089	0.771373	2413	0.00914708	0.762226	no
211	1.35088	8.94429	0.0317089	0.771373	2414	0.00915087	0.762222	no
212	1.42735	9.51008	0.0334122	0.730975	2331	0.00883624	0.722139	no
213	1.42735	9.51008	0.0334122	0.730975	2332	0.00884003	0.722135	no
214	1.51282	10.1526	0.0353049	0.68904	2208	0.00836998	0.68067	no
215	1.51282	10.1526	0.0353049	0.68904	2209	0.00837377	0.680666	no
216	1.51282	10.1526	0.0353049	0.68904	2210	0.00837756	0.680662	no
217	1.42735	9.51008	0.0334122	0.730975	2333	0.00884382	0.722131	no
218	1.42735	9.51008	0.0334122	0.730975	2334	0.00884761	0.722128	no
219	1.42735	9.51008	0.0334122	0.730975	2335	0.0088514	0.722124	no
220	1.42735	9.51008	0.0334122	0.730975	2336	0.00885519	0.72212	no
221	1.42735	9.51008	0.0334122	0.730975	2337	0.00885898	0.722116	no
222	1.51282	10.1526	0.0353049	0.68904	2211	0.00838135	0.680659	no
223	2.15385	15.244	0.0491403	0.455633	1111	0.00421152	0.451422	no
224	2.35198	16.925	0.0532924	0.404483	874	0.00331312	0.40117	no
225	2.35198	16.925	0.0532924	0.404483	875	0.00331691	0.401166	no
226	1.71795	11.726	0.0398006	0.600421	1960	0.00742987	0.592991	no
227	1.71795	11.726	0.0398006	0.600421	1961	0.00743366	0.592987	no
228	1.71795	11.726	0.0398006	0.600421	1962	0.00743745	0.592983	no
229	1.71795	11.726	0.0398006	0.600421	1963	0.00744124	0.592979	no
230	1.71795	11.726	0.0398006	0.600421	1964	0.00744503	0.592976	no
231	1.71795	11.726	0.0398006	0.600421	1965	0.00744882	0.592972	no
232	1.60897	10.8838	0.0374204	0.64553	2071	0.00785064	0.637679	no
233	1.60897	10.8838	0.0374204	0.64553	2072	0.00785444	0.637675	no
234	1.60897	10.8838	0.0374204	0.64553	2073	0.00785823	0.637672	no
235	1.60897	10.8838	0.0374204	0.64553	2074	0.00786202	0.637668	no
236	0	11.0025	0	0.550757	1613	0.00611448	0.544642	no
237	0	11.0025	0	0.550757	1614	0.00611827	0.544638	no
238	0	11.0025	0	0.550757	1615	0.00612206	0.544635	no
239	0	11.0025	0	0.550757	1616	0.00612585	0.544631	no
240	0	11.0025	0	0.550757	1617	0.00612964	0.544627	no
241	0	7.00806	0	0.455727	1143	0.00433283	0.451395	no
242	0	6.11174	0	0.424775	959	0.00363533	0.42114	no
243	0	5.74309	0	0.410438	903	0.00342305	0.407015	no
244	0	5.41564	0	0.396776	815	0.00308946	0.393686	no
245	0	5.41564	0	0.396776	816	0.00309325	0.393682	no
246	0	5.41564	0	0.396776	817	0.00309704	0.393679	no
247	0	5.74309	0	0.410438	904	0.00342684	0.407011	no
248	0	5.74309	0	0.410438	905	0.00343063	0.407007	no
249	0	5.74309	0	0.410438	906	0.00343442	0.407003	no
250	0	6.11174	0	0.424775	960	0.00363912	0.421136	no
251	0	6.11174	0	0.424775	961	0.00364291	0.421132	no
252	0	6.11174	0	0.424775	962	0.0036467	0.421128	no
253	0	6.11174	0	0.424775	963	0.00365049	0.421124	no
254	0	6.11174	0	0.424775	964	0.00365428	0.421121	no
255	0	4.86042	0	0.371274	728	0.00275967	0.368514	no
256	0	4.86042	0	0.371274	729	0.00276346	0.36851	no
257	0	5.12372	0	0.383736	764	0.00289613	0.38084	no
258	0	5.12372	0	0.383736	765	0.00289992	0.380837	no
259	0	6.11174	0	0.424775	965	0.00365807	0.421117	no
260	0	5.41564	0	0.396776	818	0.00310083	0.393675	no
261	0	5.41564	0	0.396776	819	0.00310462	0.393671	no
262	0	5.41564	0	0.396776	820	0.00310842	0.393667	no
263	0	5.41564	0	0.396776	821	0.00311221	0.393664	no
264	0	5.41564	0	0.396776	822	0.003116	0.39366	no
265	0	4.86042	0	0.371274	730	0.00276725	0.368507	no
266	0	4.62234	0	0.359347	669	0.00253601	0.356811	no
267	0	4.62234	0	0.359347	670	0.0025398	0.356807	no
268	0	4.62234	0	0.359347	671	0.00254359	0.356803	no
269	0	4.62234	0	0.359347	672	0.00254738	0.3568	no
270	0	4.62234	0	0.359347	673	0.00255118	0.356796	no
271	0	4.62234	0	0.359347	674	0.00255497	0.356792	no
272	0	4.62234	0	0.359347	675	0.00255876	0.356788	no
273	0	4.62234	0	0.359347	676	0.00256255	0.356784	no
274	0	5.74309	0	0.410438	907	0.00343821	0.406999	no
275	0	6.52985	0	0.439848	1028	0.00389689	0.435951	no
276	0	7.00806	0	0.455727	1144	0.00433662	0.451391	no
277	0	7.56027	0	0.472496	1227	0.00465125	0.467844	no
278	0	7.56027	0	0.472496	1228	0.00465504	0.46784	no
279	0	7.56027	0	0.472496	1229	0.00465883	0.467837	no
280	0	6.11174	0	0.424775	966	0.00366187	0.421113	no
281	0	6.11174	0	0.424775	967	0.00366566	0.421109	no
282	0	6.11174	0	0.424775	968	0.00366945	0.421105	no
283	0	6.11174	0	0.424775	969	0.00367324	0.421102	no
284	0	6.11174	0	0.424775	970	0.00367703	0.421098	no
285	0	6.11174	0	0.424775	971	0.00368082	0.421094	no
286	0	6.11174	0	0.424775	972	0.00368461	0.42109	no
287	0	5.41564	0	0.396776	823	0.00311979	0.393656	no
288	0	7.56027	0	0.472496	1230	0.00466262	0.467833	no
289	0	7.00806	0	0.455727	1145	0.00434041	0.451387	no
290	0	7.00806	0	0.455727	1146	0.0043442	0.451383	no
291	0	7.00806	0	0.455727	1147	0.00434799	0.451379	no
292	0	7.00806	0	0.455727	1148	0.00435178	0.451376	no
293	0	8.20501	0	0.49025	1318	0.00499621	0.485254	no
294	0	8.20501	0	0.49025	1319	0.005	0.48525	no
295	0	8.20501	0	0.49025	1320	0.00500379	0.485247	no
296	0	7.56027	0	0.472496	1231	0.00466641	0.467829	no
297	0	7.56027	0	0.472496	1232	0.0046702	0.467825	no
298	0	9.88231	0	0.529219	1494	0.00566338	0.523555	no
299	0	11.0025	0	0.550757	1618	0.00613343	0.544623	no
300	0	11.0025	0	0.550757	1619	0.00613723	0.544619	no
301	0	11.0025	0	0.550757	1620	0.00614102	0.544616	no
302	0	11.0025	0	0.550757	1621	0.00614481	0.544612	no
303	0	11.0025	0	0.550757	1622	0.0061486	0.544608	no
304	0	11.0025	0	0.550757	1623	0.00615239	0.544604	no
305	0	11.0025	0	0.550757	1624	0.00615618	0.5446	no
306	0	11.0025	0	0.550757	1625	0.00615997	0.544597	no
307	0	12.4018	0	0.573954	1768	0.00670205	0.567252	no
308	0	12.4018	0	0.573954	1769	0.00670584	0.567248	no
309	0	12.4018	0	0.573954	1770	0.00670963	0.567244	no
310	0	12.4018	0	0.573954	1771	0.00671342	0.567241	no
311	0	11.0025	0	0.550757	1626	0.00616376	0.544593	no
312	0	11.0025	0	0.550757	1627	0.00616755	0.544589	no
313	0	16.605	0	0.626648	2002	0.00758908	0.619059	no
314	0	16.605	0	0.626648	2003	0.00759287	0.619055	no
315	0	16.605	0	0.626648	2004	0.00759666	0.619052	no
316	0	16.605	0	0.626648	2005	0.00760045	0.619048	no
317	0	16.605	0	0.626648	2006	0.00760425	0.619044	no
318	0	16.605	0	0.626648	2007	0.00760804	0.61904	no
319	0	16.605	0	0.626648	2008	0.00761183	0.619036	no
320	0	16.605	0	0.626648	2009	0.00761562	0.619033	no
321	0	16.605	0	0.626648	2010	0.00761941	0.619029	no
322	0	19.9671	0	0.657147	2132	0.00808188	0.649065	no
323	0	19.9671	0	0.657147	2133	0.00808567	0.649061	no
324	0	19.9671	0	0.657147	2134	0.00808946	0.649058	no
325	0	24.9993	0	0.691509	2268	0.00859742	0.682911	no
326	0	24.9993	0	0.691509	2269	0.00860121	0.682908	no
327	0	24.9993	0	0.691509	2270	0.008605	0.682904	no
328	0	24.9993	0	0.691509	2271	0.00860879	0.6829	no
329	0	33.361	0	0.731235	2386	0.00904473	0.72219	no
330	0	33.361	0	0.731235	2387	0.00904852	0.722186	no
331	0	9.88231	0	0.529219	1495	0.00566717	0.523551	no
332	0	7.00806	0	0.455727	1149	0.00435557	0.451372	no
333	0	7.00806	0	0.455727	1150	0.00435936	0.451368	no
334	0	7.00806	0	0.455727	1151	0.00436315	0.451364	no
335	0	6.52985	0	0.439848	1029	0.00390068	0.435947	no
336	0	6.52985	0	0.439848	1030	0.00390447	0.435944	no
337	0	6.52985	0	0.439848	1031	0.00390826	0.43594	no
338	0	6.52985	0	0.439848	1032	0.00391205	0.435936	no
339	0	6.52985	0	0.439848	1033	0.00391585	0.435932	no
340	0	6.52985	0	0.439848	1034	0.00391964	0.435928	no
341	0	5.74309	0	0.410438	908	0.003442	0.406996	no
342	0	5.74309	0	0.410438	909	0.00344579	0.406992	no
343	0	5.74309	0	0.410438	910	0.00344958	0.406988	no
344	0	6.11174	0	0.424775	973	0.0036884	0.421086	no
345	0	6.11174	0	0.424775	974	0.00369219	0.421083	no
346	0	6.11174	0	0.424775	975	0.00369598	0.421079	no
347	0	6.11174	0	0.424775	976	0.00369977	0.421075	no
348	0	6.11174	0	0.424775	977	0.00370356	0.421071	no
349	0	6.11174	0	0.424775	978	0.00370735	0.421067	no
350	0	6.11174	0	0.424775	979	0.00371114	0.421064	no
351	0	6.11174	0	0.424775	980	0.00371494	0.42106	no
352	0	6.11174	0	0.424775	981	0.00371873	0.421056	no
353	0	7.00806	0	0.455727	1152	0.00436694	0.45136	no
354	0	7.00806	0	0.455727	1153	0.00437074	0.451357	no
355	0	7.00806	0	0.455727	1154	0.00437453	0.451353	no
356	0	7.00806	0	0.455727	1155	0.00437832	0.451349	no
357	0	7.00806	0	0.455727	1156	0.00438211	0.451345	no
358	0	7.00806	0	0.455727	1157	0.0043859	0.451342	no
359	0	7.00806	0	0.455727	1158	0.00438969	0.451338	no
360	0	7.00806	0	0.455727	1159	0.00439348	0.451334	no
361	0	7.00806	0	0.455727	1160	0.00439727	0.45133	no
362	0	7.00806	0	0.455727	1161	0.00440106	0.451326	no
363	0	7.00806	0	0.455727	1162	0.00440485	0.451323	no
364	0	14.2042	0	0.599114	1872	0.00709629	0.592017	no
365	0	33.361	0	0.731235	2388	0.00905231	0.722182	no
366	0	33.361	0	0.731235	2389	0.0090561	0.722179	no
367	0	33.361	0	0.731235	2390	0.00905989	0.722175	no
368	0	49.9689	0	0.779232	2435	0.00923048	0.770001	no
369	0	49.9689	0	0.779232	2436	0.00923427	0.769997	no
370	0	49.9689	0	0.779232	2437	0.00923806	0.769993	no
371	0	33.361	0	0.731235	2391	0.00906368	0.722171	no
372	0	33.361	0	0.731235	2392	0.00906748	0.722167	no
373	0	33.361	0	0.731235	2393	0.00907127	0.722163	no
374	0		0	0.842949	2525	0.00957165	0.833377	no
375	0		0	0.842949	2526	0.00957544	0.833373	no
376	0	49.9689	0	0.779232	2438	0.00924185	0.76999	no
377	0	49.9689	0	0.779232	2439	0.00924564	0.769986	no
378	0	49.9689	0	0.779232	2440	0.00924943	0.769982	no
379	0	49.9689	0	0.779232	2441	0.00925322	0.769978	no
380	0	49.9689	0	0.779232	2442	0.00925701	0.769975	no
381	0	49.9689	0	0.779232	2443	0.0092608	0.769971	no
382	0	49.9689	0	0.779232	2444	0.00926459	0.769967	no
383	0	49.9689	0	0.779232	2445	0.00926839	0.769963	no
384	0	49.9689	0	0.779232	2446	0.00927218	0.769959	no
385	0	24.9993	0	0.691509	2272	0.00861259	0.682896	no
386	0	24.9993	0	0.691509	2273	0.00861638	0.682892	no
387	0	24.9993	0	0.691509	2274	0.00862017	0.682889	no
388	0	24.9993	0	0.691509	2275	0.00862396	0.682885	no
389	0	24.9993	0	0.691509	2276	0.00862775	0.682881	no
390	0	24.9993	0	0.691509	2277	0.00863154	0.682877	no
391	0	24.9993	0	0.691509	2278	0.00863533	0.682873	no
392	0	19.9671	0	0.657147	2135	0.00809325	0.649054	no
393	0	19.9671	0	0.657147	2136	0.00809704	0.64905	no
394	0	19.9671	0	0.657147	2137	0.00810083	0.649046	no
395	0	14.2042	0	0.599114	1873	0.00710008	0.592014	no
396	0	14.2042	0	0.599114	1874	0.00710387	0.59201	no
397	0	14.2042	0	0.599114	1875	0.00710766	0.592006	no
398	0	14.2042	0	0.599114	1876	0.00711145	0.592002	no
399	0	14.2042	0	0.599114	1877	0.00711524	0.591999	no
400	0	14.2042	0	0.599114	1878	0.00711903	0.591995	no
401	0	12.4018	0	0.573954	1772	0.00671721	0.567237	no
402	0	12.4018	0	0.573954	1773	0.006721	0.567233	no
403	0	12.4018	0	0.573954	1774	0.00672479	0.567229	no
404	0	14.2042	0	0.599114	1879	0.00712282	0.591991	no
405	0	14.2042	0	0.599114	1880	0.00712661	0.591987	no
406	0	14.2042	0	0.599114	1881	0.0071304	0.591983	no
407	0	14.2042	0	0.599114	1882	0.00713419	0.59198	no
408	0	14.2042	0	0.599114	1883	0.00713798	0.591976	no
409	0	16.605	0	0.626648	2011	0.0076232	0.619025	no
410	0	16.605	0	0.626648	2012	0.00762699	0.619021	no
411	0	16.605	0	0.626648	2013	0.00763078	0.619017	no
412	0	16.605	0	0.626648	2014	0.00763457	0.619014	no
413	0	16.605	0	0.626648	2015	0.00763836	0.61901	no
414	0	12.4018	0	0.573954	1775	0.00672858	0.567225	no
415	0	12.4018	0	0.573954	1776	0.00673237	0.567222	no
416	0	12.4018	0	0.573954	1777	0.00673616	0.567218	no
417	0	11.0025	0	0.550757	1628	0.00617134	0.544585	no
418	0	14.2042	0	0.599114	1884	0.00714177	0.591972	no
419	0	14.2042	0	0.599114	1885	0.00714556	0.591968	no
420	0	14.2042	0	0.599114	1886	0.00714936	0.591964	no
421	0	11.0025	0	0.550757	1629	0.00617513	0.544581	no
422	0	11.0025	0	0.550757	1630	0.00617892	0.544578	no
423	0	11.0025	0	0.550757	1631	0.00618271	0.544574	no
424	0	9.88231	0	0.529219	1496	0.00567096	0.523548	no
425	0	11.0025	0	0.550757	1632	0.0061865	0.54457	no
426	0	9.88231	0	0.529219	1497	0.00567475	0.523544	no
427	0	9.88231	0	0.529219	1498	0.00567854	0.52354	no
428	0	11.0025	0	0.550757	1633	0.0061903	0.544566	no
429	0	8.96632	0	0.50911	1425	0.00540182	0.503708	no
430	0	8.96632	0	0.50911	1426	0.00540561	0.503704	no
431	0	8.96632	0	0.50911	1427	0.0054094	0.503701	no
432	0	8.96632	0	0.50911	1428	0.00541319	0.503697	no
433	0	8.96632	0	0.50911	1429	0.00541698	0.503693	no
434	0	8.20501	0	0.49025	1321	0.00500758	0.485243	no
435	0	8.20501	0	0.49025	1322	0.00501137	0.485239	no
436	0	8.20501	0	0.49025	1323	0.00501516	0.485235	no
437	0	8.20501	0	0.49025	1324	0.00501895	0.485231	no
438	0	8.20501	0	0.49025	1325	0.00502274	0.485228	no
439	0	8.20501	0	0.49025	1326	0.00502654	0.485224	no
440	0	8.20501	0	0.49025	1327	0.00503033	0.48522	no
441	0	8.20501	0	0.49025	1328	0.00503412	0.485216	no
442	0	8.20501	0	0.49025	1329	0.00503791	0.485212	no
443	0	8.20501	0	0.49025	1330	0.0050417	0.485209	no
444	0	8.20501	0	0.49025	1331	0.00504549	0.485205	no
445	0	7.56027	0	0.472496	1233	0.004674	0.467822	no
446	0	7.00806	0	0.455727	1163	0.00440864	0.451319	no
447	0	8.20501	0	0.49025	1332	0.00504928	0.485201	no
448	0	7.56027	0	0.472496	1234	0.00467779	0.467818	no
449	0	7.00806	0	0.455727	1164	0.00441243	0.451315	no
450	0	7.56027	0	0.472496	1235	0.00468158	0.467814	no
451	0	4.86042	0	0.371274	731	0.00277104	0.368503	no
452	0	3.70811	0	0.306605	479	0.00181577	0.304789	no
453	0	3.70811	0	0.306605	480	0.00181956	0.304785	no
454	0	3.86152	0	0.316327	488	0.00184989	0.314477	no
455	0	3.86152	0	0.316327	489	0.00185368	0.314473	no
456	0	3.86152	0	0.316327	490	0.00185747	0.314469	no
457	0	4.02781	0	0.326437	501	0.00189917	0.324538	no
458	0	4.02781	0	0.326437	502	0.00190296	0.324534	no
459	0	4.02781	0	0.326437	503	0.00190675	0.324531	no
460	0	3.70811	0	0.306605	481	0.00182335	0.304781	no
461	0	3.56612	0	0.297248	422	0.0015997	0.295649	no
462	0	3.86152	0	0.316327	491	0.00186126	0.314466	no
463	0	3.86152	0	0.316327	492	0.00186505	0.314462	no
464	0	3.86152	0	0.316327	493	0.00186884	0.314458	no
465	0	3.86152	0	0.316327	494	0.00187263	0.314454	no
466	0	3.86152	0	0.316327	495	0.00187642	0.314451	no
467	0	4.20865	0	0.336959	547	0.00207354	0.334886	no
468	0	4.20865	0	0.336959	548	0.00207733	0.334882	no
469	0	4.20865	0	0.336959	549	0.00208112	0.334878	no
470	0	4.20865	0	0.336959	550	0.00208491	0.334874	no
471	0	4.20865	0	0.336959	551	0.0020887	0.334871	no
472	0	4.20865	0	0.336959	552	0.00209249	0.334867	no
473	0	4.20865	0	0.336959	553	0.00209629	0.334863	no
474	0	4.02781	0	0.326437	504	0.00191054	0.324527	no
475	0	4.02781	0	0.326437	505	0.00191433	0.324523	no
476	0	4.02781	0	0.326437	506	0.00191812	0.324519	no
477	0	4.02781	0	0.326437	507	0.00192191	0.324515	no
478	0	4.20865	0	0.336959	554	0.00210008	0.334859	no
479	0	4.40603	0	0.34792	568	0.00215315	0.345766	no
480	0	4.40603	0	0.34792	569	0.00215694	0.345763	no
481	0	4.62234	0	0.359347	677	0.00256634	0.356781	no
482	0	4.86042	0	0.371274	732	0.00277483	0.368499	no
483	0	4.40603	0	0.34792	570	0.00216073	0.345759	no
484	0	6.52985	0	0.439848	1035	0.00392343	0.435925	no
485	0	11.0025	0	0.550757	1634	0.00619409	0.544563	no
486	0	11.0025	0	0.550757	1635	0.00619788	0.544559	no
487	0	12.4018	0	0.573954	1778	0.00673995	0.567214	no
488	0	9.88231	0	0.529219	1499	0.00568234	0.523536	no
489	0	9.88231	0	0.529219	1500	0.00568613	0.523532	no
490	0	9.88231	0	0.529219	1501	0.00568992	0.523529	no
491	0	9.88231	0	0.529219	1502	0.00569371	0.523525	no
492	0	11.0025	0	0.550757	1636	0.00620167	0.544555	no
493	0	14.2042	0	0.599114	1887	0.00715315	0.591961	no
494	0	19.9671	0	0.657147	2138	0.00810462	0.649042	no
495	0	19.9671	0	0.657147	2139	0.00810842	0.649039	no
496	0	19.9671	0	0.657147	2140	0.00811221	0.649035	no
497	0	16.605	0	0.626648	2016	0.00764215	0.619006	no
498	0	16.605	0	0.626648	2017	0.00764594	0.619002	no
499	0	16.605	0	0.626648	2018	0.00764973	0.618998	no
500	0	12.4018	0	0.573954	1779	0.00674375	0.56721	no
501	0	12.4018	0	0.573954	1780	0.00674754	0.567207	no
502	0	12.4018	0	0.573954	1781	0.00675133	0.567203	no
503	0	12.4018	0	0.573954	1782	0.00675512	0.567199	no
504	0	12.4018	0	0.573954	1783	0.00675891	0.567195	no
505	0	12.4018	0	0.573954	1784	0.0067627	0.567191	no
506	0	12.4018	0	0.573954	1785	0.00676649	0.567188	no
507	0	12.4018	0	0.573954	1786	0.00677028	0.567184	no
508	0	11.0025	0	0.550757	1637	0.00620546	0.544551	no
509	0	8.96632	0	0.50911	1430	0.00542077	0.503689	no
510	0	8.96632	0	0.50911	1431	0.00542456	0.503685	no
511	0	8.96632	0	0.50911	1432	0.00542835	0.503682	no
512	0	8.96632	0	0.50911	1433	0.00543215	0.503678	no
513	0	8.96632	0	0.50911	1434	0.00543594	0.503674	no
514	0	8.96632	0	0.50911	1435	0.00543973	0.50367	no
515	0	8.96632	0	0.50911	1436	0.00544352	0.503666	no
516	0	9.88231	0	0.529219	1503	0.0056975	0.523521	no
517	0	9.88231	0	0.529219	1504	0.00570129	0.523517	no
518	0	9.88231	0	0.529219	1505	0.00570508	0.523514	no
519	0	9.88231	0	0.529219	1506	0.00570887	0.52351	no
520	0	7.56027	0	0.472496	1236	0.00468537	0.46781	no
521	0	6.11174	0	0.424775	982	0.00372252	0.421052	no
522	0	6.11174	0	0.424775	983	0.00372631	0.421049	no
523	0	5.74309	0	0.410438	911	0.00345337	0.406984	no
524	0	5.74309	0	0.410438	912	0.00345716	0.40698	no
525	0	5.74309	0	0.410438	913	0.00346096	0.406977	no
526	0	5.74309	0	0.410438	914	0.00346475	0.406973	no
527	0	5.74309	0	0.410438	915	0.00346854	0.406969	no
528	0	5.74309	0	0.410438	916	0.00347233	0.406965	no
529	0	4.86042	0	0.371274	733	0.00277862	0.368495	no
530	0	5.12372	0	0.383736	766	0.00290371	0.380833	no
531	0	5.12372	0	0.383736	767	0.00290751	0.380829	no
532	0	5.12372	0	0.383736	768	0.0029113	0.380825	no
533	0	5.74309	0	0.410438	917	0.00347612	0.406961	no
534	0	5.74309	0	0.410438	918	0.00347991	0.406958	no
535	0	4.62234	0	0.359347	678	0.00257013	0.356777	no
536	0	4.62234	0	0.359347	679	0.00257392	0.356773	no
537	0	4.62234	0	0.359347	680	0.00257771	0.356769	no
538	0	4.62234	0	0.359347	681	0.0025815	0.356765	no
539	0	4.62234	0	0.359347	682	0.00258529	0.356762	no
540	0	4.86042	0	0.371274	734	0.00278241	0.368491	no
541	0	5.12372	0	0.383736	769	0.00291509	0.380821	no
542	0	4.40603	0	0.34792	571	0.00216452	0.345755	no
543	0	4.40603	0	0.34792	572	0.00216831	0.345751	no
544	0	4.40603	0	0.34792	573	0.0021721	0.345747	no
545	0	4.40603	0	0.34792	574	0.00217589	0.345744	no
546	0	4.40603	0	0.34792	575	0.00217968	0.34574	no
547	0	4.40603	0	0.34792	576	0.00218347	0.345736	no
548	0	4.40603	0	0.34792	577	0.00218726	0.345732	no
549	0	4.62234	0	0.359347	683	0.00258908	0.356758	no
550	0	4.62234	0	0.359347	684	0.00259287	0.356754	no
551	0	4.62234	0	0.359347	685	0.00259666	0.35675	no
552	0	4.62234	0	0.359347	686	0.00260045	0.356746	no
553	0	4.62234	0	0.359347	687	0.00260425	0.356743	no
554	0	4.86042	0	0.371274	735	0.0027862	0.368488	no
555	0	4.86042	0	0.371274	736	0.00278999	0.368484	no
556	0	5.12372	0	0.383736	770	0.00291888	0.380818	no
557	0	5.12372	0	0.383736	771	0.00292267	0.380814	no
558	0	5.12372	0	0.383736	772	0.00292646	0.38081	no
559	0	5.12372	0	0.383736	773	0.00293025	0.380806	no
560	0	5.12372	0	0.383736	774	0.00293404	0.380802	no
561	0	5.12372	0	0.383736	775	0.00293783	0.380799	no
562	0	6.11174	0	0.424775	984	0.0037301	0.421045	no
563	0	6.11174	0	0.424775	985	0.00373389	0.421041	no
564	0	6.11174	0	0.424775	986	0.00373768	0.421037	no
565	0	5.74309	0	0.410438	919	0.0034837	0.406954	no
566	0	5.74309	0	0.410438	920	0.00348749	0.40695	no
567	0	5.74309	0	0.410438	921	0.00349128	0.406946	no
568	0	7.56027	0	0.472496	1237	0.00468916	0.467806	no
569	0	5.74309	0	0.410438	922	0.00349507	0.406943	no
570	0	5.74309	0	0.410438	923	0.00349886	0.406939	no
571	0	5.74309	0	0.410438	924	0.00350265	0.406935	no
572	0	5.12372	0	0.383736	776	0.00294162	0.380795	no
573	0	5.12372	0	0.383736	777	0.00294541	0.380791	no
574	0	5.12372	0	0.383736	778	0.0029492	0.380787	no
575	0	7.00806	0	0.455727	1165	0.00441622	0.451311	no
576	0	7.00806	0	0.455727	1166	0.00442002	0.451307	no
577	0	4.40603	0	0.34792	578	0.00219105	0.345728	no
578	0	4.40603	0	0.34792	579	0.00219484	0.345725	no
579	0	4.40603	0	0.34792	580	0.00219864	0.345721	no
580	0	4.40603	0	0.34792	581	0.00220243	0.345717	no
581	0	4.40603	0	0.34792	582	0.00220622	0.345713	no
582	0	4.40603	0	0.34792	583	0.00221001	0.34571	no
583	0	4.40603	0	0.34792	584	0.0022138	0.345706	no
584	0	4.40603	0	0.34792	585	0.00221759	0.345702	no
585	0	4.40603	0	0.34792	586	0.00222138	0.345698	no
586	0	5.12372	0	0.383736	779	0.00295299	0.380784	no
587	0	5.74309	0	0.410438	925	0.00350644	0.406931	no
588	0	5.74309	0	0.410438	926	0.00351024	0.406927	no
589	0	5.74309	0	0.410438	927	0.00351403	0.406924	no
590	0	5.74309	0	0.410438	928	0.00351782	0.40692	no
591	0	5.74309	0	0.410438	929	0.00352161	0.406916	no
592	0	5.74309	0	0.410438	930	0.0035254	0.406912	no
593	0	5.74309	0	0.410438	931	0.00352919	0.406908	no
594	0	5.74309	0	0.410438	932	0.00353298	0.406905	no
595	0	5.74309	0	0.410438	933	0.00353677	0.406901	no
596	0	5.74309	0	0.410438	934	0.00354056	0.406897	no
597	0	5.74309	0	0.410438	935	0.00354435	0.406893	no
598	0	6.11174	0	0.424775	987	0.00374147	0.421033	no
599	0	6.11174	0	0.424775	988	0.00374526	0.42103	no
600	0	6.11174	0	0.424775	989	0.00374905	0.421026	no
601	0	5.12372	0	0.383736	780	0.00295679	0.38078	no
602	0	6.52985	0	0.439848	1036	0.00392722	0.435921	no
603	0	6.52985	0	0.439848	1037	0.00393101	0.435917	no
604	0	6.52985	0	0.439848	1038	0.0039348	0.435913	no
605	0	7.56027	0	0.472496	1238	0.00469295	0.467803	no
606	0	7.56027	0	0.472496	1239	0.00469674	0.467799	no
607	0	7.56027	0	0.472496	1240	0.00470053	0.467795	no
608	0	7.56027	0	0.472496	1241	0.00470432	0.467791	no
609	0	7.56027	0	0.472496	1242	0.00470811	0.467787	no
610	0	19.9671	0	0.657147	2141	0.008116	0.649031	no
611	0	19.9671	0	0.657147	2142	0.00811979	0.649027	no
612	0	19.9671	0	0.657147	2143	0.00812358	0.649023	no
613	0	19.9671	0	0.657147	2144	0.00812737	0.64902	no
614	0	19.9671	0	0.657147	2145	0.00813116	0.649016	no
615	0	19.9671	0	0.657147	2146	0.00813495	0.649012	no
616	0	19.9671	0	0.657147	2147	0.00813874	0.649008	no
617	0	19.9671	0	0.657147	2148	0.00814253	0.649005	no
618	0	19.9671	0	0.657147	2149	0.00814632	0.649001	no
619	0	19.9671	0	0.657147	2150	0.00815011	0.648997	no
620	0	33.361	0	0.731235	2394	0.00907506	0.72216	no
621	0	33.361	0	0.731235	2395	0.00907885	0.722156	no
622	0	33.361	0	0.731235	2396	0.00908264	0.722152	no
623	0	24.9993	0	0.691509	2279	0.00863912	0.68287	no
624	0	24.9993	0	0.691509	2280	0.00864291	0.682866	no
625	0	24.9993	0	0.691509	2281	0.0086467	0.682862	no
626	0	24.9993	0	0.691509	2282	0.00865049	0.682858	no
627	0	24.9993	0	0.691509	2283	0.00865428	0.682854	no
628	0	24.9993	0	0.691509	2284	0.00865807	0.682851	no
629	0	24.9993	0	0.691509	2285	0.00866187	0.682847	no
630	0	24.9993	0	0.691509	2286	0.00866566	0.682843	no
631	0	24.9993	0	0.691509	2287	0.00866945	0.682839	no
632	0	24.9993	0	0.691509	2288	0.00867324	0.682836	no
633	0	24.9993	0	0.691509	2289	0.00867703	0.682832	no
634	0		0	0.842949	2527	0.00957923	0.83337	no
635	0		0	0.842949	2528	0.00958302	0.833366	no
636	0		0	0.842949	2529	0.00958681	0.833362	no
637	0		0	0.842949	2530	0.0095906	0.833358	no
638	0		0	0.842949	2531	0.00959439	0.833354	no
639	0		0	0.842949	2532	0.00959818	0.833351	no
640	0		0	0.842949	2533	0.00960197	0.833347	no
641	0	49.9689	0	0.779232	2447	0.00927597	0.769956	no
642	0	49.9689	0	0.779232	2448	0.00927976	0.769952	no
643	0	49.9689	0	0.779232	2449	0.00928355	0.769948	no
644	0	49.9689	0	0.779232	2450	0.00928734	0.769944	no
645	0	49.9689	0	0.779232	2451	0.00929113	0.76994	no
646	0	49.9689	0	0.779232	2452	0.00929492	0.769937	no
647	0	49.9689	0	0.779232	2453	0.00929871	0.769933	no
648	0	49.9689	0	0.779232	2454	0.0093025	0.769929	no
649	0	7.56027	0	0.472496	1243	0.0047119	0.467784	no
650	0	7.56027	0	0.472496	1244	0.00471569	0.46778	no
651	0	7.56027	0	0.472496	1245	0.00471948	0.467776	no
652	0	7.56027	0	0.472496	1246	0.00472328	0.467772	no
653	0	7.56027	0	0.472496	1247	0.00472707	0.467768	no
654	0	7.56027	0	0.472496	1248	0.00473086	0.467765	no
655	0	5.12372	0	0.383736	781	0.00296058	0.380776	no
656	0	5.41564	0	0.396776	824	0.00312358	0.393652	no
657	0	5.41564	0	0.396776	825	0.00312737	0.393648	no
658	0	5.41564	0	0.396776	826	0.00313116	0.393645	no
659	0	5.41564	0	0.396776	827	0.00313495	0.393641	no
660	0	5.41564	0	0.396776	828	0.00313874	0.393637	no
661	0	5.41564	0	0.396776	829	0.00314253	0.393633	no
662	0	5.41564	0	0.396776	830	0.00314632	0.393629	no
663	0	5.41564	0	0.396776	831	0.00315011	0.393626	no
664	0	5.41564	0	0.396776	832	0.0031539	0.393622	no
665	0	5.12372	0	0.383736	782	0.00296437	0.380772	no
666	0	5.12372	0	0.383736	783	0.00296816	0.380768	no
667	0	5.12372	0	0.383736	784	0.00297195	0.380765	no
668	0	5.12372	0	0.383736	785	0.00297574	0.380761	no
669	0	5.12372	0	0.383736	786	0.00297953	0.380757	no
670	0	5.12372	0	0.383736	787	0.00298332	0.380753	no
671	0	5.12372	0	0.383736	788	0.00298711	0.380749	no
672	0	5.12372	0	0.383736	789	0.0029909	0.380746	no
673	0	5.12372	0	0.383736	790	0.00299469	0.380742	no
674	0	5.41564	0	0.396776	833	0.0031577	0.393618	no
675	0	5.41564	0	0.396776	834	0.00316149	0.393614	no
676	0	5.41564	0	0.396776	835	0.00316528	0.39361	no
677	0	5.41564	0	0.396776	836	0.00316907	0.393607	no
678	0	5.41564	0	0.396776	837	0.00317286	0.393603	no
679	0	5.41564	0	0.396776	838	0.00317665	0.393599	no
680	0	5.41564	0	0.396776	839	0.00318044	0.393595	no
681	0	5.41564	0	0.396776	840	0.00318423	0.393591	no
682	0	12.4018	0	0.573954	1787	0.00677407	0.56718	no
683	0	11.0025	0	0.550757	1638	0.00620925	0.544547	no
684	0	11.0025	0	0.550757	1639	0.00621304	0.544544	no
685	0	11.0025	0	0.550757	1640	0.00621683	0.54454	no
686	0	9.88231	0	0.529219	1507	0.00571266	0.523506	no
687	0	9.88231	0	0.529219	1508	0.00571645	0.523502	no
688	0	24.9993	0	0.691509	2290	0.00868082	0.682828	no
689	0	24.9993	0	0.691509	2291	0.00868461	0.682824	no
690	0	24.9993	0	0.691509	2292	0.0086884	0.68282	no
691	0	24.9993	0	0.691509	2293	0.00869219	0.682817	no
692	0	24.9993	0	0.691509	2294	0.00869598	0.682813	no
693	0	24.9993	0	0.691509	2295	0.00869977	0.682809	no
694	0	24.9993	0	0.691509	2296	0.00870356	0.682805	no
695	0	24.9993	0	0.691509	2297	0.00870735	0.682801	no
696	0	24.9993	0	0.691509	2298	0.00871114	0.682798	no
697	0	16.605	0	0.626648	2019	0.00765353	0.618995	no
698	0	19.9671	0	0.657147	2151	0.0081539	0.648993	no
699	0	19.9671	0	0.657147	2152	0.0081577	0.648989	no
700	0	19.9671	0	0.657147	2153	0.00816149	0.648986	no
701	0	19.9671	0	0.657147	2154	0.00816528	0.648982	no
702	0	19.9671	0	0.657147	2155	0.00816907	0.648978	no
703	0	19.9671	0	0.657147	2156	0.00817286	0.648974	no
704	0	19.9671	0	0.657147	2157	0.00817665	0.64897	no
705	0	19.9671	0	0.657147	2158	0.00818044	0.648967	no
706	0	19.9671	0	0.657147	2159	0.00818423	0.648963	no
707	0	12.4018	0	0.573954	1788	0.00677786	0.567176	no
708	0	12.4018	0	0.573954	1789	0.00678165	0.567172	no
709	0	12.4018	0	0.573954	1790	0.00678544	0.567169	no
710	0	12.4018	0	0.573954	1791	0.00678923	0.567165	no
711	0	12.4018	0	0.573954	1792	0.00679303	0.567161	no
712	0	12.4018	0	0.573954	1793	0.00679682	0.567157	no
713	2.58974	19.0129	0.0582002	0.352208	633	0.00239955	0.349808	no
714	2.58974	19.0129	0.0582002	0.352208	634	0.00240334	0.349804	no
715	1.71795	11.726	0.0398006	0.600421	1966	0.00745262	0.592968	no
716	1.51282	10.1526	0.0353049	0.68904	2212	0.00838514	0.680655	no
717	1.51282	10.1526	0.0353049	0.68904	2213	0.00838893	0.680651	no
718	1.51282	10.1526	0.0353049	0.68904	2214	0.00839272	0.680647	no
719	1.60897	10.8838	0.0374204	0.64553	2075	0.00786581	0.637664	no
720	1.60897	10.8838	0.0374204	0.64553	2076	0.0078696	0.63766	no
721	1.60897	10.8838	0.0374204	0.64553	2077	0.00787339	0.637657	no
722	1.51282	10.1526	0.0353049	0.68904	2215	0.00839651	0.680644	no
723	1.51282	10.1526	0.0353049	0.68904	2216	0.0084003	0.68064	no
724	1.51282	10.1526	0.0353049	0.68904	2217	0.00840409	0.680636	no
725	1.42735	9.51008	0.0334122	0.730975	2338	0.00886277	0.722112	no
726	1.42735	9.51008	0.0334122	0.730975	2339	0.00886657	0.722109	no
727	1.42735	9.51008	0.0334122	0.730975	2340	0.00887036	0.722105	no
728	1.28205	8.4409	0.0301679	0.81028	2490	0.00943897	0.800841	no
729	1.28205	8.4409	0.0301679	0.81028	2491	0.00944276	0.800837	no
730	1.42735	9.51008	0.0334122	0.730975	2341	0.00887415	0.722101	no
731	1.42735	9.51008	0.0334122	0.730975	2342	0.00887794	0.722097	no
732	1.42735	9.51008	0.0334122	0.730975	2343	0.00888173	0.722093	no
733	1.42735	9.51008	0.0334122	0.730975	2344	0.00888552	0.72209	no
734	1.35088	8.94429	0.0317089	0.771373	2415	0.00915466	0.762219	no
735	1.35088	8.94429	0.0317089	0.771373	2416	0.00915845	0.762215	no
736	1.35088	8.94429	0.0317089	0.771373	2417	0.00916224	0.762211	no
737	1.35088	8.94429	0.0317089	0.771373	2418	0.00916603	0.762207	no
738	1.35088	8.94429	0.0317089	0.771373	2419	0.00916983	0.762203	no
739	1.35088	8.94429	0.0317089	0.771373	2420	0.00917362	0.7622	no
740	1.60897	10.8838	0.0374204	0.64553	2078	0.00787718	0.637653	no
741	1.60897	10.8838	0.0374204	0.64553	2079	0.00788097	0.637649	no
742	1.51282	10.1526	0.0353049	0.68904	2218	0.00840788	0.680632	no
743	1.51282	10.1526	0.0353049	0.68904	2219	0.00841168	0.680628	no
744	1.51282	10.1526	0.0353049	0.68904	2220	0.00841547	0.680625	no
745	1.51282	10.1526	0.0353049	0.68904	2221	0.00841926	0.680621	no
746	0	6.52985	0	0.439848	1039	0.00393859	0.435909	no
747	0	6.52985	0	0.439848	1040	0.00394238	0.435906	no
748	0	11.0025	0	0.550757	1641	0.00622062	0.544536	no
749	0	16.605	0	0.626648	2020	0.00765732	0.618991	no
750	0	16.605	0	0.626648	2021	0.00766111	0.618987	no
751	0	9.88231	0	0.529219	1509	0.00572024	0.523498	no
752	0	9.88231	0	0.529219	1510	0.00572403	0.523495	no
753	0	9.88231	0	0.529219	1511	0.00572782	0.523491	no
754	0	9.88231	0	0.529219	1512	0.00573161	0.523487	no
755	0	6.11174	0	0.424775	990	0.00375284	0.421022	no
756	0	6.11174	0	0.424775	991	0.00375663	0.421018	no
757	0	6.11174	0	0.424775	992	0.00376042	0.421014	no
758	0	6.52985	0	0.439848	1041	0.00394617	0.435902	no
759	0	6.52985	0	0.439848	1042	0.00394996	0.435898	no
760	0	6.11174	0	0.424775	993	0.00376422	0.421011	no
761	0	7.00806	0	0.455727	1167	0.00442381	0.451304	no
762	0	7.00806	0	0.455727	1168	0.0044276	0.4513	no
763	0	7.00806	0	0.455727	1169	0.00443139	0.451296	no
764	0	7.00806	0	0.455727	1170	0.00443518	0.451292	no
765	0	7.00806	0	0.455727	1171	0.00443897	0.451288	no
766	0	6.52985	0	0.439848	1043	0.00395375	0.435894	no
767	0	7.00806	0	0.455727	1172	0.00444276	0.451285	no
768	0	7.00806	0	0.455727	1173	0.00444655	0.451281	no
769	0	6.52985	0	0.439848	1044	0.00395754	0.43589	no
770	0	6.11174	0	0.424775	994	0.00376801	0.421007	no
771	0	6.11174	0	0.424775	995	0.0037718	0.421003	no
772	0	6.11174	0	0.424775	996	0.00377559	0.420999	no
773	0	5.74309	0	0.410438	936	0.00354814	0.406889	no
774	0	5.74309	0	0.410438	937	0.00355193	0.406886	no
775	0	6.11174	0	0.424775	997	0.00377938	0.420995	no
776	0	6.11174	0	0.424775	998	0.00378317	0.420992	no
777	0	6.11174	0	0.424775	999	0.00378696	0.420988	no
778	0	5.74309	0	0.410438	938	0.00355572	0.406882	no
779	0	5.41564	0	0.396776	841	0.00318802	0.393588	no
780	0	5.41564	0	0.396776	842	0.00319181	0.393584	no
781	0	5.41564	0	0.396776	843	0.0031956	0.39358	no
782	0	5.12372	0	0.383736	791	0.00299848	0.380738	no
783	0	4.86042	0	0.371274	737	0.00279378	0.36848	no
784	0	5.41564	0	0.396776	844	0.00319939	0.393576	no
785	0	4.02781	0	0.326437	508	0.0019257	0.324512	no
786	0	4.02781	0	0.326437	509	0.00192949	0.324508	no
787	0	4.02781	0	0.326437	510	0.00193328	0.324504	no
788	0	5.74309	0	0.410438	939	0.00355951	0.406878	no
789	0	5.74309	0	0.410438	940	0.00356331	0.406874	no
790	0	5.74309	0	0.410438	941	0.0035671	0.406871	no
791	0	5.74309	0	0.410438	942	0.00357089	0.406867	no
792	0	5.74309	0	0.410438	943	0.00357468	0.406863	no
793	0	6.11174	0	0.424775	1000	0.00379075	0.420984	no
794	0	5.74309	0	0.410438	944	0.00357847	0.406859	no
795	0	5.74309	0	0.410438	945	0.00358226	0.406855	no
796	0	5.74309	0	0.410438	946	0.00358605	0.406852	no
797	0	5.41564	0	0.396776	845	0.00320318	0.393573	no
798	0	5.41564	0	0.396776	846	0.00320697	0.393569	no
799	0	5.74309	0	0.410438	947	0.00358984	0.406848	no
800	0	5.74309	0	0.410438	948	0.00359363	0.406844	no
801	0	5.74309	0	0.410438	949	0.00359742	0.40684	no
802	0	6.11174	0	0.424775	1001	0.00379454	0.42098	no
803	0	6.52985	0	0.439848	1045	0.00396133	0.435887	no
804	0	6.52985	0	0.439848	1046	0.00396513	0.435883	no
805	0	4.40603	0	0.34792	587	0.00222517	0.345694	no
806	0	4.62234	0	0.359347	688	0.00260804	0.356739	no
807	0	4.62234	0	0.359347	689	0.00261183	0.356735	no
808	0	4.62234	0	0.359347	690	0.00261562	0.356731	no
809	0	4.62234	0	0.359347	691	0.00261941	0.356727	no
810	0	4.62234	0	0.359347	692	0.0026232	0.356724	no
811	0	4.86042	0	0.371274	738	0.00279757	0.368476	no
812	0	5.12372	0	0.383736	792	0.00300227	0.380734	no
813	0	4.86042	0	0.371274	739	0.00280136	0.368472	no
814	0	4.86042	0	0.371274	740	0.00280516	0.368469	no
815	0	5.12372	0	0.383736	793	0.00300607	0.38073	no
816	0	5.12372	0	0.383736	794	0.00300986	0.380727	no
817	0	5.41564	0	0.396776	847	0.00321077	0.393565	no
818	0	8.20501	0	0.49025	1333	0.00505307	0.485197	no
819	0	8.20501	0	0.49025	1334	0.00505686	0.485194	no
820	0	8.20501	0	0.49025	1335	0.00506065	0.48519	no
821	0	7.56027	0	0.472496	1249	0.00473465	0.467761	no
822	0	7.56027	0	0.472496	1250	0.00473844	0.467757	no
823	0	7.56027	0	0.472496	1251	0.00474223	0.467753	no
824	0	7.56027	0	0.472496	1252	0.00474602	0.46775	no
825	0	7.56027	0	0.472496	1253	0.00474981	0.467746	no
826	0	7.00806	0	0.455727	1174	0.00445034	0.451277	no
827	0	7.56027	0	0.472496	1254	0.0047536	0.467742	no
828	0	7.56027	0	0.472496	1255	0.00475739	0.467738	no
829	0	7.00806	0	0.455727	1175	0.00445413	0.451273	no
830	0	7.56027	0	0.472496	1256	0.00476118	0.467734	no
831	0	7.56027	0	0.472496	1257	0.00476497	0.467731	no
832	0	7.56027	0	0.472496	1258	0.00476876	0.467727	no
833	0	7.56027	0	0.472496	1259	0.00477255	0.467723	no
834	0	7.56027	0	0.472496	1260	0.00477635	0.467719	no
835	0	7.56027	0	0.472496	1261	0.00478014	0.467715	no
836	0	7.56027	0	0.472496	1262	0.00478393	0.467712	no
837	0	7.56027	0	0.472496	1263	0.00478772	0.467708	no
838	0	16.605	0	0.626648	2022	0.0076649	0.618983	no
839	0	16.605	0	0.626648	2023	0.00766869	0.618979	no
840	0	14.2042	0	0.599114	1888	0.00715694	0.591957	no
841	0	14.2042	0	0.599114	1889	0.00716073	0.591953	no
842	0	14.2042	0	0.599114	1890	0.00716452	0.591949	no
843	0	14.2042	0	0.599114	1891	0.00716831	0.591945	no
844	0	14.2042	0	0.599114	1892	0.0071721	0.591942	no
845	0	11.0025	0	0.550757	1642	0.00622441	0.544532	no
846	0	12.4018	0	0.573954	1794	0.00680061	0.567153	no
847	0	12.4018	0	0.573954	1795	0.0068044	0.56715	no
848	0	12.4018	0	0.573954	1796	0.00680819	0.567146	no
849	0	14.2042	0	0.599114	1893	0.00717589	0.591938	no
850	0	16.605	0	0.626648	2024	0.00767248	0.618976	no
851	0	16.605	0	0.626648	2025	0.00767627	0.618972	no
852	0	16.605	0	0.626648	2026	0.00768006	0.618968	no
853	0	14.2042	0	0.599114	1894	0.00717968	0.591934	no
854	0	14.2042	0	0.599114	1895	0.00718347	0.59193	no
855	0	14.2042	0	0.599114	1896	0.00718726	0.591926	no
856	0	11.0025	0	0.550757	1643	0.0062282	0.544528	no
857	0	11.0025	0	0.550757	1644	0.00623199	0.544525	no
858	0	11.0025	0	0.550757	1645	0.00623578	0.544521	no
859	0	12.4018	0	0.573954	1797	0.00681198	0.567142	no
860	0	9.88231	0	0.529219	1513	0.00573541	0.523483	no
861	0	9.88231	0	0.529219	1514	0.0057392	0.523479	no
862	0	9.88231	0	0.529219	1515	0.00574299	0.523476	no
863	0	6.52985	0	0.439848	1047	0.00396892	0.435879	no
864	0	6.52985	0	0.439848	1048	0.00397271	0.435875	no
865	0	6.52985	0	0.439848	1049	0.0039765	0.435872	no
866	0	6.52985	0	0.439848	1050	0.00398029	0.435868	no
867	0	6.52985	0	0.439848	1051	0.00398408	0.435864	no
868	0	6.52985	0	0.439848	1052	0.00398787	0.43586	no
869	0	6.52985	0	0.439848	1053	0.00399166	0.435856	no
870	0	6.52985	0	0.439848	1054	0.00399545	0.435853	no
871	0	6.52985	0	0.439848	1055	0.00399924	0.435849	no
872	0	6.52985	0	0.439848	1056	0.00400303	0.435845	no
873	0	7.00806	0	0.455727	1176	0.00445792	0.451269	no
874	0	7.00806	0	0.455727	1177	0.00446171	0.451266	no
875	0	7.00806	0	0.455727	1178	0.0044655	0.451262	no
876	0	7.00806	0	0.455727	1179	0.00446929	0.451258	no
877	0	7.00806	0	0.455727	1180	0.00447309	0.451254	no
878	0	8.20501	0	0.49025	1336	0.00506444	0.485186	no
879	0	8.20501	0	0.49025	1337	0.00506823	0.485182	no
880	0	8.20501	0	0.49025	1338	0.00507202	0.485178	no
881	0	6.52985	0	0.439848	1057	0.00400682	0.435841	no
882	0	6.52985	0	0.439848	1058	0.00401061	0.435837	no
883	1.71795	11.726	0.0398006	0.600421	1967	0.00745641	0.592964	no
884	1.71795	11.726	0.0398006	0.600421	1968	0.0074602	0.59296	no
885	1.71795	11.726	0.0398006	0.600421	1969	0.00746399	0.592957	no
886	1.84249	12.7065	0.0424984	0.553709	1734	0.00657316	0.547136	no
887	1.84249	12.7065	0.0424984	0.553709	1735	0.00657695	0.547132	no
888	1.84249	12.7065	0.0424984	0.553709	1736	0.00658074	0.547128	no
889	2.15385	15.244	0.0491403	0.455633	1112	0.00421531	0.451418	no
890	2.15385	15.244	0.0491403	0.455633	1113	0.00421911	0.451414	no
891	2.15385	15.244	0.0491403	0.455633	1114	0.0042229	0.451411	no
892	1.60897	10.8838	0.0374204	0.64553	2080	0.00788476	0.637645	no
893	1.60897	10.8838	0.0374204	0.64553	2081	0.00788855	0.637641	no
894	1.60897	10.8838	0.0374204	0.64553	2082	0.00789234	0.637638	no
895	1.71795	11.726	0.0398006	0.600421	1970	0.00746778	0.592953	no
896	2.58974	19.0129	0.0582002	0.352208	635	0.00240713	0.3498	no
897	2.58974	19.0129	0.0582002	0.352208	636	0.00241092	0.349797	no
898	2.58974	19.0129	0.0582002	0.352208	637	0.00241471	0.349793	no
899	2.58974	19.0129	0.0582002	0.352208	638	0.0024185	0.349789	no
900	2.58974	19.0129	0.0582002	0.352208	639	0.00242229	0.349785	no
901	1.71795	11.726	0.0398006	0.600421	1971	0.00747157	0.592949	no
902	1.71795	11.726	0.0398006	0.600421	1972	0.00747536	0.592945	no
903	1.71795	11.726	0.0398006	0.600421	1973	0.00747915	0.592942	no
904	1.71795	11.726	0.0398006	0.600421	1974	0.00748294	0.592938	no
905	1.16317	7.58423	0.0274881	0.88383	2582	0.00978772	0.874042	no
906	1.16317	7.58423	0.0274881	0.88383	2583	0.00979151	0.874038	no
907	1.11148	7.21677	0.0263158	0.918582	2586	0.00980288	0.908779	no
908	1.11148	7.21677	0.0263158	0.918582	2587	0.00980667	0.908775	no
909	1.11148	7.21677	0.0263158	0.918582	2588	0.00981046	0.908771	no
910	1.11148	7.21677	0.0263158	0.918582	2589	0.00981425	0.908768	no
911	1.11148	7.21677	0.0263158	0.918582	2590	0.00981804	0.908764	no
912	1.11148	7.21677	0.0263158	0.918582	2591	0.00982183	0.90876	no
913	1.11148	7.21677	0.0263158	0.918582	2592	0.00982563	0.908756	no
914	1.28205	8.4409	0.0301679	0.81028	2492	0.00944655	0.800834	no
915	1.28205	8.4409	0.0301679	0.81028	2493	0.00945034	0.80083	no
916	0	4.86042	0	0.371274	741	0.00280895	0.368465	no
917	0	4.02781	0	0.326437	511	0.00193707	0.3245	no
918	0	4.02781	0	0.326437	512	0.00194086	0.324496	no
919	0	4.02781	0	0.326437	513	0.00194466	0.324493	no
920	0	4.02781	0	0.326437	514	0.00194845	0.324489	no
921	0	4.02781	0	0.326437	515	0.00195224	0.324485	no
922	0	4.02781	0	0.326437	516	0.00195603	0.324481	no
923	0	4.02781	0	0.326437	517	0.00195982	0.324477	no
924	0	4.02781	0	0.326437	518	0.00196361	0.324474	no
925	0	4.86042	0	0.371274	742	0.00281274	0.368461	no
926	0	5.41564	0	0.396776	848	0.00321456	0.393561	no
927	0	5.41564	0	0.396776	849	0.00321835	0.393557	no
928	0	5.41564	0	0.396776	850	0.00322214	0.393554	no
929	0	5.41564	0	0.396776	851	0.00322593	0.39355	no
930	0	5.41564	0	0.396776	852	0.00322972	0.393546	no
931	0	3.56612	0	0.297248	423	0.00160349	0.295645	no
932	0	3.56612	0	0.297248	424	0.00160728	0.295641	no
933	0	3.56612	0	0.297248	425	0.00161107	0.295637	no
934	0	4.40603	0	0.34792	588	0.00222896	0.345691	no
935	0	4.40603	0	0.34792	589	0.00223275	0.345687	no
936	0	4.40603	0	0.34792	590	0.00223654	0.345683	no
937	0	4.40603	0	0.34792	591	0.00224033	0.345679	no
938	0	4.40603	0	0.34792	592	0.00224412	0.345675	no
939	0	4.40603	0	0.34792	593	0.00224792	0.345672	no
940	0	4.62234	0	0.359347	693	0.00262699	0.35672	no
941	0	4.62234	0	0.359347	694	0.00263078	0.356716	no
942	0	4.62234	0	0.359347	695	0.00263457	0.356712	no
943	0	3.43433	0	0.288238	419	0.00158832	0.28665	no
944	0	3.19726	0	0.271186	401	0.00152009	0.269666	no
945	0	3.19726	0	0.271186	402	0.00152388	0.269662	no
946	0	3.19726	0	0.271186	403	0.00152767	0.269659	no
947	0	2.49973	0	0.213786	368	0.001395	0.212391	no
948	0	2.49973	0	0.213786	369	0.00139879	0.212387	no
949	0	2.25143	0	0.190336	341	0.00129265	0.189044	no
950	0.662618	4.14966	0.0159475	0.686304	2205	0.00835861	0.677946	no
951	0.662618	4.14966	0.0159475	0.686304	2206	0.0083624	0.677942	no
952	0.612258	3.8188	0.0147628	0.628883	2070	0.00784685	0.621037	no
953	0.628205	3.92329	0.0151385	0.647402	2096	0.00794541	0.639457	no
954	0.628205	3.92329	0.0151385	0.647402	2097	0.0079492	0.639453	no
955	0.628205	3.92329	0.0151385	0.647402	2098	0.00795299	0.639449	no
956	0.628205	3.92329	0.0151385	0.647402	2099	0.00795679	0.639445	no
957	0.628205	3.92329	0.0151385	0.647402	2100	0.00796058	0.639441	no
958	0.628205	3.92329	0.0151385	0.647402	2101	0.00796437	0.639438	no
959	0.628205	3.92329	0.0151385	0.647402	2102	0.00796816	0.639434	no
960	0.628205	3.92329	0.0151385	0.647402	2103	0.00797195	0.63943	no
961	0.628205	3.92329	0.0151385	0.647402	2104	0.00797574	0.639426	no
962	0.628205	3.92329	0.0151385	0.647402	2105	0.00797953	0.639422	no
963	0.628205	3.92329	0.0151385	0.647402	2106	0.00798332	0.639419	no
964	0.818031	5.18748	0.0195759	0.844992	2558	0.00969674	0.835295	no
965	0.818031	5.18748	0.0195759	0.844992	2559	0.00970053	0.835291	no
966	0.818031	5.18748	0.0195759	0.844992	2560	0.00970432	0.835288	no
967	0.818031	5.18748	0.0195759	0.844992	2561	0.00970811	0.835284	no
968	0.818031	5.18748	0.0195759	0.844992	2562	0.0097119	0.83528	no
969	0.818031	5.18748	0.0195759	0.844992	2563	0.00971569	0.835276	no
970	0.818031	5.18748	0.0195759	0.844992	2564	0.00971948	0.835272	no
971	1.0641	6.88257	0.0252373	0.952058	2599	0.00985216	0.942206	no
972	1.0641	6.88257	0.0252373	0.952058	2600	0.00985595	0.942202	no
973	1.0641	6.88257	0.0252373	0.952058	2601	0.00985974	0.942199	no
974	1.0641	6.88257	0.0252373	0.952058	2602	0.00986353	0.942195	no
975	1.0641	6.88257	0.0252373	0.952058	2603	0.00986732	0.942191	no
976	1.51282	10.1526	0.0353049	0.68904	2222	0.00842305	0.680617	no
977	1.21978	7.99016	0.028767	0.847748	2567	0.00973086	0.838017	no
978	1.21978	7.99016	0.028767	0.847748	2568	0.00973465	0.838013	no
979	1.21978	7.99016	0.028767	0.847748	2569	0.00973844	0.838009	no
980	1.84249	12.7065	0.0424984	0.553709	1737	0.00658453	0.547124	no
981	1.84249	12.7065	0.0424984	0.553709	1738	0.00658832	0.547121	no
982	2.58974	19.0129	0.0582002	0.352208	640	0.00242608	0.349781	no
983	0	9.88231	0	0.529219	1516	0.00574678	0.523472	no
984	0	9.88231	0	0.529219	1517	0.00575057	0.523468	no
985	0	14.2042	0	0.599114	1897	0.00719105	0.591923	no
986	0	14.2042	0	0.599114	1898	0.00719484	0.591919	no
987	0	14.2042	0	0.599114	1899	0.00719864	0.591915	no
988	0	14.2042	0	0.599114	1900	0.00720243	0.591911	no
989	0	14.2042	0	0.599114	1901	0.00720622	0.591908	no
990	0	14.2042	0	0.599114	1902	0.00721001	0.591904	no
991	0	9.88231	0	0.529219	1518	0.00575436	0.523464	no
992	0	9.88231	0	0.529219	1519	0.00575815	0.52346	no
993	0	9.88231	0	0.529219	1520	0.00576194	0.523457	no
994	0	9.88231	0	0.529219	1521	0.00576573	0.523453	no
995	0	8.20501	0	0.49025	1339	0.00507582	0.485175	no
996	0	8.20501	0	0.49025	1340	0.00507961	0.485171	no
997	0	8.20501	0	0.49025	1341	0.0050834	0.485167	no
998	0	8.20501	0	0.49025	1342	0.00508719	0.485163	no
999	0	8.20501	0	0.49025	1343	0.00509098	0.485159	no
1000	0	8.20501	0	0.49025	1344	0.00509477	0.485156	no
1001	0	8.20501	0	0.49025	1345	0.00509856	0.485152	no
1002	0	8.20501	0	0.49025	1346	0.00510235	0.485148	no
1003	0	8.20501	0	0.49025	1347	0.00510614	0.485144	no
1004	0	8.20501	0	0.49025	1348	0.00510993	0.48514	no
1005	0	8.20501	0	0.49025	1349	0.00511372	0.485137	no
1006	0	8.20501	0	0.49025	1350	0.00511751	0.485133	no
1007	0	8.20501	0	0.49025	1351	0.0051213	0.485129	no
1008	0	8.20501	0	0.49025	1352	0.00512509	0.485125	no
1009	0	8.20501	0	0.49025	1353	0.00512889	0.485122	no
1010	0	16.605	0	0.626648	2027	0.00768385	0.618964	no
1011	0	16.605	0	0.626648	2028	0.00768764	0.618961	no
1012	0	6.11174	0	0.424775	1002	0.00379833	0.420977	no
1013	0	6.52985	0	0.439848	1059	0.0040144	0.435834	no
1014	0	6.11174	0	0.424775	1003	0.00380212	0.420973	no
1015	0	4.86042	0	0.371274	743	0.00281653	0.368457	no
1016	0	4.86042	0	0.371274	744	0.00282032	0.368453	no
1017	0	4.86042	0	0.371274	745	0.00282411	0.36845	no
1018	0	4.86042	0	0.371274	746	0.0028279	0.368446	no
1019	0	4.86042	0	0.371274	747	0.00283169	0.368442	no
1020	0	4.62234	0	0.359347	696	0.00263836	0.356709	no
1021	0	4.62234	0	0.359347	697	0.00264215	0.356705	no
1022	0	4.62234	0	0.359347	698	0.00264594	0.356701	no
1023	0	4.62234	0	0.359347	699	0.00264973	0.356697	no
1024	0	5.41564	0	0.396776	853	0.00323351	0.393542	no
1025	0	5.41564	0	0.396776	854	0.0032373	0.393538	no
1026	0	5.41564	0	0.396776	855	0.00324109	0.393535	no
1027	0	5.41564	0	0.396776	856	0.00324488	0.393531	no
1028	0	6.11174	0	0.424775	1004	0.00380591	0.420969	no
1029	0	6.11174	0	0.424775	1005	0.0038097	0.420965	no
1030	0	6.11174	0	0.424775	1006	0.0038135	0.420961	no
1031	0	4.40603	0	0.34792	594	0.00225171	0.345668	no
1032	0	4.40603	0	0.34792	595	0.0022555	0.345664	no
1033	0	4.40603	0	0.34792	596	0.00225929	0.34566	no
1034	0	4.40603	0	0.34792	597	0.00226308	0.345656	no
1035	0	4.40603	0	0.34792	598	0.00226687	0.345653	no
1036	0	3.31169	0	0.279557	406	0.00153904	0.278018	no
1037	0	3.31169	0	0.279557	407	0.00154284	0.278014	no
1038	0	3.31169	0	0.279557	408	0.00154663	0.27801	no
1039	0	3.31169	0	0.279557	409	0.00155042	0.278006	no
1040	0	3.31169	0	0.279557	410	0.00155421	0.278002	no
1041	0	3.31169	0	0.279557	411	0.001558	0.277999	no
1042	0	3.31169	0	0.279557	412	0.00156179	0.277995	no
1043	0	3.31169	0	0.279557	413	0.00156558	0.277991	no
1044	0	3.31169	0	0.279557	414	0.00156937	0.277987	no
1045	0	5.12372	0	0.383736	795	0.00301365	0.380723	no
1046	0	5.12372	0	0.383736	796	0.00301744	0.380719	no
1047	0	5.41564	0	0.396776	857	0.00324867	0.393527	no
1048	0	4.02781	0	0.326437	519	0.0019674	0.32447	no
1049	0	4.02781	0	0.326437	520	0.00197119	0.324466	no
1050	0	4.02781	0	0.326437	521	0.00197498	0.324462	no
1051	0	4.02781	0	0.326437	522	0.00197877	0.324458	no
1052	0	4.02781	0	0.326437	523	0.00198256	0.324455	no
1053	0	4.20865	0	0.336959	555	0.00210387	0.334856	no
1054	0	4.02781	0	0.326437	524	0.00198635	0.324451	no
1055	0	4.02781	0	0.326437	525	0.00199014	0.324447	no
1056	0	4.02781	0	0.326437	526	0.00199393	0.324443	no
1057	0	4.02781	0	0.326437	527	0.00199773	0.32444	no
1058	0	3.56612	0	0.297248	426	0.00161486	0.295633	no
1059	0	3.56612	0	0.297248	427	0.00161865	0.29563	no
1060	0	3.56612	0	0.297248	428	0.00162244	0.295626	no
1061	0	3.56612	0	0.297248	429	0.00162623	0.295622	no
1062	0	3.19726	0	0.271186	404	0.00153146	0.269655	no
1063	0	3.19726	0	0.271186	405	0.00153525	0.269651	no
1064	0	4.02781	0	0.326437	528	0.00200152	0.324436	no
1065	0	4.02781	0	0.326437	529	0.00200531	0.324432	no
1066	0	4.02781	0	0.326437	530	0.0020091	0.324428	no
1067	0	4.02781	0	0.326437	531	0.00201289	0.324424	no
1068	0	4.02781	0	0.326437	532	0.00201668	0.324421	no
1069	0	5.74309	0	0.410438	950	0.00360121	0.406836	no
1070	0	5.41564	0	0.396776	858	0.00325246	0.393523	no
1071	0	5.41564	0	0.396776	859	0.00325625	0.393519	no
1072	0	5.41564	0	0.396776	860	0.00326005	0.393516	no
1073	0	4.86042	0	0.371274	748	0.00283548	0.368438	no
1074	0	4.86042	0	0.371274	749	0.00283927	0.368435	no
1075	0	4.86042	0	0.371274	750	0.00284306	0.368431	no
1076	0	4.86042	0	0.371274	751	0.00284685	0.368427	no
1077	0	4.86042	0	0.371274	752	0.00285064	0.368423	no
1078	0	4.86042	0	0.371274	753	0.00285444	0.368419	no
1079	0	4.86042	0	0.371274	754	0.00285823	0.368416	no
1080	0	4.86042	0	0.371274	755	0.00286202	0.368412	no
1081	0	6.52985	0	0.439848	1060	0.0040182	0.43583	no
1082	0	6.52985	0	0.439848	1061	0.00402199	0.435826	no
1083	0	6.52985	0	0.439848	1062	0.00402578	0.435822	no
1084	0	6.52985	0	0.439848	1063	0.00402957	0.435818	no
1085	0	6.52985	0	0.439848	1064	0.00403336	0.435815	no
1086	0	6.52985	0	0.439848	1065	0.00403715	0.435811	no
1087	0	5.74309	0	0.410438	951	0.003605	0.406833	no
1088	0	5.74309	0	0.410438	952	0.00360879	0.406829	no
1089	0	5.74309	0	0.410438	953	0.00361259	0.406825	no
1090	0	5.74309	0	0.410438	954	0.00361638	0.406821	no
1091	0	7.00806	0	0.455727	1181	0.00447688	0.451251	no
1092	0	7.00806	0	0.455727	1182	0.00448067	0.451247	no
1093	0	7.00806	0	0.455727	1183	0.00448446	0.451243	no
1094	0	5.12372	0	0.383736	797	0.00302123	0.380715	no
1095	0	6.11174	0	0.424775	1007	0.00381729	0.420958	no
1096	0	6.11174	0	0.424775	1008	0.00382108	0.420954	no
1097	3.10526	13.8343	0.335662	0.11907	283	0.00107278	0.117997	no
1098	3.10526	13.8343	0.335662	0.11907	284	0.00107657	0.117993	no
1099	3.10526	13.8343	0.335662	0.11907	285	0.00108036	0.11799	no
1100	3.10526	13.8343	0.335662	0.11907	286	0.00108415	0.117986	no
1101	3.10526	13.8343	0.335662	0.11907	287	0.00108795	0.117982	no
1102	3.10526	13.8343	0.335662	0.11907	288	0.00109174	0.117978	no
1103	3.10526	13.8343	0.335662	0.11907	289	0.00109553	0.117974	no
1104	3.10526	13.8343	0.335662	0.11907	290	0.00109932	0.117971	no
1105	3.10526	13.8343	0.335662	0.11907	291	0.00110311	0.117967	no
1106	3.52632	16.0072	0.377433	0.0813187	252	0.000955269	0.0803634	no
1107	3.52632	16.0072	0.377433	0.0813187	253	0.00095906	0.0803596	no
1108	3.52632	16.0072	0.377433	0.0813187	254	0.000962851	0.0803558	no
1109	3.52632	16.0072	0.377433	0.0813187	255	0.000966641	0.080352	no
1110	3.52632	16.0072	0.377433	0.0813187	256	0.000970432	0.0803482	no
1111	2.77285	12.1729	0.302098	0.162492	321	0.00121683	0.161275	no
1112	2.77285	12.1729	0.302098	0.162492	322	0.00122062	0.161271	no
1113	2.77285	12.1729	0.302098	0.162492	323	0.00122441	0.161268	no
1114	3.78195	17.3646	0.402399	0.0649276	243	0.000921152	0.0640065	no
1115	3.78195	17.3646	0.402399	0.0649276	244	0.000924943	0.0640027	no
1116	3.78195	17.3646	0.402399	0.0649276	245	0.000928734	0.0639989	no
1117	3.78195	17.3646	0.402399	0.0649276	246	0.000932525	0.0639951	no
1118	3.52632	16.0072	0.377433	0.0813187	257	0.000974223	0.0803444	no
1119	3.52632	16.0072	0.377433	0.0813187	258	0.000978014	0.0803406	no
1120	4.42105	20.8891	0.463546	0.0377217	185	0.000701289	0.0370204	no
1121	4.42105	20.8891	0.463546	0.0377217	186	0.00070508	0.0370166	no
1122	4.42105	20.8891	0.463546	0.0377217	187	0.00070887	0.0370128	no
1123	4.42105	20.8891	0.463546	0.0377217	188	0.000712661	0.037009	no
1124	4.42105	20.8891	0.463546	0.0377217	189	0.000716452	0.0370052	no
1125	4.42105	20.8891	0.463546	0.0377217	190	0.000720243	0.0370014	no
1126	4.42105	20.8891	0.463546	0.0377217	191	0.000724033	0.0369976	no
1127	7.61654	41.635	0.7446	0.00353595	94	0.000356331	0.00317962	no
1128	7.61654	41.635	0.7446	0.00353595	95	0.000360121	0.00317583	no
1129	12.4815	47.1165	2.66316	2.75472e-07	1	3.79075e-06	-3.51528e-06	yes
1130	4.82775	23.2326	0.501544	0.0270679	154	0.000583776	0.0264841	no
1131	4.82775	23.2326	0.501544	0.0270679	155	0.000587566	0.0264803	no
1132	4.82775	23.2326	0.501544	0.0270679	156	0.000591357	0.0264765	no
1133	4.82775	23.2326	0.501544	0.0270679	157	0.000595148	0.0264728	no
1134	4.82775	23.2326	0.501544	0.0270679	158	0.000598939	0.026469	no
1135	4.82775	23.2326	0.501544	0.0270679	159	0.000602729	0.0264652	no
1136	4.82775	23.2326	0.501544	0.0270679	160	0.00060652	0.0264614	no
1137	4.82775	23.2326	0.501544	0.0270679	161	0.000610311	0.0264576	no
1138	4.82775	23.2326	0.501544	0.0270679	162	0.000614102	0.0264538	no
1139	4.82775	23.2326	0.501544	0.0270679	163	0.000617892	0.02645	no
1140	4.82775	23.2326	0.501544	0.0270679	164	0.000621683	0.0264462	no
1141	4.82775	23.2326	0.501544	0.0270679	165	0.000625474	0.0264424	no
1142	4.82775	23.2326	0.501544	0.0270679	166	0.000629265	0.0264386	no
1143	4.82775	23.2326	0.501544	0.0270679	167	0.000633055	0.0264349	no
1144	7.61654	41.635	0.7446	0.00353595	96	0.000363912	0.00317204	no
1145	7.61654	41.635	0.7446	0.00353595	97	0.000367703	0.00316825	no
1146	7.61654	41.635	0.7446	0.00353595	98	0.000371494	0.00316445	no
1147	7.61654	41.635	0.7446	0.00353595	99	0.000375284	0.00316066	no
1148	4.42105	20.8891	0.463546	0.0377217	192	0.000727824	0.0369939	no
1149	4.42105	20.8891	0.463546	0.0377217	193	0.000731615	0.0369901	no
1150	4.07692	18.9677	0.430842	0.0503624	222	0.000841547	0.0495208	no
1151	3.52632	16.0072	0.377433	0.0813187	259	0.000981804	0.0803368	no
1152	3.52632	16.0072	0.377433	0.0813187	260	0.000985595	0.0803331	no
1153	3.52632	16.0072	0.377433	0.0813187	261	0.000989386	0.0803293	no
1154	3.52632	16.0072	0.377433	0.0813187	262	0.000993177	0.0803255	no
1155	3.52632	16.0072	0.377433	0.0813187	263	0.000996967	0.0803217	no
1156	3.52632	16.0072	0.377433	0.0813187	264	0.00100076	0.0803179	no
1157	3.67813	13.0614	0.673721	0.0289303	173	0.0006558	0.0282745	no
1158	3.67813	13.0614	0.673721	0.0289303	174	0.000659591	0.0282707	no
1159	3.67813	13.0614	0.673721	0.0289303	175	0.000663381	0.0282669	no
1160	3.67813	13.0614	0.673721	0.0289303	176	0.000667172	0.0282631	no
1161	3.67813	13.0614	0.673721	0.0289303	177	0.000670963	0.0282593	no
1162	1.28205	8.4409	0.0301679	0.81028	2494	0.00945413	0.800826	no
1163	1.35088	8.94429	0.0317089	0.771373	2421	0.00917741	0.762196	no
1164	1.35088	8.94429	0.0317089	0.771373	2422	0.0091812	0.762192	no
1165	1.35088	8.94429	0.0317089	0.771373	2423	0.00918499	0.762188	no
1166	1.28205	8.4409	0.0301679	0.81028	2495	0.00945792	0.800822	no
1167	1.28205	8.4409	0.0301679	0.81028	2496	0.00946171	0.800818	no
1168	1.28205	8.4409	0.0301679	0.81028	2497	0.0094655	0.800815	no
1169	1.28205	8.4409	0.0301679	0.81028	2498	0.00946929	0.800811	no
1170	1.28205	8.4409	0.0301679	0.81028	2499	0.00947309	0.800807	no
1171	1.28205	8.4409	0.0301679	0.81028	2500	0.00947688	0.800803	no
1172	1.28205	8.4409	0.0301679	0.81028	2501	0.00948067	0.8008	no
1173	1.28205	8.4409	0.0301679	0.81028	2502	0.00948446	0.800796	no
1174	1.28205	8.4409	0.0301679	0.81028	2503	0.00948825	0.800792	no
1175	1.28205	8.4409	0.0301679	0.81028	2504	0.00949204	0.800788	no
1176	1.28205	8.4409	0.0301679	0.81028	2505	0.00949583	0.800784	no
1177	1.28205	8.4409	0.0301679	0.81028	2506	0.00949962	0.800781	no
1178	1.28205	8.4409	0.0301679	0.81028	2507	0.00950341	0.800777	no
1179	1.28205	8.4409	0.0301679	0.81028	2508	0.0095072	0.800773	no
1180	1.28205	8.4409	0.0301679	0.81028	2509	0.00951099	0.800769	no
1181	1.71795	11.726	0.0398006	0.600421	1975	0.00748673	0.592934	no
1182	1.71795	11.726	0.0398006	0.600421	1976	0.00749052	0.59293	no
1183	1.84249	12.7065	0.0424984	0.553709	1739	0.00659212	0.547117	no
1184	2.35198	16.925	0.0532924	0.404483	876	0.0033207	0.401162	no
1185	2.35198	16.925	0.0532924	0.404483	877	0.00332449	0.401158	no
1186	2.35198	16.925	0.0532924	0.404483	878	0.00332828	0.401154	no
1187	2.35198	16.925	0.0532924	0.404483	879	0.00333207	0.401151	no
1188	2.35198	16.925	0.0532924	0.404483	880	0.00333586	0.401147	no
1189	2.35198	16.925	0.0532924	0.404483	881	0.00333965	0.401143	no
1190	0	24.9993	0	0.691509	2299	0.00871494	0.682794	no
1191	0	24.9993	0	0.691509	2300	0.00871873	0.68279	no
1192	0	24.9993	0	0.691509	2301	0.00872252	0.682786	no
1193	0	24.9993	0	0.691509	2302	0.00872631	0.682782	no
1194	0	24.9993	0	0.691509	2303	0.0087301	0.682779	no
1195	0	24.9993	0	0.691509	2304	0.00873389	0.682775	no
1196	0	49.9689	0	0.779232	2455	0.00930629	0.769925	no
1197	0	49.9689	0	0.779232	2456	0.00931008	0.769921	no
1198	0	49.9689	0	0.779232	2457	0.00931387	0.769918	no
1199	0		0	0.842949	2534	0.00960576	0.833343	no
1200	0		0	0.842949	2535	0.00960955	0.833339	no
1201	0		0	0.842949	2536	0.00961334	0.833335	no
1202					2629	0.00996588	-0.00996588	no
1203					2630	0.00996967	-0.00996967	no
1204					2631	0.00997346	-0.00997346	no
1205					2632	0.00997726	-0.00997726	no
1206					2633	0.00998105	-0.00998105	no
1207					2634	0.00998484	-0.00998484	no
1208					2635	0.00998863	-0.00998863	no
1209					2637	0.00999621	-0.00999621	no
1210					2638	0.01	-0.01	no
1211	0		0	0.842949	2537	0.00961713	0.833332	no
1212	0		0	0.842949	2538	0.00962092	0.833328	no
1213	0		0	0.842949	2539	0.00962472	0.833324	no
1214	0		0	0.842949	2540	0.00962851	0.83332	no
1215	0		0	0.842949	2541	0.0096323	0.833317	no
1216	0		0	0.842949	2542	0.00963609	0.833313	no
1217	0		0	0.842949	2543	0.00963988	0.833309	no
1218	0		0	0.842949	2544	0.00964367	0.833305	no
1219	0		0	0.842949	2545	0.00964746	0.833301	no
1220	0		0	0.842949	2546	0.00965125	0.833298	no
1221	0		0	0.842949	2547	0.00965504	0.833294	no
1222	0		0	0.842949	2548	0.00965883	0.83329	no
1223	0		0	0.842949	2549	0.00966262	0.833286	no
1224	0		0	0.842949	2550	0.00966641	0.833282	no
1225	0		0	0.842949	2551	0.0096702	0.833279	no
1226	0		0	0.842949	2552	0.009674	0.833275	no
1227	0		0	0.842949	2553	0.00967779	0.833271	no
1228	0		0	0.842949	2554	0.00968158	0.833267	no
1229	0	49.9689	0	0.779232	2458	0.00931766	0.769914	no
1230	0	49.9689	0	0.779232	2459	0.00932146	0.76991	no
1231	0	49.9689	0	0.779232	2460	0.00932525	0.769906	no
1232	0	49.9689	0	0.779232	2461	0.00932904	0.769903	no
1233	0	49.9689	0	0.779232	2462	0.00933283	0.769899	no
1234	0	49.9689	0	0.779232	2463	0.00933662	0.769895	no
1235	0	49.9689	0	0.779232	2464	0.00934041	0.769891	no
1236	0	49.9689	0	0.779232	2465	0.0093442	0.769887	no
1237	0	49.9689	0	0.779232	2466	0.00934799	0.769884	no
1238	0	49.9689	0	0.779232	2467	0.00935178	0.76988	no
1239	0	33.361	0	0.731235	2397	0.00908643	0.722148	no
1240	0	33.361	0	0.731235	2398	0.00909022	0.722144	no
1241	0	33.361	0	0.731235	2399	0.00909401	0.722141	no
1242	0	33.361	0	0.731235	2400	0.0090978	0.722137	no
1243	0	33.361	0	0.731235	2401	0.00910159	0.722133	no
1244	0	49.9689	0	0.779232	2468	0.00935557	0.769876	no
1245	0	49.9689	0	0.779232	2469	0.00935936	0.769872	no
1246	0	33.361	0	0.731235	2402	0.00910538	0.722129	no
1247	0	24.9993	0	0.691509	2305	0.00873768	0.682771	no
1248	0	24.9993	0	0.691509	2306	0.00874147	0.682767	no
1249	0	24.9993	0	0.691509	2307	0.00874526	0.682763	no
1250	0	24.9993	0	0.691509	2308	0.00874905	0.68276	no
1251	0	24.9993	0	0.691509	2309	0.00875284	0.682756	no
1252	0	24.9993	0	0.691509	2310	0.00875663	0.682752	no
1253	0	24.9993	0	0.691509	2311	0.00876042	0.682748	no
1254	0	24.9993	0	0.691509	2312	0.00876422	0.682745	no
1255	0	19.9671	0	0.657147	2160	0.00818802	0.648959	no
1256	0	19.9671	0	0.657147	2161	0.00819181	0.648955	no
1257	0	19.9671	0	0.657147	2162	0.0081956	0.648951	no
1258	0	19.9671	0	0.657147	2163	0.00819939	0.648948	no
1259	3.71062	29.9848	0.0802967	0.193541	345	0.00130781	0.192233	no
1260	3.71062	29.9848	0.0802967	0.193541	346	0.0013116	0.19223	no
1261	3.71062	29.9848	0.0802967	0.193541	347	0.00131539	0.192226	no
1262	4.33333	36.9724	0.0918785	0.14309	300	0.00113723	0.141953	no
1263	4.33333	36.9724	0.0918785	0.14309	301	0.00114102	0.141949	no
1264	4.33333	36.9724	0.0918785	0.14309	302	0.00114481	0.141945	no
1265	3.24359	25.1762	0.0712922	0.246005	370	0.00140258	0.244602	no
1266	3.24359	25.1762	0.0712922	0.246005	371	0.00140637	0.244599	no
1267	3.24359	25.1762	0.0712922	0.246005	372	0.00141016	0.244595	no
1268	3.24359	25.1762	0.0712922	0.246005	373	0.00141395	0.244591	no
1269	3.24359	25.1762	0.0712922	0.246005	374	0.00141774	0.244587	no
1270	3.24359	25.1762	0.0712922	0.246005	375	0.00142153	0.244583	no
1271	3.24359	25.1762	0.0712922	0.246005	376	0.00142532	0.24458	no
1272	3.71062	29.9848	0.0802967	0.193541	348	0.00131918	0.192222	no
1273	3.71062	29.9848	0.0802967	0.193541	349	0.00132297	0.192218	no
1274	3.71062	29.9848	0.0802967	0.193541	350	0.00132676	0.192214	no
1275	3.71062	29.9848	0.0802967	0.193541	351	0.00133055	0.192211	no
1276	3.71062	29.9848	0.0802967	0.193541	352	0.00133434	0.192207	no
1277	3.71062	29.9848	0.0802967	0.193541	353	0.00133813	0.192203	no
1278	3.71062	29.9848	0.0802967	0.193541	354	0.00134193	0.192199	no
1279	4.33333	36.9724	0.0918785	0.14309	303	0.0011486	0.141941	no
1280	5.20513	47.835	0.107329	0.0965053	265	0.00100455	0.0955007	no
1281	5.20513	47.835	0.107329	0.0965053	266	0.00100834	0.095497	no
1282	5.20513	47.835	0.107329	0.0965053	267	0.00101213	0.0954932	no
1283	3.71062	29.9848	0.0802967	0.193541	355	0.00134572	0.192195	no
1284	3.71062	29.9848	0.0802967	0.193541	356	0.00134951	0.192192	no
1285	3.71062	29.9848	0.0802967	0.193541	357	0.0013533	0.192188	no
1286	3.71062	29.9848	0.0802967	0.193541	358	0.00135709	0.192184	no
1287	3.71062	29.9848	0.0802967	0.193541	359	0.00136088	0.19218	no
1288	3.24359	25.1762	0.0712922	0.246005	377	0.00142911	0.244576	no
1289	1.98619	13.8621	0.0455819	0.505422	1407	0.00533359	0.500089	no
1290	1.98619	13.8621	0.0455819	0.505422	1408	0.00533738	0.500085	no
1291	1.98619	13.8621	0.0455819	0.505422	1409	0.00534117	0.500081	no
1292	0	8.96632	0	0.50911	1437	0.00544731	0.503663	no
1293	0	8.96632	0	0.50911	1438	0.0054511	0.503659	no
1294	0	8.96632	0	0.50911	1439	0.00545489	0.503655	no
1295	0	8.96632	0	0.50911	1440	0.00545868	0.503651	no
1296	0	8.96632	0	0.50911	1441	0.00546247	0.503647	no
1297	0	8.96632	0	0.50911	1442	0.00546626	0.503644	no
1298	0	11.0025	0	0.550757	1646	0.00623958	0.544517	no
1299	0	11.0025	0	0.550757	1647	0.00624337	0.544513	no
1300	0	11.0025	0	0.550757	1648	0.00624716	0.544509	no
1301	0	9.88231	0	0.529219	1522	0.00576952	0.523449	no
1302	0	9.88231	0	0.529219	1523	0.00577331	0.523445	no
1303	0	9.88231	0	0.529219	1524	0.0057771	0.523442	no
1304	0	9.88231	0	0.529219	1525	0.00578089	0.523438	no
1305	0	9.88231	0	0.529219	1526	0.00578469	0.523434	no
1306	0	9.88231	0	0.529219	1527	0.00578848	0.52343	no
1307	0	9.88231	0	0.529219	1528	0.00579227	0.523426	no
1308	0	9.88231	0	0.529219	1529	0.00579606	0.523423	no
1309	0	9.88231	0	0.529219	1530	0.00579985	0.523419	no
1310	0	9.88231	0	0.529219	1531	0.00580364	0.523415	no
1311	0	9.88231	0	0.529219	1532	0.00580743	0.523411	no
1312	0	9.88231	0	0.529219	1533	0.00581122	0.523407	no
1313	0	9.88231	0	0.529219	1534	0.00581501	0.523404	no
1314	0	9.88231	0	0.529219	1535	0.0058188	0.5234	no
1315	0	9.88231	0	0.529219	1536	0.00582259	0.523396	no
1316	0	12.4018	0	0.573954	1798	0.00681577	0.567138	no
1317	0	12.4018	0	0.573954	1799	0.00681956	0.567135	no
1318	0	11.0025	0	0.550757	1649	0.00625095	0.544506	no
1319	0	11.0025	0	0.550757	1650	0.00625474	0.544502	no
1320	0	11.0025	0	0.550757	1651	0.00625853	0.544498	no
1321	0	14.2042	0	0.599114	1903	0.0072138	0.5919	no
1322	0	49.9689	0	0.779232	2470	0.00936315	0.769868	no
1323	0	49.9689	0	0.779232	2471	0.00936694	0.769865	no
1324	0	49.9689	0	0.779232	2472	0.00937074	0.769861	no
1325	0	49.9689	0	0.779232	2473	0.00937453	0.769857	no
1326	0	49.9689	0	0.779232	2474	0.00937832	0.769853	no
1327	0	49.9689	0	0.779232	2475	0.00938211	0.769849	no
1328	0	49.9689	0	0.779232	2476	0.0093859	0.769846	no
1329	0	49.9689	0	0.779232	2477	0.00938969	0.769842	no
1330	0	49.9689	0	0.779232	2478	0.00939348	0.769838	no
1331	0	49.9689	0	0.779232	2479	0.00939727	0.769834	no
1332	0	49.9689	0	0.779232	2480	0.00940106	0.76983	no
1333	13.0513	253.711	0.215735	0.00713191	121	0.000458681	0.00667323	no
1334	26.7895	374.047	1.87233	1.16851e-06	2	7.5815e-06	-6.41299e-06	yes
1335	26.7895	374.047	1.87233	1.16851e-06	3	1.13723e-05	-1.02037e-05	yes
1336	26.7895	374.047	1.87233	1.16851e-06	4	1.5163e-05	-1.39945e-05	yes
1337	26.7895	374.047	1.87233	1.16851e-06	5	1.89538e-05	-1.77852e-05	yes
1338	26.7895	374.047	1.87233	1.16851e-06	6	2.27445e-05	-2.1576e-05	yes
1339	26.7895	374.047	1.87233	1.16851e-06	7	2.65353e-05	-2.53667e-05	yes
1340	26.7895	374.047	1.87233	1.16851e-06	8	3.0326e-05	-2.91575e-05	yes
1341	26.7895	374.047	1.87233	1.16851e-06	9	3.41168e-05	-3.29482e-05	yes
1342	26.7895	374.047	1.87233	1.16851e-06	10	3.79075e-05	-3.6739e-05	yes
1343	17.8421	158.998	1.43704	2.03502e-05	36	0.000136467	-0.000116117	yes
1344	17.8421	158.998	1.43704	2.03502e-05	37	0.000140258	-0.000119908	yes
1345	17.8421	158.998	1.43704	2.03502e-05	38	0.000144049	-0.000123698	yes
1346	17.8421	158.998	1.43704	2.03502e-05	39	0.000147839	-0.000127489	yes
1347	17.8421	158.998	1.43704	2.03502e-05	40	0.00015163	-0.00013128	yes
1348	17.8421	158.998	1.43704	2.03502e-05	41	0.000155421	-0.000135071	yes
1349	17.8421	158.998	1.43704	2.03502e-05	42	0.000159212	-0.000138861	yes
1350	17.8421	158.998	1.43704	2.03502e-05	43	0.000163002	-0.000142652	yes
1351	8.89474	51.5974	0.846766	0.00156374	87	0.000329795	0.00123394	no
1352	5.43243	20.3625	0.963552	0.00378842	113	0.000428355	0.00336007	no
1353	5.43243	20.3625	0.963552	0.00378842	114	0.000432146	0.00335628	no
1354	5.08784	18.8686	0.908063	0.00554483	115	0.000435936	0.00510889	no
1355	5.08784	18.8686	0.908063	0.00554483	116	0.000439727	0.0051051	no
1356	5.08784	18.8686	0.908063	0.00554483	117	0.000443518	0.00510131	no
1357	5.08784	18.8686	0.908063	0.00554483	118	0.000447309	0.00509752	no
1358	4.78378	17.5752	0.85853	0.00781598	122	0.000462472	0.00735351	no
1359	4.78378	17.5752	0.85853	0.00781598	123	0.000466262	0.00734972	no
1360	4.78378	17.5752	0.85853	0.00781598	124	0.000470053	0.00734593	no
1361	4.78378	17.5752	0.85853	0.00781598	125	0.000473844	0.00734214	no
1362	4.78378	17.5752	0.85853	0.00781598	126	0.000477635	0.00733835	no
1363	4.78378	17.5752	0.85853	0.00781598	127	0.000481425	0.00733456	no
1364	4.78378	17.5752	0.85853	0.00781598	128	0.000485216	0.00733077	no
1365	4.51351	16.4446	0.814042	0.0106673	137	0.000519333	0.0101479	no
1366	2.92982	12.9516	0.318013	0.140146	299	0.00113343	0.139012	no
1367	1.51282	10.1526	0.0353049	0.68904	2223	0.00842684	0.680613	no
1368	1.51282	10.1526	0.0353049	0.68904	2224	0.00843063	0.680609	no
1369	1.51282	10.1526	0.0353049	0.68904	2225	0.00843442	0.680606	no
1370	1.51282	10.1526	0.0353049	0.68904	2226	0.00843821	0.680602	no
1371	1.51282	10.1526	0.0353049	0.68904	2227	0.008442	0.680598	no
1372	1.51282	10.1526	0.0353049	0.68904	2228	0.00844579	0.680594	no
1373	1.51282	10.1526	0.0353049	0.68904	2229	0.00844958	0.68059	no
1374	1.51282	10.1526	0.0353049	0.68904	2230	0.00845337	0.680587	no
1375	1.51282	10.1526	0.0353049	0.68904	2231	0.00845716	0.680583	no
1376	1.51282	10.1526	0.0353049	0.68904	2232	0.00846096	0.680579	no
1377	1.51282	10.1526	0.0353049	0.68904	2233	0.00846475	0.680575	no
1378	1.51282	10.1526	0.0353049	0.68904	2234	0.00846854	0.680572	no
1379	1.51282	10.1526	0.0353049	0.68904	2235	0.00847233	0.680568	no
1380	1.51282	10.1526	0.0353049	0.68904	2236	0.00847612	0.680564	no
1381	1.51282	10.1526	0.0353049	0.68904	2237	0.00847991	0.68056	no
1382	1.51282	10.1526	0.0353049	0.68904	2238	0.0084837	0.680556	no
1383	1.51282	10.1526	0.0353049	0.68904	2239	0.00848749	0.680553	no
1384	1.98619	13.8621	0.0455819	0.505422	1410	0.00534496	0.500077	no
1385	0	24.9993	0	0.691509	2313	0.00876801	0.682741	no
1386	0	24.9993	0	0.691509	2314	0.0087718	0.682737	no
1387	0	33.361	0	0.731235	2403	0.00910917	0.722126	no
1388	0	33.361	0	0.731235	2404	0.00911296	0.722122	no
1389	0	33.361	0	0.731235	2405	0.00911676	0.722118	no
1390	0	33.361	0	0.731235	2406	0.00912055	0.722114	no
1391	0	16.605	0	0.626648	2029	0.00769143	0.618957	no
1392	0	16.605	0	0.626648	2030	0.00769522	0.618953	no
1393	0	16.605	0	0.626648	2031	0.00769901	0.618949	no
1394	0	16.605	0	0.626648	2032	0.00770281	0.618945	no
1395	0	16.605	0	0.626648	2033	0.0077066	0.618942	no
1396	0	14.2042	0	0.599114	1904	0.00721759	0.591896	no
1397	0	14.2042	0	0.599114	1905	0.00722138	0.591892	no
1398	0	16.605	0	0.626648	2034	0.00771039	0.618938	no
1399	0	14.2042	0	0.599114	1906	0.00722517	0.591889	no
1400	0	14.2042	0	0.599114	1907	0.00722896	0.591885	no
1401	0	14.2042	0	0.599114	1908	0.00723275	0.591881	no
1402	0	14.2042	0	0.599114	1909	0.00723654	0.591877	no
1403	0	11.0025	0	0.550757	1652	0.00626232	0.544494	no
1404	0	11.0025	0	0.550757	1653	0.00626611	0.54449	no
1405	0	11.0025	0	0.550757	1654	0.0062699	0.544487	no
1406	0	11.0025	0	0.550757	1655	0.00627369	0.544483	no
1407	0	11.0025	0	0.550757	1656	0.00627748	0.544479	no
1408	0	11.0025	0	0.550757	1657	0.00628127	0.544475	no
1409	0	12.4018	0	0.573954	1800	0.00682335	0.567131	no
1410	0	12.4018	0	0.573954	1801	0.00682714	0.567127	no
1411	0	12.4018	0	0.573954	1802	0.00683093	0.567123	no
1412	0	12.4018	0	0.573954	1803	0.00683472	0.567119	no
1413	0	12.4018	0	0.573954	1804	0.00683851	0.567116	no
1414	0	12.4018	0	0.573954	1805	0.0068423	0.567112	no
1415	0	11.0025	0	0.550757	1658	0.00628506	0.544472	no
1416	0	11.0025	0	0.550757	1659	0.00628886	0.544468	no
1417	0	11.0025	0	0.550757	1660	0.00629265	0.544464	no
1418	0	11.0025	0	0.550757	1661	0.00629644	0.54446	no
1419	0	11.0025	0	0.550757	1662	0.00630023	0.544456	no
1420	0	11.0025	0	0.550757	1663	0.00630402	0.544453	no
1421	2.15385	15.244	0.0491403	0.455633	1115	0.00422669	0.451407	no
1422	2.15385	15.244	0.0491403	0.455633	1116	0.00423048	0.451403	no
1423	2.15385	15.244	0.0491403	0.455633	1117	0.00423427	0.451399	no
1424	3.24359	25.1762	0.0712922	0.246005	378	0.0014329	0.244572	no
1425	3.24359	25.1762	0.0712922	0.246005	379	0.00143669	0.244568	no
1426	2.88034	21.6738	0.0640908	0.299187	439	0.00166414	0.297523	no
1427	2.88034	21.6738	0.0640908	0.299187	440	0.00166793	0.297519	no
1428	2.88034	21.6738	0.0640908	0.299187	441	0.00167172	0.297515	no
1429	3.24359	25.1762	0.0712922	0.246005	380	0.00144049	0.244565	no
1430	2.88034	21.6738	0.0640908	0.299187	442	0.00167551	0.297511	no
1431	2.88034	21.6738	0.0640908	0.299187	443	0.0016793	0.297508	no
1432	3.24359	25.1762	0.0712922	0.246005	381	0.00144428	0.244561	no
1433	3.24359	25.1762	0.0712922	0.246005	382	0.00144807	0.244557	no
1434	3.24359	25.1762	0.0712922	0.246005	383	0.00145186	0.244553	no
1435	3.24359	25.1762	0.0712922	0.246005	384	0.00145565	0.244549	no
1436	4.33333	36.9724	0.0918785	0.14309	304	0.00115239	0.141937	no
1437	4.33333	36.9724	0.0918785	0.14309	305	0.00115618	0.141934	no
1438	4.33333	36.9724	0.0918785	0.14309	306	0.00115997	0.14193	no
1439	4.33333	36.9724	0.0918785	0.14309	307	0.00116376	0.141926	no
1440	4.33333	36.9724	0.0918785	0.14309	308	0.00116755	0.141922	no
1441	4.33333	36.9724	0.0918785	0.14309	309	0.00117134	0.141918	no
1442	4.33333	36.9724	0.0918785	0.14309	310	0.00117513	0.141915	no
1443	4.33333	36.9724	0.0918785	0.14309	311	0.00117892	0.141911	no
1444	4.33333	36.9724	0.0918785	0.14309	312	0.00118271	0.141907	no
1445	4.33333	36.9724	0.0918785	0.14309	313	0.0011865	0.141903	no
1446	4.33333	36.9724	0.0918785	0.14309	314	0.0011903	0.141899	no
1447	3.71062	29.9848	0.0802967	0.193541	360	0.00136467	0.192176	no
1448	2.58974	19.0129	0.0582002	0.352208	641	0.00242987	0.349778	no
1449	2.58974	19.0129	0.0582002	0.352208	642	0.00243366	0.349774	no
1450	2.58974	19.0129	0.0582002	0.352208	643	0.00243745	0.34977	no
1451	2.15385	15.244	0.0491403	0.455633	1118	0.00423806	0.451395	no
1452	2.15385	15.244	0.0491403	0.455633	1119	0.00424185	0.451392	no
1453	2.15385	15.244	0.0491403	0.455633	1120	0.00424564	0.451388	no
1454	0	11.0025	0	0.550757	1664	0.00630781	0.544449	no
1455	0	11.0025	0	0.550757	1665	0.0063116	0.544445	no
1456	0	11.0025	0	0.550757	1666	0.00631539	0.544441	no
1457	0	11.0025	0	0.550757	1667	0.00631918	0.544437	no
1458	0	11.0025	0	0.550757	1668	0.00632297	0.544434	no
1459	0	11.0025	0	0.550757	1669	0.00632676	0.54443	no
1460	0	11.0025	0	0.550757	1670	0.00633055	0.544426	no
1461	0	11.0025	0	0.550757	1671	0.00633434	0.544422	no
1462	0	11.0025	0	0.550757	1672	0.00633813	0.544418	no
1463	0	12.4018	0	0.573954	1806	0.0068461	0.567108	no
1464	0	8.20501	0	0.49025	1354	0.00513268	0.485118	no
1465	0	7.00806	0	0.455727	1184	0.00448825	0.451239	no
1466	0	7.00806	0	0.455727	1185	0.00449204	0.451235	no
1467	0	7.00806	0	0.455727	1186	0.00449583	0.451232	no
1468	0	7.00806	0	0.455727	1187	0.00449962	0.451228	no
1469	0	7.00806	0	0.455727	1188	0.00450341	0.451224	no
1470	0	7.00806	0	0.455727	1189	0.0045072	0.45122	no
1471	0	7.00806	0	0.455727	1190	0.00451099	0.451216	no
1472	0	7.00806	0	0.455727	1191	0.00451478	0.451213	no
1473	0	7.00806	0	0.455727	1192	0.00451857	0.451209	no
1474	0	7.00806	0	0.455727	1193	0.00452237	0.451205	no
1475	0	7.00806	0	0.455727	1194	0.00452616	0.451201	no
1476	0	7.00806	0	0.455727	1195	0.00452995	0.451197	no
1477	0	7.00806	0	0.455727	1196	0.00453374	0.451194	no
1478	0	6.52985	0	0.439848	1066	0.00404094	0.435807	no
1479	0	6.52985	0	0.439848	1067	0.00404473	0.435803	no
1480	0	7.00806	0	0.455727	1197	0.00453753	0.45119	no
1481	0	8.96632	0	0.50911	1443	0.00547005	0.50364	no
1482	0	8.96632	0	0.50911	1444	0.00547384	0.503636	no
1483	0	8.96632	0	0.50911	1445	0.00547763	0.503632	no
1484	0	9.88231	0	0.529219	1537	0.00582638	0.523392	no
1485	0	9.88231	0	0.529219	1538	0.00583017	0.523388	no
1486	0	9.88231	0	0.529219	1539	0.00583397	0.523385	no
1487	0	9.88231	0	0.529219	1540	0.00583776	0.523381	no
1488	0	9.88231	0	0.529219	2636	0.00999242	0.519226	no
1489	0	9.88231	0	0.529219	1541	0.00584155	0.523377	no
1490	0	9.88231	0	0.529219	1542	0.00584534	0.523373	no
1491	0	9.88231	0	0.529219	1543	0.00584913	0.523369	no
1492	0	11.0025	0	0.550757	1673	0.00634193	0.544415	no
1493	0	9.88231	0	0.529219	1544	0.00585292	0.523366	no
1494	0	9.88231	0	0.529219	1545	0.00585671	0.523362	no
1495	0	9.88231	0	0.529219	1546	0.0058605	0.523358	no
1496	0	9.88231	0	0.529219	1547	0.00586429	0.523354	no
1497	0	16.605	0	0.626648	2035	0.00771418	0.618934	no
1498	0	24.9993	0	0.691509	2315	0.00877559	0.682733	no
1499	0	19.9671	0	0.657147	2164	0.00820318	0.648944	no
1500	0	19.9671	0	0.657147	2165	0.00820697	0.64894	no
1501	0	19.9671	0	0.657147	2166	0.00821077	0.648936	no
1502	0	19.9671	0	0.657147	2167	0.00821456	0.648932	no
1503	0	11.0025	0	0.550757	1674	0.00634572	0.544411	no
1504	0	9.88231	0	0.529219	1548	0.00586808	0.523351	no
1505	0	9.88231	0	0.529219	1549	0.00587187	0.523347	no
1506	0	9.88231	0	0.529219	1550	0.00587566	0.523343	no
1507	0	9.88231	0	0.529219	1551	0.00587945	0.523339	no
1508	0	9.88231	0	0.529219	1552	0.00588324	0.523335	no
1509	0	9.88231	0	0.529219	1553	0.00588704	0.523332	no
1510	0	9.88231	0	0.529219	1554	0.00589083	0.523328	no
1511	0	11.0025	0	0.550757	1675	0.00634951	0.544407	no
1512	0	11.0025	0	0.550757	1676	0.0063533	0.544403	no
1513	0	11.0025	0	0.550757	1677	0.00635709	0.5444	no
1514	2.88034	21.6738	0.0640908	0.299187	444	0.00168309	0.297504	no
1515	2.88034	21.6738	0.0640908	0.299187	445	0.00168688	0.2975	no
1516	2.58974	19.0129	0.0582002	0.352208	644	0.00244124	0.349766	no
1517	2.88034	21.6738	0.0640908	0.299187	446	0.00169067	0.297496	no
1518	2.88034	21.6738	0.0640908	0.299187	447	0.00169447	0.297492	no
1519	2.15385	15.244	0.0491403	0.455633	1121	0.00424943	0.451384	no
1520	2.15385	15.244	0.0491403	0.455633	1122	0.00425322	0.45138	no
1521	2.15385	15.244	0.0491403	0.455633	1123	0.00425701	0.451376	no
1522	1.84249	12.7065	0.0424984	0.553709	1740	0.00659591	0.547113	no
1523	1.84249	12.7065	0.0424984	0.553709	1741	0.0065997	0.547109	no
1524	1.84249	12.7065	0.0424984	0.553709	1742	0.00660349	0.547105	no
1525	1.84249	12.7065	0.0424984	0.553709	1743	0.00660728	0.547102	no
1526	1.84249	12.7065	0.0424984	0.553709	1744	0.00661107	0.547098	no
1527	1.84249	12.7065	0.0424984	0.553709	1745	0.00661486	0.547094	no
1528	1.28205	8.4409	0.0301679	0.81028	2510	0.00951478	0.800765	no
1529	1.28205	8.4409	0.0301679	0.81028	2511	0.00951857	0.800762	no
1530	1.28205	8.4409	0.0301679	0.81028	2512	0.00952237	0.800758	no
1531	1.28205	8.4409	0.0301679	0.81028	2513	0.00952616	0.800754	no
1532	1.35088	8.94429	0.0317089	0.771373	2424	0.00918878	0.762184	no
1533	1.35088	8.94429	0.0317089	0.771373	2425	0.00919257	0.762181	no
1534	1.28205	8.4409	0.0301679	0.81028	2514	0.00952995	0.80075	no
1535	1.28205	8.4409	0.0301679	0.81028	2515	0.00953374	0.800746	no
1536	1.60897	10.8838	0.0374204	0.64553	2083	0.00789613	0.637634	no
1537	1.71795	11.726	0.0398006	0.600421	1977	0.00749431	0.592926	no
1538	1.71795	11.726	0.0398006	0.600421	1978	0.0074981	0.592923	no
1539	1.71795	11.726	0.0398006	0.600421	1979	0.0075019	0.592919	no
1540	1.71795	11.726	0.0398006	0.600421	1980	0.00750569	0.592915	no
1541	1.11148	7.21677	0.0263158	0.918582	2593	0.00982942	0.908752	no
1542	1.11148	7.21677	0.0263158	0.918582	2594	0.00983321	0.908749	no
1543	1.11148	7.21677	0.0263158	0.918582	2595	0.009837	0.908745	no
1544	1.11148	7.21677	0.0263158	0.918582	2596	0.00984079	0.908741	no
1545	1.11148	7.21677	0.0263158	0.918582	2597	0.00984458	0.908737	no
1546	1.11148	7.21677	0.0263158	0.918582	2598	0.00984837	0.908733	no
1547	0	4.40603	0	0.34792	599	0.00227066	0.345649	no
1548	0	4.40603	0	0.34792	600	0.00227445	0.345645	no
1549	0	4.62234	0	0.359347	700	0.00265353	0.356693	no
1550	0	3.56612	0	0.297248	430	0.00163002	0.295618	no
1551	0	3.56612	0	0.297248	431	0.00163381	0.295615	no
1552	0	4.02781	0	0.326437	533	0.00202047	0.324417	no
1553	0	4.02781	0	0.326437	534	0.00202426	0.324413	no
1554	0	4.02781	0	0.326437	535	0.00202805	0.324409	no
1555	0	3.31169	0	0.279557	415	0.00157316	0.277984	no
1556	0	3.31169	0	0.279557	416	0.00157695	0.27798	no
1557	0	3.31169	0	0.279557	417	0.00158074	0.277976	no
1558	0	3.31169	0	0.279557	418	0.00158453	0.277972	no
1559	0	3.43433	0	0.288238	420	0.00159212	0.286646	no
1560	0	3.43433	0	0.288238	421	0.00159591	0.286643	no
1561	0	4.40603	0	0.34792	601	0.00227824	0.345641	no
1562	0	4.40603	0	0.34792	602	0.00228203	0.345638	no
1563	0	4.40603	0	0.34792	603	0.00228582	0.345634	no
1564	0	4.40603	0	0.34792	604	0.00228961	0.34563	no
1565	0	4.40603	0	0.34792	605	0.0022934	0.345626	no
1566	0	4.02781	0	0.326437	536	0.00203184	0.324405	no
1567	0	4.20865	0	0.336959	556	0.00210766	0.334852	no
1568	0	4.20865	0	0.336959	557	0.00211145	0.334848	no
1569	0	4.20865	0	0.336959	558	0.00211524	0.334844	no
1570	0	4.20865	0	0.336959	559	0.00211903	0.33484	no
1571	0	4.20865	0	0.336959	560	0.00212282	0.334837	no
1572	0	4.20865	0	0.336959	561	0.00212661	0.334833	no
1573	0	4.20865	0	0.336959	562	0.0021304	0.334829	no
1574	0	6.52985	0	0.439848	1068	0.00404852	0.435799	no
1575	0	6.52985	0	0.439848	1069	0.00405231	0.435796	no
1576	0	6.52985	0	0.439848	1070	0.0040561	0.435792	no
1577	0	6.52985	0	0.439848	1071	0.00405989	0.435788	no
1578	0	6.52985	0	0.439848	1072	0.00406368	0.435784	no
1579	0	6.52985	0	0.439848	1073	0.00406748	0.435781	no
1580	0	6.52985	0	0.439848	1074	0.00407127	0.435777	no
1581	0	6.52985	0	0.439848	1075	0.00407506	0.435773	no
1582	0	4.62234	0	0.359347	701	0.00265732	0.35669	no
1583	0	5.41564	0	0.396776	861	0.00326384	0.393512	no
1584	0	5.41564	0	0.396776	862	0.00326763	0.393508	no
1585	0	5.41564	0	0.396776	863	0.00327142	0.393504	no
1586	0	5.41564	0	0.396776	864	0.00327521	0.393501	no
1587	0	5.41564	0	0.396776	865	0.003279	0.393497	no
1588	0	8.96632	0	0.50911	1446	0.00548143	0.503629	no
1589	0	8.20501	0	0.49025	1355	0.00513647	0.485114	no
1590	0	8.20501	0	0.49025	1356	0.00514026	0.48511	no
1591	0	8.20501	0	0.49025	1357	0.00514405	0.485106	no
1592	0	8.20501	0	0.49025	1358	0.00514784	0.485103	no
1593	0	8.20501	0	0.49025	1359	0.00515163	0.485099	no
1594	0	8.20501	0	0.49025	1360	0.00515542	0.485095	no
1595	0	7.56027	0	0.472496	1264	0.00479151	0.467704	no
1596	0	7.56027	0	0.472496	1265	0.0047953	0.4677	no
1597	0	7.56027	0	0.472496	1266	0.00479909	0.467696	no
1598	0	7.56027	0	0.472496	1267	0.00480288	0.467693	no
1599	0	8.96632	0	0.50911	1447	0.00548522	0.503625	no
1600	0	7.56027	0	0.472496	1268	0.00480667	0.467689	no
1601	0	7.56027	0	0.472496	1269	0.00481046	0.467685	no
1602	0	7.00806	0	0.455727	1198	0.00454132	0.451186	no
1603	0	7.00806	0	0.455727	1199	0.00454511	0.451182	no
1604	0	6.52985	0	0.439848	1076	0.00407885	0.435769	no
1605	0	6.52985	0	0.439848	1077	0.00408264	0.435765	no
1606	0	6.52985	0	0.439848	1078	0.00408643	0.435762	no
1607	0	6.52985	0	0.439848	1079	0.00409022	0.435758	no
1608	0	6.52985	0	0.439848	1080	0.00409401	0.435754	no
1609	0	5.41564	0	0.396776	866	0.00328279	0.393493	no
1610	1.42735	9.51008	0.0334122	0.730975	2345	0.00888931	0.722086	no
1611	1.42735	9.51008	0.0334122	0.730975	2346	0.0088931	0.722082	no
1612	1.42735	9.51008	0.0334122	0.730975	2347	0.00889689	0.722078	no
1613	1.42735	9.51008	0.0334122	0.730975	2348	0.00890068	0.722075	no
1614	1.42735	9.51008	0.0334122	0.730975	2349	0.00890447	0.722071	no
1615	2.15385	15.244	0.0491403	0.455633	1124	0.0042608	0.451373	no
1616	2.88034	21.6738	0.0640908	0.299187	448	0.00169826	0.297489	no
1617	2.88034	21.6738	0.0640908	0.299187	449	0.00170205	0.297485	no
1618	1.51282	10.1526	0.0353049	0.68904	2240	0.00849128	0.680549	no
1619	1.51282	10.1526	0.0353049	0.68904	2241	0.00849507	0.680545	no
1620	1.51282	10.1526	0.0353049	0.68904	2242	0.00849886	0.680541	no
1621	1.51282	10.1526	0.0353049	0.68904	2243	0.00850265	0.680537	no
1622	1.42735	9.51008	0.0334122	0.730975	2350	0.00890826	0.722067	no
1623	1.42735	9.51008	0.0334122	0.730975	2351	0.00891205	0.722063	no
1624	1.42735	9.51008	0.0334122	0.730975	2352	0.00891585	0.722059	no
1625	1.42735	9.51008	0.0334122	0.730975	2353	0.00891964	0.722056	no
1626	1.42735	9.51008	0.0334122	0.730975	2354	0.00892343	0.722052	no
1627	3.22703	11.3023	0.596126	0.0507829	229	0.000868082	0.0499148	no
1628	3.36486	11.8349	0.619974	0.0426832	217	0.000822593	0.0418607	no
1629	3.36486	11.8349	0.619974	0.0426832	218	0.000826384	0.0418569	no
1630	3.22703	11.3023	0.596126	0.0507829	230	0.000871873	0.049911	no
1631	3.22703	11.3023	0.596126	0.0507829	231	0.000875663	0.0499072	no
1632	3.22703	11.3023	0.596126	0.0507829	232	0.000879454	0.0499034	no
1633	3.51469	12.4186	0.645758	0.0354021	180	0.000682335	0.0347198	no
1634	3.51469	12.4186	0.645758	0.0354021	181	0.000686126	0.034716	no
1635	3.67813	13.0614	0.673721	0.0289303	178	0.000674754	0.0282555	no
1636	4.41071	12.363	1.26247	0.00155185	86	0.000326005	0.00122584	no
1637	4.5576	12.8103	1.3019	0.0011933	74	0.000280516	0.000912784	no
1638	4.5576	12.8103	1.3019	0.0011933	75	0.000284306	0.000908993	no
1639	4.5576	12.8103	1.3019	0.0011933	76	0.000288097	0.000905202	no
1640	4.5576	12.8103	1.3019	0.0011933	77	0.000291888	0.000901412	no
1641	4.5576	12.8103	1.3019	0.0011933	78	0.000295679	0.000897621	no
1642	5.06122	14.3623	1.43592	0.000492714	57	0.000216073	0.000276641	no
1643	3.93651	12.1093	0.951298	0.00852522	129	0.000489007	0.00803621	no
1644	3.93651	12.1093	0.951298	0.00852522	130	0.000492798	0.00803242	no
1645	3.79693	11.6418	0.919596	0.0105699	131	0.000496588	0.0100734	no
1646	3.79693	11.6418	0.919596	0.0105699	132	0.000500379	0.0100696	no
1647	3.79693	11.6418	0.919596	0.0105699	133	0.00050417	0.0100658	no
1648	3.79693	11.6418	0.919596	0.0105699	134	0.000507961	0.010062	no
1649	3.79693	11.6418	0.919596	0.0105699	135	0.000511751	0.0100582	no
1650	3.79693	11.6418	0.919596	0.0105699	136	0.000515542	0.0100544	no
1651	5.28571	16.7836	1.25078	0.00116796	70	0.000265353	0.000902605	no
1652	5.28571	16.7836	1.25078	0.00116796	71	0.000269143	0.000898815	no
1653	5.28571	16.7836	1.25078	0.00116796	72	0.000272934	0.000895024	no
1654	5.28571	16.7836	1.25078	0.00116796	73	0.000276725	0.000891233	no
1655	5.8538	18.8382	1.37323	0.000530162	58	0.000219864	0.000310299	no
1656	5.8538	18.8382	1.37323	0.000530162	59	0.000223654	0.000306508	no
1657	5.8538	18.8382	1.37323	0.000530162	60	0.000227445	0.000302717	no
1658	5.8538	18.8382	1.37323	0.000530162	61	0.000231236	0.000298926	no
1659	5.8538	18.8382	1.37323	0.000530162	62	0.000235027	0.000295136	no
1660	4.07692	18.9677	0.430842	0.0503624	223	0.000845337	0.0495171	no
1661	4.07692	18.9677	0.430842	0.0503624	224	0.000849128	0.0495133	no
1662	4.07692	18.9677	0.430842	0.0503624	225	0.000852919	0.0495095	no
1663	4.42105	20.8891	0.463546	0.0377217	194	0.000735406	0.0369863	no
1664	4.07692	18.9677	0.430842	0.0503624	226	0.00085671	0.0495057	no
1665	4.07692	18.9677	0.430842	0.0503624	227	0.0008605	0.0495019	no
1666	3.30263	14.8432	0.355345	0.0994122	276	0.00104625	0.0983659	no
1667	3.10526	13.8343	0.335662	0.11907	292	0.0011069	0.117963	no
1668	3.10526	13.8343	0.335662	0.11907	293	0.00111069	0.117959	no
1669	0	14.2042	0	0.599114	1910	0.00724033	0.591873	no
1670	0	14.2042	0	0.599114	1911	0.00724412	0.59187	no
1671	0	14.2042	0	0.599114	1912	0.00724792	0.591866	no
1672	0	14.2042	0	0.599114	1913	0.00725171	0.591862	no
1673	0	11.0025	0	0.550757	1678	0.00636088	0.544396	no
1674	0	11.0025	0	0.550757	1679	0.00636467	0.544392	no
1675	0	5.74309	0	0.410438	955	0.00362017	0.406817	no
1676	0	5.41564	0	0.396776	867	0.00328658	0.393489	no
1677	0	5.41564	0	0.396776	868	0.00329037	0.393485	no
1678	0	5.12372	0	0.383736	798	0.00302502	0.380711	no
1679	0	5.12372	0	0.383736	799	0.00302881	0.380708	no
1680	0	5.12372	0	0.383736	800	0.0030326	0.380704	no
1681	0	5.12372	0	0.383736	801	0.00303639	0.3807	no
1682	0	5.12372	0	0.383736	802	0.00304018	0.380696	no
1683	0	5.12372	0	0.383736	803	0.00304397	0.380693	no
1684	0	5.12372	0	0.383736	804	0.00304776	0.380689	no
1685	1.35088	8.94429	0.0317089	0.771373	2426	0.00919636	0.762177	no
1686	1.35088	8.94429	0.0317089	0.771373	2427	0.00920015	0.762173	no
1687	1.35088	8.94429	0.0317089	0.771373	2428	0.00920394	0.762169	no
1688	1.35088	8.94429	0.0317089	0.771373	2429	0.00920773	0.762165	no
1689	1.35088	8.94429	0.0317089	0.771373	2430	0.00921152	0.762162	no
1690	1.28205	8.4409	0.0301679	0.81028	2516	0.00953753	0.800743	no
1691	1.16317	7.58423	0.0274881	0.88383	2584	0.0097953	0.874035	no
1692	1.16317	7.58423	0.0274881	0.88383	2585	0.00979909	0.874031	no
1693	1.21978	7.99016	0.028767	0.847748	2570	0.00974223	0.838005	no
1694	1.21978	7.99016	0.028767	0.847748	2571	0.00974602	0.838002	no
1695	1.21978	7.99016	0.028767	0.847748	2572	0.00974981	0.837998	no
1696	1.21978	7.99016	0.028767	0.847748	2573	0.0097536	0.837994	no
1697	1.28205	8.4409	0.0301679	0.81028	2517	0.00954132	0.800739	no
1698	1.28205	8.4409	0.0301679	0.81028	2518	0.00954511	0.800735	no
1699	1.42735	9.51008	0.0334122	0.730975	2355	0.00892722	0.722048	no
1700	1.51282	10.1526	0.0353049	0.68904	2244	0.00850644	0.680534	no
1701	1.51282	10.1526	0.0353049	0.68904	2245	0.00851024	0.68053	no
1702	1.51282	10.1526	0.0353049	0.68904	2246	0.00851403	0.680526	no
1703	1.51282	10.1526	0.0353049	0.68904	2247	0.00851782	0.680522	no
1704	1.51282	10.1526	0.0353049	0.68904	2248	0.00852161	0.680518	no
1705	1.51282	10.1526	0.0353049	0.68904	2249	0.0085254	0.680515	no
1706	1.71795	11.726	0.0398006	0.600421	1981	0.00750948	0.592911	no
1707	1.71795	11.726	0.0398006	0.600421	1982	0.00751327	0.592907	no
1708	2.88034	21.6738	0.0640908	0.299187	450	0.00170584	0.297481	no
1709	4.82775	23.2326	0.501544	0.0270679	168	0.000636846	0.0264311	no
1710	4.82775	23.2326	0.501544	0.0270679	169	0.000640637	0.0264273	no
1711	5.91228	29.8871	0.599573	0.011707	138	0.000523124	0.0111838	no
1712	5.91228	29.8871	0.599573	0.011707	139	0.000526914	0.0111801	no
1713	5.91228	29.8871	0.599573	0.011707	140	0.000530705	0.0111763	no
1714	5.91228	29.8871	0.599573	0.011707	141	0.000534496	0.0111725	no
1715	5.91228	29.8871	0.599573	0.011707	142	0.000538287	0.0111687	no
1716	5.91228	29.8871	0.599573	0.011707	143	0.000542077	0.0111649	no
1717	5.31579	26.1525	0.546239	0.0184136	152	0.000576194	0.0178374	no
1718	2.58974	19.0129	0.0582002	0.352208	645	0.00244503	0.349763	no
1719	2.58974	19.0129	0.0582002	0.352208	646	0.00244882	0.349759	no
1720	2.58974	19.0129	0.0582002	0.352208	647	0.00245262	0.349755	no
1721	2.15385	15.244	0.0491403	0.455633	1125	0.00426459	0.451369	no
1722	2.15385	15.244	0.0491403	0.455633	1126	0.00426839	0.451365	no
1723	2.35198	16.925	0.0532924	0.404483	882	0.00334344	0.401139	no
1724	2.88034	21.6738	0.0640908	0.299187	451	0.00170963	0.297477	no
1725	2.88034	21.6738	0.0640908	0.299187	452	0.00171342	0.297473	no
1726	2.88034	21.6738	0.0640908	0.299187	453	0.00171721	0.29747	no
1727	2.88034	21.6738	0.0640908	0.299187	454	0.001721	0.297466	no
1728	2.88034	21.6738	0.0640908	0.299187	455	0.00172479	0.297462	no
1729	2.88034	21.6738	0.0640908	0.299187	456	0.00172858	0.297458	no
1730	2.88034	21.6738	0.0640908	0.299187	457	0.00173237	0.297454	no
1731	2.88034	21.6738	0.0640908	0.299187	458	0.00173616	0.297451	no
1732	3.24359	25.1762	0.0712922	0.246005	385	0.00145944	0.244546	no
1733	3.24359	25.1762	0.0712922	0.246005	386	0.00146323	0.244542	no
1734	3.24359	25.1762	0.0712922	0.246005	387	0.00146702	0.244538	no
1735	2.88034	21.6738	0.0640908	0.299187	459	0.00173995	0.297447	no
1736	2.88034	21.6738	0.0640908	0.299187	460	0.00174375	0.297443	no
1737	2.88034	21.6738	0.0640908	0.299187	461	0.00174754	0.297439	no
1738	2.88034	21.6738	0.0640908	0.299187	462	0.00175133	0.297436	no
1739	2.88034	21.6738	0.0640908	0.299187	463	0.00175512	0.297432	no
1740	2.88034	21.6738	0.0640908	0.299187	464	0.00175891	0.297428	no
1741	3.71062	29.9848	0.0802967	0.193541	361	0.00136846	0.192173	no
1742	0	24.9993	0	0.691509	2316	0.00877938	0.682729	no
1743	0	24.9993	0	0.691509	2317	0.00878317	0.682726	no
1744	0	24.9993	0	0.691509	2318	0.00878696	0.682722	no
1745	0	24.9993	0	0.691509	2319	0.00879075	0.682718	no
1746	0	24.9993	0	0.691509	2320	0.00879454	0.682714	no
1747	0	24.9993	0	0.691509	2321	0.00879833	0.68271	no
1748	0	24.9993	0	0.691509	2322	0.00880212	0.682707	no
1749	0	24.9993	0	0.691509	2323	0.00880591	0.682703	no
1750	0	33.361	0	0.731235	2407	0.00912434	0.72211	no
1751	0	33.361	0	0.731235	2408	0.00912813	0.722107	no
1752	0	33.361	0	0.731235	2409	0.00913192	0.722103	no
1753	0	33.361	0	0.731235	2410	0.00913571	0.722099	no
1754	0		0	0.842949	2555	0.00968537	0.833263	no
1755	0	49.9689	0	0.779232	2481	0.00940485	0.769827	no
1756	0	49.9689	0	0.779232	2482	0.00940864	0.769823	no
1757	0	49.9689	0	0.779232	2483	0.00941243	0.769819	no
1758	0	49.9689	0	0.779232	2484	0.00941622	0.769815	no
1759	0	49.9689	0	0.779232	2485	0.00942002	0.769812	no
1760	0	49.9689	0	0.779232	2486	0.00942381	0.769808	no
1761	0	49.9689	0	0.779232	2487	0.0094276	0.769804	no
1762	0	11.0025	0	0.550757	1680	0.00636846	0.544388	no
1763	0	11.0025	0	0.550757	1681	0.00637225	0.544384	no
1764	0	11.0025	0	0.550757	1682	0.00637604	0.544381	no
1765	0	9.88231	0	0.529219	1555	0.00589462	0.523324	no
1766	0	9.88231	0	0.529219	1556	0.00589841	0.52332	no
1767	0	9.88231	0	0.529219	1557	0.0059022	0.523316	no
1768	0	11.0025	0	0.550757	1683	0.00637983	0.544377	no
1769	0	11.0025	0	0.550757	1684	0.00638362	0.544373	no
1770	0	11.0025	0	0.550757	1685	0.00638741	0.544369	no
1771	0	11.0025	0	0.550757	1686	0.00639121	0.544365	no
1772	0	11.0025	0	0.550757	1687	0.006395	0.544362	no
1773	0	11.0025	0	0.550757	1688	0.00639879	0.544358	no
1774	0	11.0025	0	0.550757	1689	0.00640258	0.544354	no
1775	0	11.0025	0	0.550757	1690	0.00640637	0.54435	no
1776	0	11.0025	0	0.550757	1691	0.00641016	0.544346	no
1777	0	8.20501	0	0.49025	1361	0.00515921	0.485091	no
1778	0	8.20501	0	0.49025	1362	0.005163	0.485087	no
1779	0	8.20501	0	0.49025	1363	0.00516679	0.485084	no
1780	0	8.20501	0	0.49025	1364	0.00517058	0.48508	no
1781	0	8.20501	0	0.49025	1365	0.00517437	0.485076	no
1782	0	8.20501	0	0.49025	1366	0.00517817	0.485072	no
1783	0	8.20501	0	0.49025	1367	0.00518196	0.485068	no
1784	0	7.56027	0	0.472496	1270	0.00481425	0.467681	no
1785	0	7.56027	0	0.472496	1271	0.00481804	0.467677	no
1786	0	7.56027	0	0.472496	1272	0.00482183	0.467674	no
1787	0	7.56027	0	0.472496	1273	0.00482563	0.46767	no
1788	0	7.56027	0	0.472496	1274	0.00482942	0.467666	no
1789	0	7.00806	0	0.455727	1200	0.0045489	0.451178	no
1790	0	7.00806	0	0.455727	1201	0.00455269	0.451175	no
1791	0	7.00806	0	0.455727	1202	0.00455648	0.451171	no
1792	0	7.00806	0	0.455727	1203	0.00456027	0.451167	no
1793	0	6.52985	0	0.439848	1081	0.0040978	0.43575	no
1794	0	6.52985	0	0.439848	1082	0.00410159	0.435746	no
1795	0	12.4018	0	0.573954	1807	0.00684989	0.567104	no
1796	0	12.4018	0	0.573954	1808	0.00685368	0.5671	no
1797	0	12.4018	0	0.573954	1809	0.00685747	0.567097	no
1798	0	14.2042	0	0.599114	1914	0.0072555	0.591858	no
1799	0	14.2042	0	0.599114	1915	0.00725929	0.591854	no
1800	0	14.2042	0	0.599114	1916	0.00726308	0.591851	no
1801	0	12.4018	0	0.573954	1810	0.00686126	0.567093	no
1802	0	12.4018	0	0.573954	1811	0.00686505	0.567089	no
1803	0	12.4018	0	0.573954	1812	0.00686884	0.567085	no
1804	0	11.0025	0	0.550757	1692	0.00641395	0.544343	no
1805	0	11.0025	0	0.550757	1693	0.00641774	0.544339	no
1806	0	11.0025	0	0.550757	1694	0.00642153	0.544335	no
1807	0	11.0025	0	0.550757	1695	0.00642532	0.544331	no
1808	0	11.0025	0	0.550757	1696	0.00642911	0.544327	no
1809	0	11.0025	0	0.550757	1697	0.0064329	0.544324	no
1810	0	12.4018	0	0.573954	1813	0.00687263	0.567081	no
1811	3.24359	25.1762	0.0712922	0.246005	388	0.00147081	0.244534	no
1812	3.24359	25.1762	0.0712922	0.246005	389	0.0014746	0.24453	no
1813	3.24359	25.1762	0.0712922	0.246005	390	0.00147839	0.244527	no
1814	2.88034	21.6738	0.0640908	0.299187	465	0.0017627	0.297424	no
1815	2.88034	21.6738	0.0640908	0.299187	466	0.00176649	0.29742	no
1816	2.58974	19.0129	0.0582002	0.352208	648	0.00245641	0.349751	no
1817	2.88034	21.6738	0.0640908	0.299187	467	0.00177028	0.297417	no
1818	2.88034	21.6738	0.0640908	0.299187	468	0.00177407	0.297413	no
1819	2.88034	21.6738	0.0640908	0.299187	469	0.00177786	0.297409	no
1820	2.88034	21.6738	0.0640908	0.299187	470	0.00178165	0.297405	no
1821	3.24359	25.1762	0.0712922	0.246005	391	0.00148218	0.244523	no
1822	3.71062	29.9848	0.0802967	0.193541	362	0.00137225	0.192169	no
1823	3.24359	25.1762	0.0712922	0.246005	392	0.00148597	0.244519	no
1824	3.24359	25.1762	0.0712922	0.246005	393	0.00148976	0.244515	no
1825	3.24359	25.1762	0.0712922	0.246005	394	0.00149356	0.244511	no
1826	3.71062	29.9848	0.0802967	0.193541	363	0.00137604	0.192165	no
1827	3.71062	29.9848	0.0802967	0.193541	364	0.00137983	0.192161	no
1828	3.24359	25.1762	0.0712922	0.246005	395	0.00149735	0.244508	no
1829	3.24359	25.1762	0.0712922	0.246005	396	0.00150114	0.244504	no
1830	3.24359	25.1762	0.0712922	0.246005	397	0.00150493	0.2445	no
1831	3.24359	25.1762	0.0712922	0.246005	398	0.00150872	0.244496	no
1832	3.24359	25.1762	0.0712922	0.246005	399	0.00151251	0.244492	no
1833	3.24359	25.1762	0.0712922	0.246005	400	0.0015163	0.244489	no
1834	3.71062	29.9848	0.0802967	0.193541	365	0.00138362	0.192157	no
1835	3.71062	29.9848	0.0802967	0.193541	366	0.00138741	0.192154	no
1836	3.71062	29.9848	0.0802967	0.193541	367	0.00139121	0.19215	no
1837	4.33333	36.9724	0.0918785	0.14309	315	0.00119409	0.141896	no
1838	4.33333	36.9724	0.0918785	0.14309	316	0.00119788	0.141892	no
1839	4.33333	36.9724	0.0918785	0.14309	317	0.00120167	0.141888	no
1840	4.33333	36.9724	0.0918785	0.14309	318	0.00120546	0.141884	no
1841	4.33333	36.9724	0.0918785	0.14309	319	0.00120925	0.14188	no
1842	4.33333	36.9724	0.0918785	0.14309	320	0.00121304	0.141877	no
1843	5.20513	47.835	0.107329	0.0965053	268	0.00101592	0.0954894	no
1844	0	19.9671	0	0.657147	2168	0.00821835	0.648929	no
1845	0	19.9671	0	0.657147	2169	0.00822214	0.648925	no
1846	0	19.9671	0	0.657147	2170	0.00822593	0.648921	no
1847	0	16.605	0	0.626648	2036	0.00771797	0.61893	no
1848	0	16.605	0	0.626648	2037	0.00772176	0.618926	no
1849	0	19.9671	0	0.657147	2171	0.00822972	0.648917	no
1850	0	19.9671	0	0.657147	2172	0.00823351	0.648914	no
1851	0	19.9671	0	0.657147	2173	0.0082373	0.64891	no
1852	0	16.605	0	0.626648	2038	0.00772555	0.618923	no
1853	0	16.605	0	0.626648	2039	0.00772934	0.618919	no
1854	0	16.605	0	0.626648	2040	0.00773313	0.618915	no
1855	0	11.0025	0	0.550757	1698	0.00643669	0.54432	no
1856	0	8.96632	0	0.50911	1448	0.00548901	0.503621	no
1857	0	8.96632	0	0.50911	1449	0.0054928	0.503617	no
1858	0	8.96632	0	0.50911	1450	0.00549659	0.503613	no
1859	0	8.96632	0	0.50911	1451	0.00550038	0.50361	no
1860	0	8.96632	0	0.50911	1452	0.00550417	0.503606	no
1861	0	9.88231	0	0.529219	1558	0.00590599	0.523313	no
1862	0	9.88231	0	0.529219	1559	0.00590978	0.523309	no
1863	0	9.88231	0	0.529219	1560	0.00591357	0.523305	no
1864	0	9.88231	0	0.529219	1561	0.00591736	0.523301	no
1865	0	9.88231	0	0.529219	1562	0.00592115	0.523297	no
1866	0	9.88231	0	0.529219	1563	0.00592494	0.523294	no
1867	0	9.88231	0	0.529219	1564	0.00592873	0.52329	no
1868	0	9.88231	0	0.529219	1565	0.00593252	0.523286	no
1869	0	9.88231	0	0.529219	1566	0.00593632	0.523282	no
1870	0	8.96632	0	0.50911	1453	0.00550796	0.503602	no
1871	0	7.56027	0	0.472496	1275	0.00483321	0.467662	no
1872	0	7.56027	0	0.472496	1276	0.004837	0.467659	no
1873	0	7.56027	0	0.472496	1277	0.00484079	0.467655	no
1874	0	7.00806	0	0.455727	1204	0.00456406	0.451163	no
1875	0	7.00806	0	0.455727	1205	0.00456785	0.45116	no
1876	0	7.56027	0	0.472496	1278	0.00484458	0.467651	no
1877	0	7.56027	0	0.472496	1279	0.00484837	0.467647	no
1878	0	7.56027	0	0.472496	1280	0.00485216	0.467643	no
1879	0	7.56027	0	0.472496	1281	0.00485595	0.46764	no
1880	0	8.96632	0	0.50911	1454	0.00551175	0.503598	no
1881	0	8.96632	0	0.50911	1455	0.00551554	0.503594	no
1882	0	8.96632	0	0.50911	1456	0.00551933	0.503591	no
1883	0	8.96632	0	0.50911	1457	0.00552312	0.503587	no
1884	0	8.96632	0	0.50911	1458	0.00552691	0.503583	no
1885	0	9.88231	0	0.529219	1567	0.00594011	0.523279	no
1886	0	8.20501	0	0.49025	1368	0.00518575	0.485065	no
1887	0	8.20501	0	0.49025	1369	0.00518954	0.485061	no
1888	0	11.0025	0	0.550757	1699	0.00644049	0.544316	no
1889	0	16.605	0	0.626648	2041	0.00773692	0.618911	no
1890	0	16.605	0	0.626648	2042	0.00774071	0.618907	no
1891	0	16.605	0	0.626648	2043	0.0077445	0.618904	no
1892	0	16.605	0	0.626648	2044	0.00774829	0.6189	no
1893	0	7.56027	0	0.472496	1282	0.00485974	0.467636	no
1894	0	7.56027	0	0.472496	1283	0.00486353	0.467632	no
1895	0	4.62234	0	0.359347	702	0.00266111	0.356686	no
1896	0	4.62234	0	0.359347	703	0.0026649	0.356682	no
1897	0	4.62234	0	0.359347	704	0.00266869	0.356678	no
1898	0	4.62234	0	0.359347	705	0.00267248	0.356674	no
1899	0	4.62234	0	0.359347	706	0.00267627	0.356671	no
1900	0	4.62234	0	0.359347	707	0.00268006	0.356667	no
1901	0	4.62234	0	0.359347	708	0.00268385	0.356663	no
1902	0	4.62234	0	0.359347	709	0.00268764	0.356659	no
1903	0	4.86042	0	0.371274	756	0.00286581	0.368408	no
1904	0	5.41564	0	0.396776	869	0.00329416	0.393482	no
1905	0	5.41564	0	0.396776	870	0.00329795	0.393478	no
1906	0	5.12372	0	0.383736	805	0.00305155	0.380685	no
1907	0	5.41564	0	0.396776	871	0.00330174	0.393474	no
1908	1.0641	6.88257	0.0252373	0.952058	2604	0.00987111	0.942187	no
1909	1.0641	6.88257	0.0252373	0.952058	2605	0.00987491	0.942184	no
1910	1.0641	6.88257	0.0252373	0.952058	2606	0.0098787	0.94218	no
1911	1.0641	6.88257	0.0252373	0.952058	2607	0.00988249	0.942176	no
1912	1.0641	6.88257	0.0252373	0.952058	2608	0.00988628	0.942172	no
1913	1.0641	6.88257	0.0252373	0.952058	2609	0.00989007	0.942168	no
1914	1.0641	6.88257	0.0252373	0.952058	2610	0.00989386	0.942165	no
1915	1.02051	6.57731	0.0242418	0.984314	2617	0.00992039	0.974393	no
1916	1.02051	6.57731	0.0242418	0.984314	2618	0.00992418	0.97439	no
1917	1.02051	6.57731	0.0242418	0.984314	2619	0.00992798	0.974386	no
1918	1.02051	6.57731	0.0242418	0.984314	2620	0.00993177	0.974382	no
1919	0.980276	6.29739	0.0233201	0.9846	2621	0.00993556	0.974664	no
1920	0.980276	6.29739	0.0233201	0.9846	2622	0.00993935	0.97466	no
1921	0.980276	6.29739	0.0233201	0.9846	2623	0.00994314	0.974656	no
1922	0.980276	6.29739	0.0233201	0.9846	2624	0.00994693	0.974653	no
1923	0.980276	6.29739	0.0233201	0.9846	2625	0.00995072	0.974649	no
1924	0.818031	5.18748	0.0195759	0.844992	2565	0.00972328	0.835269	no
1925	0.818031	5.18748	0.0195759	0.844992	2566	0.00972707	0.835265	no
1926	1.0641	6.88257	0.0252373	0.952058	2611	0.00989765	0.942161	no
1927	1.0641	6.88257	0.0252373	0.952058	2612	0.00990144	0.942157	no
1928	1.60897	10.8838	0.0374204	0.64553	2084	0.00789992	0.63763	no
1929	1.60897	10.8838	0.0374204	0.64553	2085	0.00790371	0.637626	no
1930	1.60897	10.8838	0.0374204	0.64553	2086	0.00790751	0.637622	no
1931	1.60897	10.8838	0.0374204	0.64553	2087	0.0079113	0.637619	no
1932	1.60897	10.8838	0.0374204	0.64553	2088	0.00791509	0.637615	no
1933	1.60897	10.8838	0.0374204	0.64553	2089	0.00791888	0.637611	no
1934	1.60897	10.8838	0.0374204	0.64553	2090	0.00792267	0.637607	no
1935	1.60897	10.8838	0.0374204	0.64553	2091	0.00792646	0.637603	no
1936	1.60897	10.8838	0.0374204	0.64553	2092	0.00793025	0.6376	no
1937	1.60897	10.8838	0.0374204	0.64553	2093	0.00793404	0.637596	no
1938	1.60897	10.8838	0.0374204	0.64553	2094	0.00793783	0.637592	no
1939	1.71795	11.726	0.0398006	0.600421	1983	0.00751706	0.592904	no
1940	1.60897	10.8838	0.0374204	0.64553	2095	0.00794162	0.637588	no
1941	0	9.88231	0	0.529219	1568	0.0059439	0.523275	no
1942	0	9.88231	0	0.529219	1569	0.00594769	0.523271	no
1943	0	9.88231	0	0.529219	1570	0.00595148	0.523267	no
1944	0	9.88231	0	0.529219	1571	0.00595527	0.523263	no
1945	0	9.88231	0	0.529219	1572	0.00595906	0.52326	no
1946	0	8.20501	0	0.49025	1370	0.00519333	0.485057	no
1947	0	7.56027	0	0.472496	1284	0.00486732	0.467628	no
1948	0	7.56027	0	0.472496	1285	0.00487111	0.467624	no
1949	0	7.56027	0	0.472496	1286	0.00487491	0.467621	no
1950	0	7.56027	0	0.472496	1287	0.0048787	0.467617	no
1951	0	6.11174	0	0.424775	1009	0.00382487	0.42095	no
1952	0	7.56027	0	0.472496	1288	0.00488249	0.467613	no
1953	0	7.56027	0	0.472496	1289	0.00488628	0.467609	no
1954	0	7.56027	0	0.472496	1290	0.00489007	0.467605	no
1955	0	7.56027	0	0.472496	1291	0.00489386	0.467602	no
1956	0	7.56027	0	0.472496	1292	0.00489765	0.467598	no
1957	0	12.4018	0	0.573954	1814	0.00687642	0.567078	no
1958	0	11.0025	0	0.550757	1700	0.00644428	0.544312	no
1959	0	11.0025	0	0.550757	1701	0.00644807	0.544309	no
1960	0	11.0025	0	0.550757	1702	0.00645186	0.544305	no
1961	0	9.88231	0	0.529219	1573	0.00596285	0.523256	no
1962	0	9.88231	0	0.529219	1574	0.00596664	0.523252	no
1963	0	9.88231	0	0.529219	1575	0.00597043	0.523248	no
1964	0	8.96632	0	0.50911	1459	0.00553071	0.503579	no
1965	0	8.96632	0	0.50911	1460	0.0055345	0.503575	no
1966	0	8.96632	0	0.50911	1461	0.00553829	0.503572	no
1967	0	8.96632	0	0.50911	1462	0.00554208	0.503568	no
1968	0	8.96632	0	0.50911	1463	0.00554587	0.503564	no
1969	0	8.96632	0	0.50911	1464	0.00554966	0.50356	no
1970	0	8.96632	0	0.50911	1465	0.00555345	0.503557	no
1971	0	8.96632	0	0.50911	1466	0.00555724	0.503553	no
1972	0	8.96632	0	0.50911	1467	0.00556103	0.503549	no
1973	0	6.11174	0	0.424775	1010	0.00382866	0.420946	no
1974	0	6.11174	0	0.424775	1011	0.00383245	0.420942	no
1975	0	6.11174	0	0.424775	1012	0.00383624	0.420939	no
1976	0	6.11174	0	0.424775	1013	0.00384003	0.420935	no
1977	0	6.11174	0	0.424775	1014	0.00384382	0.420931	no
1978	0	6.11174	0	0.424775	1015	0.00384761	0.420927	no
1979	0	6.52985	0	0.439848	1083	0.00410538	0.435743	no
1980	0	7.00806	0	0.455727	1206	0.00457165	0.451156	no
1981	0	7.56027	0	0.472496	1293	0.00490144	0.467594	no
1982	0	7.56027	0	0.472496	1294	0.00490523	0.46759	no
1983	0	7.56027	0	0.472496	1295	0.00490902	0.467587	no
1984	0	8.96632	0	0.50911	1468	0.00556482	0.503545	no
1985	0	8.96632	0	0.50911	1469	0.00556861	0.503541	no
1986	0	8.96632	0	0.50911	1470	0.0055724	0.503538	no
1987	0	7.56027	0	0.472496	1296	0.00491281	0.467583	no
1988	0	4.40603	0	0.34792	606	0.00229719	0.345622	no
1989	0	4.40603	0	0.34792	607	0.00230099	0.345619	no
1990	0	4.40603	0	0.34792	608	0.00230478	0.345615	no
1991	0	4.62234	0	0.359347	710	0.00269143	0.356655	no
1992	0	4.40603	0	0.34792	609	0.00230857	0.345611	no
1993	0	4.20865	0	0.336959	563	0.00213419	0.334825	no
1994	0	4.40603	0	0.34792	610	0.00231236	0.345607	no
1995	0	4.40603	0	0.34792	611	0.00231615	0.345603	no
1996	0	4.40603	0	0.34792	612	0.00231994	0.3456	no
1997	0	4.62234	0	0.359347	711	0.00269522	0.356652	no
1998	0	4.62234	0	0.359347	712	0.00269901	0.356648	no
1999	0	4.62234	0	0.359347	713	0.00270281	0.356644	no
[truncated: 636 more rows]

## Sheet:  missense gnomad MAF 0.001
window_start	OR	OR UB	OR LB	p	rank	q	p-q	significant at FDR=0.01
1	0	48.4259	0	0.776042	2190	0.00830174	0.767741	no
2	0	22.5781	0	0.678021	1763	0.00668309	0.671337	no
3	0	22.5781	0	0.678021	1764	0.00668688	0.671334	no
4	0	22.5781	0	0.678021	1765	0.00669067	0.67133	no
5	0	22.5781	0	0.678021	1766	0.00669447	0.671326	no
6	0	22.5781	0	0.678021	1767	0.00669826	0.671322	no
7	0	22.5781	0	0.678021	1768	0.00670205	0.671318	no
8	0	22.5781	0	0.678021	1769	0.00670584	0.671315	no
9	0	22.5781	0	0.678021	1770	0.00670963	0.671311	no
10	0	22.5781	0	0.678021	1771	0.00671342	0.671307	no
11	0	22.5781	0	0.678021	1772	0.00671721	0.671303	no
12	0	22.5781	0	0.678021	1773	0.006721	0.6713	no
13	0	22.5781	0	0.678021	1774	0.00672479	0.671296	no
14	0	27.489	0	0.70646	1876	0.00711145	0.699348	no
15	0	27.489	0	0.70646	1877	0.00711524	0.699344	no
16	0	27.489	0	0.70646	1878	0.00711903	0.699341	no
17	0	27.489	0	0.70646	1879	0.00712282	0.699337	no
18	0	27.489	0	0.70646	1880	0.00712661	0.699333	no
19	0	35.0907	0	0.7386	2031	0.00769901	0.730901	no
20	0	35.0907	0	0.7386	2032	0.00770281	0.730897	no
21	0	35.0907	0	0.7386	2033	0.0077066	0.730893	no
22	0	35.0907	0	0.7386	2034	0.00771039	0.730889	no
23	0	27.489	0	0.70646	1881	0.0071304	0.699329	no
24	0	27.489	0	0.70646	1882	0.00713419	0.699325	no
25	0	27.489	0	0.70646	1883	0.00713798	0.699322	no
26	0	27.489	0	0.70646	1884	0.00714177	0.699318	no
27	0	27.489	0	0.70646	1885	0.00714556	0.699314	no
28	0	27.489	0	0.70646	1886	0.00714936	0.69931	no
29	0	29.6327	0	0.716702	1923	0.00728961	0.709412	no
30	0	29.6327	0	0.716702	1924	0.0072934	0.709409	no
31	0	29.6327	0	0.716702	1925	0.00729719	0.709405	no
32	0	29.6327	0	0.716702	1926	0.00730099	0.709401	no
33	0	29.6327	0	0.716702	1927	0.00730478	0.709397	no
34	0	29.6327	0	0.716702	1928	0.00730857	0.709393	no
35	0	64.7403	0	0.805446	2325	0.0088135	0.796632	no
36	0	64.7403	0	0.805446	2326	0.00881729	0.796628	no
37	0	55.422	0	0.790182	2242	0.00849886	0.781684	no
38	0	55.422	0	0.790182	2243	0.00850265	0.78168	no
39	0	55.422	0	0.790182	2244	0.00850644	0.781676	no
40	0	55.422	0	0.790182	2245	0.00851024	0.781672	no
41	0	55.422	0	0.790182	2246	0.00851403	0.781668	no
42	0	55.422	0	0.790182	2247	0.00851782	0.781665	no
43	0	55.422	0	0.790182	2248	0.00852161	0.781661	no
44	0	55.422	0	0.790182	2249	0.0085254	0.781657	no
45	0	55.422	0	0.790182	2250	0.00852919	0.781653	no
46	0	55.422	0	0.790182	2251	0.00853298	0.781649	no
47	0	55.422	0	0.790182	2252	0.00853677	0.781646	no
48	0	55.422	0	0.790182	2253	0.00854056	0.781642	no
49	0	55.422	0	0.790182	2254	0.00854435	0.781638	no
50	0	55.422	0	0.790182	2255	0.00854814	0.781634	no
51	0	55.422	0	0.790182	2256	0.00855193	0.781631	no
52	0	55.422	0	0.790182	2257	0.00855572	0.781627	no
53	0	64.7403	0	0.805446	2327	0.00882108	0.796625	no
54	0	64.7403	0	0.805446	2328	0.00882487	0.796621	no
55	0	64.7403	0	0.805446	2329	0.00882866	0.796617	no
56	0	129.78	0	0.861788	2459	0.00932146	0.852466	no
57	0	129.78	0	0.861788	2460	0.00932525	0.852462	no
58	0	129.78	0	0.861788	2461	0.00932904	0.852459	no
59	0	129.78	0	0.861788	2462	0.00933283	0.852455	no
60	0	129.78	0	0.861788	2463	0.00933662	0.852451	no
61	0	129.78	0	0.861788	2464	0.00934041	0.852447	no
62	0	129.78	0	0.861788	2465	0.0093442	0.852443	no
63	0	129.78	0	0.861788	2466	0.00934799	0.85244	no
64	0	129.78	0	0.861788	2467	0.00935178	0.852436	no
65	0	129.78	0	0.861788	2468	0.00935557	0.852432	no
66	0	129.78	0	0.861788	2469	0.00935936	0.852428	no
67	0	129.78	0	0.861788	2470	0.00936315	0.852425	no
68	0		0	0.919955	2565	0.00972328	0.910231	no
69	0		0	0.919955	2566	0.00972707	0.910227	no
70					2636	0.00999242	-0.00999242	no
71					2637	0.00999621	-0.00999621	no
72					2638	0.01	-0.01	no
73	0		0	0.919955	2567	0.00973086	0.910224	no
74	0		0	0.919955	2568	0.00973465	0.91022	no
75	0		0	0.919955	2569	0.00973844	0.910216	no
76	0		0	0.919955	2570	0.00974223	0.910212	no
77	0	129.78	0	0.861788	2471	0.00936694	0.852421	no
78	0	129.78	0	0.861788	2472	0.00937074	0.852417	no
79	0	129.78	0	0.861788	2473	0.00937453	0.852413	no
80	0	129.78	0	0.861788	2474	0.00937832	0.852409	no
81	0	129.78	0	0.861788	2475	0.00938211	0.852406	no
82	0	129.78	0	0.861788	2476	0.0093859	0.852402	no
83	0	129.78	0	0.861788	2477	0.00938969	0.852398	no
84	0	129.78	0	0.861788	2478	0.00939348	0.852394	no
85	0	129.78	0	0.861788	2479	0.00939727	0.85239	no
86	0	129.78	0	0.861788	2480	0.00940106	0.852387	no
87	0	129.78	0	0.861788	2481	0.00940485	0.852383	no
88	0	129.78	0	0.861788	2482	0.00940864	0.852379	no
89	0	97.3224	0	0.840654	2410	0.00913571	0.831518	no
90	0	97.3224	0	0.840654	2411	0.0091395	0.831514	no
91	0	97.3224	0	0.840654	2412	0.00914329	0.83151	no
92	0	97.3224	0	0.840654	2413	0.00914708	0.831507	no
93	0	97.3224	0	0.840654	2414	0.00915087	0.831503	no
94	0	97.3224	0	0.840654	2415	0.00915466	0.831499	no
95	0	97.3224	0	0.840654	2416	0.00915845	0.831495	no
96	0	97.3224	0	0.840654	2417	0.00916224	0.831492	no
97	0	97.3224	0	0.840654	2418	0.00916603	0.831488	no
98	0	55.422	0	0.790182	2258	0.00855951	0.781623	no
99	0	55.422	0	0.790182	2259	0.00856331	0.781619	no
100	0	55.422	0	0.790182	2260	0.0085671	0.781615	no
101	0	55.422	0	0.790182	2261	0.00857089	0.781612	no
102	0	55.422	0	0.790182	2262	0.00857468	0.781608	no
103	0	42.9947	0	0.762824	2128	0.00806672	0.754757	no
104	0	42.9947	0	0.762824	2129	0.00807051	0.754753	no
105	0	42.9947	0	0.762824	2130	0.0080743	0.754749	no
106	0	48.4259	0	0.776042	2191	0.00830553	0.767737	no
107	0	48.4259	0	0.776042	2192	0.00830933	0.767733	no
108	0	48.4259	0	0.776042	2193	0.00831312	0.767729	no
109	0	48.4259	0	0.776042	2194	0.00831691	0.767725	no
110	0	64.7403	0	0.805446	2330	0.00883245	0.796613	no
111	0	64.7403	0	0.805446	2331	0.00883624	0.796609	no
112	0	64.7403	0	0.805446	2332	0.00884003	0.796606	no
113	0	38.6464	0	0.75038	2070	0.00784685	0.742533	no
114	0	38.6464	0	0.75038	2071	0.00785064	0.742529	no
115	0	38.6464	0	0.75038	2072	0.00785444	0.742526	no
116	0	32.1355	0	0.727397	1983	0.00751706	0.71988	no
117	0	32.1355	0	0.727397	1984	0.00752085	0.719876	no
118	0	32.1355	0	0.727397	1985	0.00752464	0.719872	no
119	0	32.1355	0	0.727397	1986	0.00752843	0.719868	no
120	0	32.1355	0	0.727397	1987	0.00753222	0.719865	no
121	0	32.1355	0	0.727397	1988	0.00753601	0.719861	no
122	0	24.0093	0	0.687155	1799	0.00681956	0.680335	no
123	0	24.0093	0	0.687155	1800	0.00682335	0.680331	no
124	0	24.0093	0	0.687155	1801	0.00682714	0.680327	no
125	5.95023	39.8442	0.13886	0.051466	407	0.00154284	0.0499231	no
126	11.5322	50.8707	1.2521	4.97978e-05	147	0.00055724	-0.000507443	yes
127	11.5322	50.8707	1.2521	4.97978e-05	148	0.000561031	-0.000511233	yes
128	11.5322	50.8707	1.2521	4.97978e-05	149	0.000564822	-0.000515024	yes
129	11.5322	50.8707	1.2521	4.97978e-05	150	0.000568613	-0.000518815	yes
130	11.5322	50.8707	1.2521	4.97978e-05	151	0.000572403	-0.000522606	yes
131	13.8491	62.7362	1.48274	7.76437e-06	128	0.000485216	-0.000477452	yes
132	13.8491	62.7362	1.48274	7.76437e-06	129	0.000489007	-0.000481242	yes
133	13.8491	62.7362	1.48274	7.76437e-06	130	0.000492798	-0.000485033	yes
134	13.8491	62.7362	1.48274	7.76437e-06	131	0.000496588	-0.000488824	yes
135	13.8491	62.7362	1.48274	7.76437e-06	132	0.000500379	-0.000492615	yes
136	15.9879	74.2333	1.69005	1.50064e-06	118	0.000447309	-0.000445808	yes
137	15.9879	74.2333	1.69005	1.50064e-06	119	0.000451099	-0.000449599	yes
138	15.9879	74.2333	1.69005	1.50064e-06	120	0.00045489	-0.000453389	yes
139	12.9803	58.2162	1.397	1.54338e-05	141	0.000534496	-0.000519062	yes
140	12.9803	58.2162	1.397	1.54338e-05	142	0.000538287	-0.000522853	yes
141	12.9803	58.2162	1.397	1.54338e-05	143	0.000542077	-0.000526643	yes
142	12.9803	58.2162	1.397	1.54338e-05	144	0.000545868	-0.000530434	yes
143	5.58321	23.0227	0.629053	0.0091947	313	0.0011865	0.0080082	no
144	5.58321	23.0227	0.629053	0.0091947	314	0.0011903	0.00800441	no
145	5.58321	23.0227	0.629053	0.0091947	315	0.00119409	0.00800062	no
146	6.26635	26.0389	0.70297	0.00485662	281	0.0010652	0.00379142	no
147	6.26635	26.0389	0.70297	0.00485662	282	0.00106899	0.00378763	no
148	6.26635	26.0389	0.70297	0.00485662	283	0.00107278	0.00378384	no
149	6.67402	27.8606	0.74678	0.00333678	250	0.000947688	0.00238909	no
150	6.67402	27.8606	0.74678	0.00333678	251	0.000951478	0.0023853	no
151	2.84357	11.3718	0.326062	0.137093	604	0.00228961	0.134803	no
152	2.84357	11.3718	0.326062	0.137093	605	0.0022934	0.134799	no
153	2.84357	11.3718	0.326062	0.137093	606	0.00229719	0.134796	no
154	2.84357	11.3718	0.326062	0.137093	607	0.00230099	0.134792	no
155	3.0597	12.2656	0.350355	0.109674	564	0.00213798	0.107536	no
156	3.0597	12.2656	0.350355	0.109674	565	0.00214177	0.107532	no
157	3.0597	12.2656	0.350355	0.109674	566	0.00214556	0.107529	no
158	1.5136	9.23871	0.0368238	0.682436	1795	0.0068044	0.675632	no
159	0	5.78248	0	0.414075	980	0.00371494	0.410361	no
160	0	5.78248	0	0.414075	981	0.00371873	0.410357	no
161	1.38533	8.43348	0.0337447	0.748171	2059	0.00780516	0.740365	no
162	1.38533	8.43348	0.0337447	0.748171	2060	0.00780895	0.740362	no
163	1.38533	8.43348	0.0337447	0.748171	2061	0.00781274	0.740358	no
164	1.38533	8.43348	0.0337447	0.748171	2062	0.00781653	0.740354	no
165	1.38533	8.43348	0.0337447	0.748171	2063	0.00782032	0.74035	no
166	1.38533	8.43348	0.0337447	0.748171	2064	0.00782411	0.740346	no
167	1.38533	8.43348	0.0337447	0.748171	2065	0.0078279	0.740343	no
168	1.38533	8.43348	0.0337447	0.748171	2066	0.00783169	0.740339	no
169	1.38533	8.43348	0.0337447	0.748171	2067	0.00783548	0.740335	no
170	1.38533	8.43348	0.0337447	0.748171	2068	0.00783927	0.740331	no
171	1.38533	8.43348	0.0337447	0.748171	2069	0.00784306	0.740328	no
172	1.44667	8.81807	0.0352183	0.715796	1920	0.00727824	0.708518	no
173	1.44667	8.81807	0.0352183	0.715796	1921	0.00728203	0.708514	no
174	1.44667	8.81807	0.0352183	0.715796	1922	0.00728582	0.70851	no
175	1.4052	8.55796	0.0342222	0.737487	2030	0.00769522	0.729792	no
176	1.96631	12.1146	0.0476313	0.500366	1133	0.00429492	0.496071	no
177	1.96631	12.1146	0.0476313	0.500366	1134	0.00429871	0.496067	no
178	1.96631	12.1146	0.0476313	0.500366	1135	0.0043025	0.496063	no
179	1.92801	11.8692	0.0467204	0.513294	1192	0.00451857	0.508776	no
180	1.92801	11.8692	0.0467204	0.513294	1193	0.00452237	0.508772	no
181	1.85565	11.4067	0.0449981	0.53882	1266	0.00479909	0.534021	no
182	1.85565	11.4067	0.0449981	0.53882	1267	0.00480288	0.534017	no
183	1.85565	11.4067	0.0449981	0.53882	1268	0.00480667	0.534014	no
184	7.78895	54.2564	0.17875	0.0206218	337	0.00127748	0.0193443	no
185	7.78895	54.2564	0.17875	0.0206218	338	0.00128127	0.0193405	no
186	7.78895	54.2564	0.17875	0.0206218	339	0.00128506	0.0193367	no
187	7.78895	54.2564	0.17875	0.0206218	340	0.00128886	0.0193329	no
188	7.78895	54.2564	0.17875	0.0206218	341	0.00129265	0.0193292	no
189	6.74701	45.9616	0.15631	0.0343843	353	0.00133813	0.0330462	no
190	5.05385	33.2057	0.118921	0.0822407	469	0.00177786	0.0804628	no
191	4.59207	29.8796	0.108519	0.105458	554	0.00210008	0.103358	no
192	4.59207	29.8796	0.108519	0.105458	555	0.00210387	0.103354	no
193	4.59207	29.8796	0.108519	0.105458	556	0.00210766	0.103351	no
194	0	25.6325	0	0.696623	1849	0.0070091	0.689614	no
195	0	25.6325	0	0.696623	1850	0.00701289	0.68961	no
196	0	25.6325	0	0.696623	1851	0.00701668	0.689607	no
197	0	25.6325	0	0.696623	1852	0.00702047	0.689603	no
198	0	25.6325	0	0.696623	1853	0.00702426	0.689599	no
199	0	25.6325	0	0.696623	1854	0.00702805	0.689595	no
200	0	25.6325	0	0.696623	1855	0.00703184	0.689592	no
201	0	25.6325	0	0.696623	1856	0.00703563	0.689588	no
202	0	25.6325	0	0.696623	1857	0.00703942	0.689584	no
203	4.59207	29.8796	0.108519	0.105458	557	0.00211145	0.103347	no
204	4.59207	29.8796	0.108519	0.105458	558	0.00211524	0.103343	no
205	4.59207	29.8796	0.108519	0.105458	559	0.00211903	0.103339	no
206	4.59207	29.8796	0.108519	0.105458	560	0.00212282	0.103336	no
207	4.59207	29.8796	0.108519	0.105458	561	0.00212661	0.103332	no
208	5.05385	33.2057	0.118921	0.0822407	470	0.00178165	0.080459	no
209	5.32119	35.1603	0.124902	0.0713809	430	0.00163002	0.0697508	no
210	5.32119	35.1603	0.124902	0.0713809	431	0.00163381	0.069747	no
211	5.32119	35.1603	0.124902	0.0713809	432	0.0016376	0.0697433	no
212	5.61823	37.3571	0.131513	0.0611014	418	0.00158453	0.0595169	no
213	5.61823	37.3571	0.131513	0.0611014	419	0.00158832	0.0595131	no
214	5.95023	39.8442	0.13886	0.051466	408	0.00154663	0.0499193	no
215	5.95023	39.8442	0.13886	0.051466	409	0.00155042	0.0499155	no
216	5.95023	39.8442	0.13886	0.051466	410	0.00155421	0.0499117	no
217	5.61823	37.3571	0.131513	0.0611014	420	0.00159212	0.0595093	no
218	5.61823	37.3571	0.131513	0.0611014	421	0.00159591	0.0595055	no
219	5.61823	37.3571	0.131513	0.0611014	422	0.0015997	0.0595017	no
220	5.61823	37.3571	0.131513	0.0611014	423	0.00160349	0.0594979	no
221	5.61823	37.3571	0.131513	0.0611014	424	0.00160728	0.0594941	no
222	5.95023	39.8442	0.13886	0.051466	411	0.001558	0.049908	no
223	8.44017	59.6224	0.192562	0.0151058	334	0.00126611	0.0138397	no
224	9.20979	66.1503	0.208678	0.0105342	316	0.00119788	0.00933632	no
225	9.20979	66.1503	0.208678	0.0105342	317	0.00120167	0.00933253	no
226	6.74701	45.9616	0.15631	0.0343843	354	0.00134193	0.0330424	no
227	6.74701	45.9616	0.15631	0.0343843	355	0.00134572	0.0330386	no
228	6.74701	45.9616	0.15631	0.0343843	356	0.00134951	0.0330348	no
229	6.74701	45.9616	0.15631	0.0343843	357	0.0013533	0.033031	no
230	6.74701	45.9616	0.15631	0.0343843	358	0.00135709	0.0330272	no
231	6.74701	45.9616	0.15631	0.0343843	359	0.00136088	0.0330234	no
232	6.32372	42.6912	0.147071	0.0425391	367	0.00139121	0.0411479	no
233	6.32372	42.6912	0.147071	0.0425391	368	0.001395	0.0411441	no
234	6.32372	42.6912	0.147071	0.0425391	369	0.00139879	0.0411403	no
235	6.32372	42.6912	0.147071	0.0425391	370	0.00140258	0.0411365	no
236	0	42.9947	0	0.762824	2131	0.00807809	0.754746	no
237	0	42.9947	0	0.762824	2132	0.00808188	0.754742	no
238	0	42.9947	0	0.762824	2133	0.00808567	0.754738	no
239	0	42.9947	0	0.762824	2134	0.00808946	0.754734	no
240	0	42.9947	0	0.762824	2135	0.00809325	0.754731	no
241	0	27.489	0	0.70646	1887	0.00715315	0.699307	no
242	0	24.0093	0	0.687155	1802	0.00683093	0.680324	no
243	0	22.5781	0	0.678021	1775	0.00672858	0.671292	no
244	0	21.3069	0	0.669193	1726	0.00654284	0.66265	no
245	0	21.3069	0	0.669193	1727	0.00654663	0.662646	no
246	0	21.3069	0	0.669193	1728	0.00655042	0.662643	no
247	0	22.5781	0	0.678021	1776	0.00673237	0.671288	no
248	0	22.5781	0	0.678021	1777	0.00673616	0.671284	no
249	0	22.5781	0	0.678021	1778	0.00673995	0.671281	no
250	0	24.0093	0	0.687155	1803	0.00683472	0.68032	no
251	0	24.0093	0	0.687155	1804	0.00683851	0.680316	no
252	0	24.0093	0	0.687155	1805	0.0068423	0.680312	no
253	0	24.0093	0	0.687155	1806	0.0068461	0.680309	no
254	0	24.0093	0	0.687155	1807	0.00684989	0.680305	no
255	0	19.1513	0	0.652364	1650	0.00625474	0.64611	no
256	0	19.1513	0	0.652364	1651	0.00625853	0.646106	no
257	0	20.1736	0	0.660648	1685	0.00638741	0.654261	no
258	0	20.1736	0	0.660648	1686	0.00639121	0.654257	no
259	0	24.0093	0	0.687155	1808	0.00685368	0.680301	no
260	0	21.3069	0	0.669193	1729	0.00655421	0.662639	no
261	0	21.3069	0	0.669193	1730	0.006558	0.662635	no
262	0	21.3069	0	0.669193	1731	0.00656179	0.662631	no
263	0	21.3069	0	0.669193	1732	0.00656558	0.662627	no
264	0	21.3069	0	0.669193	1733	0.00656937	0.662624	no
265	0	19.1513	0	0.652364	1652	0.00626232	0.646102	no
266	0	18.227	0	0.644323	1609	0.00609932	0.638224	no
267	0	18.227	0	0.644323	1610	0.00610311	0.63822	no
268	0	18.227	0	0.644323	1611	0.0061069	0.638216	no
269	0	5.78248	0	0.414075	982	0.00372252	0.410353	no
270	0	5.78248	0	0.414075	983	0.00372631	0.410349	no
271	0	5.78248	0	0.414075	984	0.0037301	0.410345	no
272	0	5.78248	0	0.414075	985	0.00373389	0.410342	no
273	0	5.78248	0	0.414075	986	0.00373768	0.410338	no
274	0	3.79749	0	0.31389	837	0.00317286	0.310717	no
275	0	3.87884	0	0.319003	851	0.00322593	0.315777	no
276	0	3.9208	0	0.321599	852	0.00322972	0.318369	no
277	0	3.96366	0	0.324221	861	0.00326384	0.320957	no
278	0	3.96366	0	0.324221	862	0.00326763	0.320953	no
279	0	3.96366	0	0.324221	863	0.00327142	0.32095	no
280	0	3.83774	0	0.316434	843	0.0031956	0.313238	no
281	0	3.83774	0	0.316434	844	0.00319939	0.313235	no
282	0	3.83774	0	0.316434	845	0.00320318	0.313231	no
283	0	3.83774	0	0.316434	846	0.00320697	0.313227	no
284	0	3.83774	0	0.316434	847	0.00321077	0.313223	no
285	0	3.83774	0	0.316434	848	0.00321456	0.313219	no
286	0	3.83774	0	0.316434	849	0.00321835	0.313216	no
287	0	3.75805	0	0.311372	836	0.00316907	0.308203	no
288	0	3.96366	0	0.324221	864	0.00327521	0.320946	no
289	0	3.9208	0	0.321599	853	0.00323351	0.318365	no
290	0	3.9208	0	0.321599	854	0.0032373	0.318362	no
291	0	3.9208	0	0.321599	855	0.00324109	0.318358	no
292	0	3.9208	0	0.321599	856	0.00324488	0.318354	no
293	0	4.00744	0	0.32687	867	0.00328658	0.323584	no
294	0	4.00744	0	0.32687	868	0.00329037	0.32358	no
295	0	4.00744	0	0.32687	869	0.00329416	0.323576	no
296	0	3.96366	0	0.324221	865	0.003279	0.320942	no
297	0	3.96366	0	0.324221	866	0.00328279	0.320938	no
298	0	4.09791	0	0.332251	875	0.00331691	0.328934	no
299	0	4.14465	0	0.334983	876	0.0033207	0.331663	no
300	0	4.14465	0	0.334983	877	0.00332449	0.331659	no
301	0	4.14465	0	0.334983	878	0.00332828	0.331655	no
302	0	8.22399	0	0.493074	1101	0.00417362	0.4889	no
303	0	8.22399	0	0.493074	1102	0.00417741	0.488896	no
304	0	8.22399	0	0.493074	1103	0.0041812	0.488892	no
305	0	8.22399	0	0.493074	1104	0.00418499	0.488889	no
306	0	8.22399	0	0.493074	1105	0.00418878	0.488885	no
307	0	48.4259	0	0.776042	2195	0.0083207	0.767722	no
308	0	48.4259	0	0.776042	2196	0.00832449	0.767718	no
309	0	48.4259	0	0.776042	2197	0.00832828	0.767714	no
310	0	48.4259	0	0.776042	2198	0.00833207	0.76771	no
311	0	42.9947	0	0.762824	2136	0.00809704	0.754727	no
312	0	42.9947	0	0.762824	2137	0.00810083	0.754723	no
313	0	64.7403	0	0.805446	2333	0.00884382	0.796602	no
314	0	64.7403	0	0.805446	2334	0.00884761	0.796598	no
315	0	64.7403	0	0.805446	2335	0.0088514	0.796594	no
316	0	64.7403	0	0.805446	2336	0.00885519	0.796591	no
317	0	64.7403	0	0.805446	2337	0.00885898	0.796587	no
318	0	64.7403	0	0.805446	2338	0.00886277	0.796583	no
319	0	64.7403	0	0.805446	2339	0.00886657	0.796579	no
320	0	64.7403	0	0.805446	2340	0.00887036	0.796575	no
321	0	64.7403	0	0.805446	2341	0.00887415	0.796572	no
322	0	77.7899	0	0.822122	2367	0.00897271	0.813149	no
323	0	77.7899	0	0.822122	2368	0.0089765	0.813145	no
324	0	77.7899	0	0.822122	2369	0.00898029	0.813141	no
325	0	97.3224	0	0.840654	2419	0.00916983	0.831484	no
326	0	97.3224	0	0.840654	2420	0.00917362	0.83148	no
327	0	97.3224	0	0.840654	2421	0.00917741	0.831476	no
328	0	97.3224	0	0.840654	2422	0.0091812	0.831473	no
329	0	129.78	0	0.861788	2483	0.00941243	0.852375	no
330	0	129.78	0	0.861788	2484	0.00941622	0.852371	no
331	0	38.6464	0	0.75038	2073	0.00785823	0.742522	no
332	0	27.489	0	0.70646	1888	0.00715694	0.699303	no
333	0	27.489	0	0.70646	1889	0.00716073	0.699299	no
334	0	27.489	0	0.70646	1890	0.00716452	0.699295	no
335	0	25.6325	0	0.696623	1858	0.00704321	0.68958	no
336	0	25.6325	0	0.696623	1859	0.00704701	0.689576	no
337	0	25.6325	0	0.696623	1860	0.0070508	0.689573	no
338	0	25.6325	0	0.696623	1861	0.00705459	0.689569	no
339	0	25.6325	0	0.696623	1862	0.00705838	0.689565	no
340	0	25.6325	0	0.696623	1863	0.00706217	0.689561	no
341	0	22.5781	0	0.678021	1779	0.00674375	0.671277	no
342	0	22.5781	0	0.678021	1780	0.00674754	0.671273	no
343	0	22.5781	0	0.678021	1781	0.00675133	0.671269	no
344	0	24.0093	0	0.687155	1809	0.00685747	0.680297	no
345	0	24.0093	0	0.687155	1810	0.00686126	0.680293	no
346	0	24.0093	0	0.687155	1811	0.00686505	0.68029	no
347	0	24.0093	0	0.687155	1812	0.00686884	0.680286	no
348	0	24.0093	0	0.687155	1813	0.00687263	0.680282	no
349	0	24.0093	0	0.687155	1814	0.00687642	0.680278	no
350	0	24.0093	0	0.687155	1815	0.00688021	0.680274	no
351	0	24.0093	0	0.687155	1816	0.006884	0.680271	no
352	0	24.0093	0	0.687155	1817	0.00688779	0.680267	no
353	0	27.489	0	0.70646	1891	0.00716831	0.699291	no
354	0	27.489	0	0.70646	1892	0.0071721	0.699288	no
355	0	27.489	0	0.70646	1893	0.00717589	0.699284	no
356	0	27.489	0	0.70646	1894	0.00717968	0.69928	no
357	0	27.489	0	0.70646	1895	0.00718347	0.699276	no
358	0	27.489	0	0.70646	1896	0.00718726	0.699272	no
359	0	27.489	0	0.70646	1897	0.00719105	0.699269	no
360	0	27.489	0	0.70646	1898	0.00719484	0.699265	no
361	0	27.489	0	0.70646	1899	0.00719864	0.699261	no
362	0	27.489	0	0.70646	1900	0.00720243	0.699257	no
363	0	27.489	0	0.70646	1901	0.00720622	0.699253	no
364	0	55.422	0	0.790182	2263	0.00857847	0.781604	no
365	0	129.78	0	0.861788	2485	0.00942002	0.852368	no
366	0	129.78	0	0.861788	2486	0.00942381	0.852364	no
367	0	129.78	0	0.861788	2487	0.0094276	0.85236	no
368	0	194.256	0	0.886975	2504	0.00949204	0.877483	no
369	0	194.256	0	0.886975	2505	0.00949583	0.877479	no
370	0	194.256	0	0.886975	2506	0.00949962	0.877475	no
371	0	129.78	0	0.861788	2488	0.00943139	0.852356	no
372	0	129.78	0	0.861788	2489	0.00943518	0.852352	no
373	0	3.08199	0	0.263751	774	0.00293404	0.260817	no
374	0	3.13599	0	0.267892	782	0.00296437	0.264927	no
375	0	3.13599	0	0.267892	783	0.00296816	0.264923	no
376	0	3.10876	0	0.265812	775	0.00293783	0.262874	no
377	0	3.10876	0	0.265812	776	0.00294162	0.26287	no
378	0	3.10876	0	0.265812	777	0.00294541	0.262867	no
379	0	3.10876	0	0.265812	778	0.0029492	0.262863	no
380	0	3.10876	0	0.265812	779	0.00295299	0.262859	no
381	0	2.85977	0	0.246022	762	0.00288855	0.243134	no
382	0	2.85977	0	0.246022	763	0.00289234	0.24313	no
383	0	2.85977	0	0.246022	764	0.00289613	0.243126	no
384	0	2.85977	0	0.246022	765	0.00289992	0.243122	no
385	0	2.81455	0	0.242273	755	0.00286202	0.239411	no
386	0	2.81455	0	0.242273	756	0.00286581	0.239407	no
387	0	2.81455	0	0.242273	757	0.0028696	0.239403	no
388	0	2.81455	0	0.242273	758	0.00287339	0.239399	no
389	0	2.81455	0	0.242273	759	0.00287718	0.239395	no
390	0	2.81455	0	0.242273	760	0.00288097	0.239392	no
391	0	2.81455	0	0.242273	761	0.00288476	0.239388	no
392	0	2.79245	0	0.240422	752	0.00285064	0.237572	no
393	0	2.79245	0	0.240422	753	0.00285444	0.237568	no
394	0	2.79245	0	0.240422	754	0.00285823	0.237564	no
395	0	2.74925	0	0.236771	744	0.00282032	0.23395	no
396	0	2.74925	0	0.236771	745	0.00282411	0.233946	no
397	0	2.74925	0	0.236771	746	0.0028279	0.233943	no
398	0	2.74925	0	0.236771	747	0.00283169	0.233939	no
399	0	2.74925	0	0.236771	748	0.00283548	0.233935	no
400	0	2.74925	0	0.236771	749	0.00283927	0.233931	no
401	0	2.72812	0	0.234968	741	0.00280895	0.23216	no
402	0	2.72812	0	0.234968	742	0.00281274	0.232156	no
403	0	2.72812	0	0.234968	743	0.00281653	0.232152	no
404	0	2.74925	0	0.236771	750	0.00284306	0.233928	no
405	0	2.74925	0	0.236771	751	0.00284685	0.233924	no
406	0	22.5781	0	0.678021	1782	0.00675512	0.671265	no
407	0	22.5781	0	0.678021	1783	0.00675891	0.671262	no
408	0	22.5781	0	0.678021	1784	0.0067627	0.671258	no
409	0	24.0093	0	0.687155	1818	0.00689158	0.680263	no
410	0	24.0093	0	0.687155	1819	0.00689538	0.680259	no
411	0	24.0093	0	0.687155	1820	0.00689917	0.680255	no
412	0	24.0093	0	0.687155	1821	0.00690296	0.680252	no
413	0	24.0093	0	0.687155	1822	0.00690675	0.680248	no
414	0	48.4259	0	0.776042	2199	0.00833586	0.767706	no
415	0	48.4259	0	0.776042	2200	0.00833965	0.767703	no
416	0	48.4259	0	0.776042	2201	0.00834344	0.767699	no
417	0	42.9947	0	0.762824	2138	0.00810462	0.754719	no
418	0	55.422	0	0.790182	2264	0.00858226	0.7816	no
419	0	55.422	0	0.790182	2265	0.00858605	0.781596	no
420	0	55.422	0	0.790182	2266	0.00858984	0.781593	no
421	0	42.9947	0	0.762824	2139	0.00810842	0.754715	no
422	0	42.9947	0	0.762824	2140	0.00811221	0.754712	no
423	0	42.9947	0	0.762824	2141	0.008116	0.754708	no
424	0	38.6464	0	0.75038	2074	0.00786202	0.742518	no
425	0	42.9947	0	0.762824	2142	0.00811979	0.754704	no
426	0	38.6464	0	0.75038	2075	0.00786581	0.742514	no
427	0	38.6464	0	0.75038	2076	0.0078696	0.74251	no
428	0	42.9947	0	0.762824	2143	0.00812358	0.7547	no
429	0	35.0907	0	0.7386	2035	0.00771418	0.730886	no
430	0	35.0907	0	0.7386	2036	0.00771797	0.730882	no
431	0	14.6772	0	0.607242	1475	0.00559136	0.601651	no
432	0	14.6772	0	0.607242	1476	0.00559515	0.601647	no
433	0	14.6772	0	0.607242	1477	0.00559894	0.601643	no
434	0	14.1259	0	0.600368	1442	0.00546626	0.594902	no
435	0	14.1259	0	0.600368	1443	0.00547005	0.594898	no
436	0	14.1259	0	0.600368	1444	0.00547384	0.594894	no
437	0	14.1259	0	0.600368	1445	0.00547763	0.59489	no
438	0	14.1259	0	0.600368	1446	0.00548143	0.594887	no
439	0	14.1259	0	0.600368	1447	0.00548522	0.594883	no
440	0	8.60427	0	0.502735	1140	0.00432146	0.498413	no
441	0	8.60427	0	0.502735	1141	0.00432525	0.49841	no
442	0	8.60427	0	0.502735	1142	0.00432904	0.498406	no
443	0	8.60427	0	0.502735	1143	0.00433283	0.498402	no
444	0	8.60427	0	0.502735	1144	0.00433662	0.498398	no
445	0	8.40989	0	0.497866	1111	0.00421152	0.493654	no
446	0	8.22399	0	0.493074	1106	0.00419257	0.488881	no
447	0	8.60427	0	0.502735	1145	0.00434041	0.498394	no
448	0	8.40989	0	0.497866	1112	0.00421531	0.493651	no
449	0	8.22399	0	0.493074	1107	0.00419636	0.488877	no
450	0	8.40989	0	0.497866	1113	0.00421911	0.493647	no
451	0	7.2594	0	0.46581	1084	0.00410917	0.461701	no
452	0	6.49515	0	0.44081	1021	0.00387036	0.436939	no
453	0	6.49515	0	0.44081	1022	0.00387415	0.436935	no
454	0	6.6113	0	0.444834	1030	0.00390447	0.440929	no
455	0	6.6113	0	0.444834	1031	0.00390826	0.440926	no
456	0	6.6113	0	0.444834	1032	0.00391205	0.440922	no
457	0	6.73163	0	0.448913	1050	0.00398029	0.444933	no
458	0	6.73163	0	0.448913	1051	0.00398408	0.444929	no
459	0	6.73163	0	0.448913	1052	0.00398787	0.444925	no
460	0	6.49515	0	0.44081	1023	0.00387794	0.436932	no
461	0	6.38294	0	0.436839	1019	0.00386277	0.432976	no
462	0	6.6113	0	0.444834	1033	0.00391585	0.440918	no
463	0	6.6113	0	0.444834	1034	0.00391964	0.440914	no
464	0	9.02094	0	0.512713	1168	0.0044276	0.508286	no
465	0	9.02094	0	0.512713	1169	0.00443139	0.508282	no
466	0	9.02094	0	0.512713	1170	0.00443518	0.508278	no
467	0	9.47949	0	0.52303	1222	0.0046323	0.518398	no
468	0	9.47949	0	0.52303	1223	0.00463609	0.518394	no
469	0	9.47949	0	0.52303	1224	0.00463988	0.518391	no
470	0	9.47949	0	0.52303	1225	0.00464367	0.518387	no
471	0	9.47949	0	0.52303	1226	0.00464746	0.518383	no
472	0	9.47949	0	0.52303	1227	0.00465125	0.518379	no
473	0	16.6207	0	0.628905	1564	0.00592873	0.622977	no
474	0	15.9186	0	0.621501	1520	0.00576194	0.615739	no
475	0	15.9186	0	0.621501	1521	0.00576573	0.615735	no
476	0	15.9186	0	0.621501	1522	0.00576952	0.615731	no
477	0	15.9186	0	0.621501	1523	0.00577331	0.615728	no
478	0	16.6207	0	0.628905	1565	0.00593252	0.622973	no
479	0	17.3871	0	0.636508	1588	0.00601971	0.630489	no
480	0	17.3871	0	0.636508	1589	0.0060235	0.630485	no
481	0	18.227	0	0.644323	1612	0.00611069	0.638212	no
482	0	19.1513	0	0.652364	1653	0.00626611	0.646098	no
483	0	17.3871	0	0.636508	1590	0.00602729	0.630481	no
484	0	25.6325	0	0.696623	1864	0.00706596	0.689557	no
485	0	42.9947	0	0.762824	2144	0.00812737	0.754696	no
486	0	42.9947	0	0.762824	2145	0.00813116	0.754693	no
487	0	48.4259	0	0.776042	2202	0.00834723	0.767695	no
488	0	38.6464	0	0.75038	2077	0.00787339	0.742507	no
489	0	38.6464	0	0.75038	2078	0.00787718	0.742503	no
490	0	38.6464	0	0.75038	2079	0.00788097	0.742499	no
491	0	38.6464	0	0.75038	2080	0.00788476	0.742495	no
492	0	42.9947	0	0.762824	2146	0.00813495	0.754689	no
493	0	55.422	0	0.790182	2267	0.00859363	0.781589	no
494	0	77.7899	0	0.822122	2370	0.00898408	0.813138	no
495	0	77.7899	0	0.822122	2371	0.00898787	0.813134	no
496	0	77.7899	0	0.822122	2372	0.00899166	0.81313	no
497	0	64.7403	0	0.805446	2342	0.00887794	0.796568	no
498	0	64.7403	0	0.805446	2343	0.00888173	0.796564	no
499	0	64.7403	0	0.805446	2344	0.00888552	0.79656	no
500	0	48.4259	0	0.776042	2203	0.00835102	0.767691	no
501	0	48.4259	0	0.776042	2204	0.00835481	0.767687	no
502	0	48.4259	0	0.776042	2205	0.00835861	0.767684	no
503	0	48.4259	0	0.776042	2206	0.0083624	0.76768	no
504	0	48.4259	0	0.776042	2207	0.00836619	0.767676	no
505	0	48.4259	0	0.776042	2208	0.00836998	0.767672	no
506	0	48.4259	0	0.776042	2209	0.00837377	0.767669	no
507	0	48.4259	0	0.776042	2210	0.00837756	0.767665	no
508	0	42.9947	0	0.762824	2147	0.00813874	0.754685	no
509	0	35.0907	0	0.7386	2037	0.00772176	0.730878	no
510	0	35.0907	0	0.7386	2038	0.00772555	0.730874	no
511	0	35.0907	0	0.7386	2039	0.00772934	0.73087	no
512	0	35.0907	0	0.7386	2040	0.00773313	0.730867	no
513	0	35.0907	0	0.7386	2041	0.00773692	0.730863	no
514	0	35.0907	0	0.7386	2042	0.00774071	0.730859	no
515	0	11.1792	0	0.556271	1302	0.00493556	0.551335	no
516	0	11.8888	0	0.568218	1337	0.00506823	0.56315	no
517	0	11.8888	0	0.568218	1338	0.00507202	0.563146	no
518	0	11.8888	0	0.568218	1339	0.00507582	0.563142	no
519	0	11.8888	0	0.568218	1340	0.00507961	0.563138	no
520	0	10.8549	0	0.550471	1282	0.00485974	0.545611	no
521	0	9.98509	0	0.53371	1247	0.00472707	0.528983	no
522	0	9.98509	0	0.53371	1248	0.00473086	0.528979	no
523	0	9.72503	0	0.528323	1235	0.00468158	0.523642	no
524	0	9.72503	0	0.528323	1236	0.00468537	0.523638	no
525	0	9.72503	0	0.528323	1237	0.00468916	0.523634	no
526	0	7.11996	0	0.461496	1076	0.00407885	0.457417	no
527	0	7.11996	0	0.461496	1077	0.00408264	0.457413	no
528	0	7.11996	0	0.461496	1078	0.00408643	0.457409	no
529	0	6.73163	0	0.448913	1053	0.00399166	0.444922	no
530	0	6.85635	0	0.453049	1060	0.0040182	0.449031	no
531	0	6.85635	0	0.453049	1061	0.00402199	0.449027	no
532	0	6.85635	0	0.453049	1062	0.00402578	0.449023	no
533	0	7.11996	0	0.461496	1079	0.00409022	0.457405	no
534	0	7.11996	0	0.461496	1080	0.00409401	0.457402	no
535	0	6.6113	0	0.444834	1035	0.00392343	0.44091	no
536	0	6.6113	0	0.444834	1036	0.00392722	0.440907	no
537	0	6.6113	0	0.444834	1037	0.00393101	0.440903	no
538	0	6.6113	0	0.444834	1038	0.0039348	0.440899	no
539	0	6.6113	0	0.444834	1039	0.00393859	0.440895	no
540	0	6.73163	0	0.448913	1054	0.00399545	0.444918	no
541	0	6.85635	0	0.453049	1063	0.00402957	0.449019	no
542	0	6.49515	0	0.44081	1024	0.00388173	0.436928	no
543	0	6.49515	0	0.44081	1025	0.00388552	0.436924	no
544	0	6.49515	0	0.44081	1026	0.00388931	0.43692	no
545	0	6.49515	0	0.44081	1027	0.0038931	0.436916	no
546	0	6.49515	0	0.44081	1028	0.00389689	0.436913	no
547	0	6.49515	0	0.44081	1029	0.00390068	0.436909	no
548	0	10.8549	0	0.550471	1283	0.00486353	0.545607	no
549	0	10.8549	0	0.550471	1284	0.00486732	0.545603	no
550	0	10.8549	0	0.550471	1285	0.00487111	0.5456	no
551	0	10.8549	0	0.550471	1286	0.00487491	0.545596	no
552	0	10.8549	0	0.550471	1287	0.0048787	0.545592	no
553	0	10.8549	0	0.550471	1288	0.00488249	0.545588	no
554	0	11.1792	0	0.556271	1303	0.00493935	0.551332	no
555	0	11.1792	0	0.556271	1304	0.00494314	0.551328	no
556	0	11.5232	0	0.562185	1324	0.00501895	0.557166	no
557	0	11.5232	0	0.562185	1325	0.00502274	0.557162	no
558	0	11.5232	0	0.562185	1326	0.00502654	0.557158	no
559	0	20.1736	0	0.660648	1687	0.006395	0.654253	no
560	0	20.1736	0	0.660648	1688	0.00639879	0.654249	no
561	0	20.1736	0	0.660648	1689	0.00640258	0.654245	no
562	0	24.0093	0	0.687155	1823	0.00691054	0.680244	no
563	0	24.0093	0	0.687155	1824	0.00691433	0.68024	no
564	0	24.0093	0	0.687155	1825	0.00691812	0.680236	no
565	0	22.5781	0	0.678021	1785	0.00676649	0.671254	no
566	0	22.5781	0	0.678021	1786	0.00677028	0.67125	no
567	0	22.5781	0	0.678021	1787	0.00677407	0.671246	no
568	0	29.6327	0	0.716702	1929	0.00731236	0.70939	no
569	0	22.5781	0	0.678021	1788	0.00677786	0.671243	no
570	0	22.5781	0	0.678021	1789	0.00678165	0.671239	no
571	0	22.5781	0	0.678021	1790	0.00678544	0.671235	no
572	0	20.1736	0	0.660648	1690	0.00640637	0.654242	no
573	0	20.1736	0	0.660648	1691	0.00641016	0.654238	no
574	0	20.1736	0	0.660648	1692	0.00641395	0.654234	no
575	0	27.489	0	0.70646	1902	0.00721001	0.69925	no
576	0	27.489	0	0.70646	1903	0.0072138	0.699246	no
577	0	17.3871	0	0.636508	1591	0.00603108	0.630477	no
578	0	9.2446	0	0.517828	1196	0.00453374	0.513294	no
579	0	9.2446	0	0.517828	1197	0.00453753	0.513291	no
580	0	9.2446	0	0.517828	1198	0.00454132	0.513287	no
581	0	9.2446	0	0.517828	1199	0.00454511	0.513283	no
582	0	9.2446	0	0.517828	1200	0.0045489	0.513279	no
583	0	9.2446	0	0.517828	1201	0.00455269	0.513275	no
584	0	9.2446	0	0.517828	1202	0.00455648	0.513272	no
585	0	9.2446	0	0.517828	1203	0.00456027	0.513268	no
586	0	9.98509	0	0.53371	1249	0.00473465	0.528976	no
587	0	10.5488	0	0.54478	1271	0.00481804	0.539962	no
588	0	10.5488	0	0.54478	1272	0.00482183	0.539958	no
589	0	10.5488	0	0.54478	1273	0.00482563	0.539954	no
590	0	10.5488	0	0.54478	1274	0.00482942	0.539951	no
591	0	10.5488	0	0.54478	1275	0.00483321	0.539947	no
592	0	10.5488	0	0.54478	1276	0.004837	0.539943	no
593	0	10.5488	0	0.54478	1277	0.00484079	0.539939	no
594	0	10.5488	0	0.54478	1278	0.00484458	0.539936	no
595	0	10.5488	0	0.54478	1279	0.00484837	0.539932	no
596	0	10.5488	0	0.54478	1280	0.00485216	0.539928	no
597	0	10.5488	0	0.54478	1281	0.00485595	0.539924	no
598	0	10.8549	0	0.550471	1289	0.00488628	0.545584	no
599	0	10.8549	0	0.550471	1290	0.00489007	0.545581	no
600	0	10.8549	0	0.550471	1291	0.00489386	0.545577	no
601	0	9.98509	0	0.53371	1250	0.00473844	0.528972	no
602	0	11.1792	0	0.556271	1305	0.00494693	0.551324	no
603	0	11.1792	0	0.556271	1306	0.00495072	0.55132	no
604	0	11.1792	0	0.556271	1307	0.00495451	0.551316	no
605	0	11.8888	0	0.568218	1341	0.0050834	0.563135	no
606	0	11.8888	0	0.568218	1342	0.00508719	0.563131	no
607	0	11.8888	0	0.568218	1343	0.00509098	0.563127	no
608	0	11.8888	0	0.568218	1344	0.00509477	0.563123	no
609	0	11.8888	0	0.568218	1345	0.00509856	0.563119	no
610	0	15.9186	0	0.621501	1524	0.0057771	0.615724	no
611	0	77.7899	0	0.822122	2373	0.00899545	0.813126	no
612	0	77.7899	0	0.822122	2374	0.00899924	0.813122	no
613	0	77.7899	0	0.822122	2375	0.00900303	0.813119	no
614	0	77.7899	0	0.822122	2376	0.00900682	0.813115	no
615	0	77.7899	0	0.822122	2377	0.00901061	0.813111	no
616	0	77.7899	0	0.822122	2378	0.0090144	0.813107	no
617	0	77.7899	0	0.822122	2379	0.0090182	0.813103	no
618	0	77.7899	0	0.822122	2380	0.00902199	0.8131	no
619	0	77.7899	0	0.822122	2381	0.00902578	0.813096	no
620	0	129.78	0	0.861788	2490	0.00943897	0.852349	no
621	0	129.78	0	0.861788	2491	0.00944276	0.852345	no
622	0	129.78	0	0.861788	2492	0.00944655	0.852341	no
623	0	97.3224	0	0.840654	2423	0.00918499	0.831469	no
624	0	97.3224	0	0.840654	2424	0.00918878	0.831465	no
625	0	97.3224	0	0.840654	2425	0.00919257	0.831461	no
626	0	97.3224	0	0.840654	2426	0.00919636	0.831457	no
627	0	97.3224	0	0.840654	2427	0.00920015	0.831454	no
628	0	97.3224	0	0.840654	2428	0.00920394	0.83145	no
629	0	97.3224	0	0.840654	2429	0.00920773	0.831446	no
630	0	97.3224	0	0.840654	2430	0.00921152	0.831442	no
631	0	97.3224	0	0.840654	2431	0.00921531	0.831438	no
632	0	97.3224	0	0.840654	2432	0.00921911	0.831435	no
633	0	97.3224	0	0.840654	2433	0.0092229	0.831431	no
634	0		0	0.919955	2571	0.00974602	0.910209	no
635	0		0	0.919955	2572	0.00974981	0.910205	no
636	0		0	0.919955	2573	0.0097536	0.910201	no
637	0		0	0.919955	2574	0.00975739	0.910197	no
638	0		0	0.919955	2575	0.00976118	0.910193	no
639	0		0	0.919955	2576	0.00976497	0.91019	no
640	0		0	0.919955	2577	0.00976876	0.910186	no
641	0	194.256	0	0.886975	2507	0.00950341	0.877471	no
642	0	194.256	0	0.886975	2508	0.0095072	0.877467	no
643	0	194.256	0	0.886975	2509	0.00951099	0.877464	no
644	0	194.256	0	0.886975	2510	0.00951478	0.87746	no
645	0	194.256	0	0.886975	2511	0.00951857	0.877456	no
646	0	194.256	0	0.886975	2512	0.00952237	0.877452	no
647	0	194.256	0	0.886975	2513	0.00952616	0.877448	no
648	0	194.256	0	0.886975	2514	0.00952995	0.877445	no
649	0	29.6327	0	0.716702	1930	0.00731615	0.709386	no
650	0	29.6327	0	0.716702	1931	0.00731994	0.709382	no
651	0	29.6327	0	0.716702	1932	0.00732373	0.709378	no
652	0	29.6327	0	0.716702	1933	0.00732752	0.709375	no
653	0	29.6327	0	0.716702	1934	0.00733131	0.709371	no
654	0	29.6327	0	0.716702	1935	0.0073351	0.709367	no
655	0	20.1736	0	0.660648	1693	0.00641774	0.65423	no
656	0	21.3069	0	0.669193	1734	0.00657316	0.66262	no
657	0	21.3069	0	0.669193	1735	0.00657695	0.662616	no
658	0	21.3069	0	0.669193	1736	0.00658074	0.662612	no
659	0	21.3069	0	0.669193	1737	0.00658453	0.662609	no
660	0	21.3069	0	0.669193	1738	0.00658832	0.662605	no
661	0	21.3069	0	0.669193	1739	0.00659212	0.662601	no
662	0	21.3069	0	0.669193	1740	0.00659591	0.662597	no
663	0	21.3069	0	0.669193	1741	0.0065997	0.662593	no
664	0	21.3069	0	0.669193	1742	0.00660349	0.66259	no
665	0	20.1736	0	0.660648	1694	0.00642153	0.654227	no
666	0	20.1736	0	0.660648	1695	0.00642532	0.654223	no
667	0	20.1736	0	0.660648	1696	0.00642911	0.654219	no
668	0	20.1736	0	0.660648	1697	0.0064329	0.654215	no
669	0	20.1736	0	0.660648	1698	0.00643669	0.654211	no
670	0	20.1736	0	0.660648	1699	0.00644049	0.654208	no
671	0	20.1736	0	0.660648	1700	0.00644428	0.654204	no
672	0	20.1736	0	0.660648	1701	0.00644807	0.6542	no
673	0	1.89883	0	0.154733	652	0.00247157	0.152261	no
674	0	1.90935	0	0.155871	658	0.00249431	0.153377	no
675	0	1.90935	0	0.155871	659	0.0024981	0.153373	no
676	0	1.90935	0	0.155871	660	0.0025019	0.153369	no
677	0	1.90935	0	0.155871	661	0.00250569	0.153365	no
678	0	1.90935	0	0.155871	662	0.00250948	0.153362	no
679	0	1.90935	0	0.155871	663	0.00251327	0.153358	no
680	0	1.79944	0	0.143821	631	0.00239196	0.141429	no
681	0	1.79944	0	0.143821	632	0.00239575	0.141426	no
682	0	1.89883	0	0.154733	653	0.00247536	0.152257	no
683	0	1.88843	0	0.153603	645	0.00244503	0.151158	no
684	0	1.88843	0	0.153603	646	0.00244882	0.151154	no
685	0	1.88843	0	0.153603	647	0.00245262	0.151151	no
686	0	1.87813	0	0.152482	643	0.00243745	0.150045	no
687	0	1.87813	0	0.152482	644	0.00244124	0.150041	no
688	0	1.94157	0	0.15934	678	0.00257013	0.15677	no
689	0	1.94157	0	0.15934	679	0.00257392	0.156766	no
690	0	1.94157	0	0.15934	680	0.00257771	0.156763	no
691	0	1.94157	0	0.15934	681	0.0025815	0.156759	no
692	0	1.64343	0	0.12617	575	0.00217968	0.123991	no
693	0	1.64343	0	0.12617	576	0.00218347	0.123987	no
694	0	1.64343	0	0.12617	577	0.00218726	0.123983	no
695	0	1.64343	0	0.12617	578	0.00219105	0.123979	no
696	0	1.64343	0	0.12617	579	0.00219484	0.123976	no
697	0	1.41538	0	0.0994004	545	0.00206596	0.0973344	no
698	0	1.42141	0	0.100119	546	0.00206975	0.0980495	no
699	0	1.42141	0	0.100119	547	0.00207354	0.0980457	no
700	0	1.42141	0	0.100119	548	0.00207733	0.0980419	no
701	0	1.42141	0	0.100119	549	0.00208112	0.0980382	no
702	0	1.42141	0	0.100119	550	0.00208491	0.0980344	no
703	0	1.42141	0	0.100119	551	0.0020887	0.0980306	no
704	0	1.42141	0	0.100119	552	0.00209249	0.0980268	no
705	0	1.42141	0	0.100119	553	0.00209629	0.098023	no
706	0	4.73718	0	0.367047	916	0.00347233	0.363574	no
707	0	4.55977	0	0.357919	906	0.00343442	0.354484	no
708	0	4.55977	0	0.357919	907	0.00343821	0.354481	no
709	0	4.55977	0	0.357919	908	0.003442	0.354477	no
710	0	4.55977	0	0.357919	909	0.00344579	0.354473	no
711	0	4.55977	0	0.357919	910	0.00344958	0.354469	no
712	0	4.55977	0	0.357919	911	0.00345337	0.354465	no
713	1.366	8.31251	0.03328	0.758747	2126	0.00805914	0.750688	no
714	1.366	8.31251	0.03328	0.758747	2127	0.00806293	0.750684	no
715	1.27679	7.75542	0.0311333	0.81006	2363	0.00895754	0.801103	no
716	1.24423	7.55258	0.0303488	0.829873	2401	0.00910159	0.820771	no
717	1.24423	7.55258	0.0303488	0.829873	2402	0.00910538	0.820767	no
718	1.24423	7.55258	0.0303488	0.829873	2403	0.00910917	0.820764	no
719	1.26031	7.65268	0.0307361	0.820016	2364	0.00896133	0.811055	no
720	1.26031	7.65268	0.0307361	0.820016	2365	0.00896513	0.811051	no
721	1.26031	7.65268	0.0307361	0.820016	2366	0.00896892	0.811048	no
722	1.24423	7.55258	0.0303488	0.829873	2404	0.00911296	0.82076	no
723	1.24423	7.55258	0.0303488	0.829873	2405	0.00911676	0.820756	no
724	1.24423	7.55258	0.0303488	0.829873	2406	0.00912055	0.820752	no
725	2.04762	12.6368	0.0495624	0.474186	1092	0.0041395	0.470046	no
726	2.04762	12.6368	0.0495624	0.474186	1093	0.00414329	0.470043	no
727	2.04762	12.6368	0.0495624	0.474186	1094	0.00414708	0.470039	no
728	1.96631	12.1146	0.0476313	0.500366	1136	0.00430629	0.49606	no
729	1.96631	12.1146	0.0476313	0.500366	1137	0.00431008	0.496056	no
730	5.61823	37.3571	0.131513	0.0611014	425	0.00161107	0.0594903	no
731	5.61823	37.3571	0.131513	0.0611014	426	0.00161486	0.0594865	no
732	5.61823	37.3571	0.131513	0.0611014	427	0.00161865	0.0594827	no
733	5.61823	37.3571	0.131513	0.0611014	428	0.00162244	0.0594789	no
734	5.32119	35.1603	0.124902	0.0713809	433	0.00164139	0.0697395	no
735	5.32119	35.1603	0.124902	0.0713809	434	0.00164519	0.0697357	no
736	5.32119	35.1603	0.124902	0.0713809	435	0.00164898	0.0697319	no
737	5.32119	35.1603	0.124902	0.0713809	436	0.00165277	0.0697281	no
738	5.32119	35.1603	0.124902	0.0713809	437	0.00165656	0.0697243	no
739	5.32119	35.1603	0.124902	0.0713809	438	0.00166035	0.0697205	no
740	6.32372	42.6912	0.147071	0.0425391	371	0.00140637	0.0411327	no
741	6.32372	42.6912	0.147071	0.0425391	372	0.00141016	0.0411289	no
742	6.32372	42.6912	0.147071	0.0425391	373	0.00141395	0.0411252	no
743	6.32372	42.6912	0.147071	0.0425391	374	0.00141774	0.0411214	no
744	6.32372	42.6912	0.147071	0.0425391	375	0.00142153	0.0411176	no
745	6.32372	42.6912	0.147071	0.0425391	376	0.00142532	0.0411138	no
746	0	27.489	0	0.70646	1904	0.00721759	0.699242	no
747	0	27.489	0	0.70646	1905	0.00722138	0.699238	no
748	0	48.4259	0	0.776042	2211	0.00838135	0.767661	no
749	0	77.7899	0	0.822122	2382	0.00902957	0.813092	no
750	0	77.7899	0	0.822122	2383	0.00903336	0.813088	no
751	0	42.9947	0	0.762824	2148	0.00814253	0.754681	no
752	0	42.9947	0	0.762824	2149	0.00814632	0.754677	no
753	0	42.9947	0	0.762824	2150	0.00815011	0.754674	no
754	0	42.9947	0	0.762824	2151	0.0081539	0.75467	no
755	0	25.6325	0	0.696623	1865	0.00706975	0.689554	no
756	0	25.6325	0	0.696623	1866	0.00707354	0.68955	no
757	0	25.6325	0	0.696623	1867	0.00707733	0.689546	no
758	0	27.489	0	0.70646	1906	0.00722517	0.699234	no
759	0	27.489	0	0.70646	1907	0.00722896	0.699231	no
760	0	25.6325	0	0.696623	1868	0.00708112	0.689542	no
761	0	29.6327	0	0.716702	1936	0.00733889	0.709363	no
762	0	29.6327	0	0.716702	1937	0.00734268	0.709359	no
763	0	29.6327	0	0.716702	1938	0.00734647	0.709356	no
764	0	29.6327	0	0.716702	1939	0.00735027	0.709352	no
765	0	29.6327	0	0.716702	1940	0.00735406	0.709348	no
766	0	27.489	0	0.70646	1908	0.00723275	0.699227	no
767	0	29.6327	0	0.716702	1941	0.00735785	0.709344	no
768	0	29.6327	0	0.716702	1942	0.00736164	0.70934	no
769	0	27.489	0	0.70646	1909	0.00723654	0.699223	no
770	0	25.6325	0	0.696623	1869	0.00708491	0.689538	no
771	0	25.6325	0	0.696623	1870	0.0070887	0.689535	no
772	0	15.2729	0	0.614283	1500	0.00568613	0.608597	no
773	0	14.6772	0	0.607242	1478	0.00560273	0.60164	no
774	0	14.6772	0	0.607242	1479	0.00560652	0.601636	no
775	0	14.6772	0	0.607242	1480	0.00561031	0.601632	no
776	0	14.6772	0	0.607242	1481	0.0056141	0.601628	no
777	0	14.6772	0	0.607242	1482	0.00561789	0.601624	no
778	0	14.1259	0	0.600368	1448	0.00548901	0.594879	no
779	0	13.6142	0	0.593652	1419	0.00537908	0.588273	no
780	0	13.6142	0	0.593652	1420	0.00538287	0.588269	no
781	0	13.6142	0	0.593652	1421	0.00538666	0.588265	no
782	0	13.138	0	0.587086	1392	0.00527672	0.581809	no
783	0	12.6937	0	0.580662	1368	0.00518575	0.575477	no
784	0	13.6142	0	0.593652	1422	0.00539045	0.588261	no
785	0	11.1792	0	0.556271	1308	0.0049583	0.551313	no
786	0	11.1792	0	0.556271	1309	0.00496209	0.551309	no
787	0	11.1792	0	0.556271	1310	0.00496588	0.551305	no
788	0	14.1259	0	0.600368	1449	0.0054928	0.594875	no
789	0	14.1259	0	0.600368	1450	0.00549659	0.594871	no
790	0	14.1259	0	0.600368	1451	0.00550038	0.594868	no
791	0	14.1259	0	0.600368	1452	0.00550417	0.594864	no
792	0	14.1259	0	0.600368	1453	0.00550796	0.59486	no
793	0	5.36099	0	0.396375	957	0.00362775	0.392747	no
794	0	5.28384	0	0.392962	945	0.00358226	0.38938	no
795	0	5.28384	0	0.392962	946	0.00358605	0.389376	no
796	0	5.28384	0	0.392962	947	0.00358984	0.389372	no
797	0	5.20884	0	0.389589	943	0.00357468	0.386015	no
798	0	5.20884	0	0.389589	944	0.00357847	0.386011	no
799	0	5.28384	0	0.392962	948	0.00359363	0.389369	no
800	0	5.28384	0	0.392962	949	0.00359742	0.389365	no
801	0	5.28384	0	0.392962	950	0.00360121	0.389361	no
802	0	5.36099	0	0.396375	958	0.00363154	0.392744	no
803	0	5.44038	0	0.399829	959	0.00363533	0.396194	no
804	0	5.44038	0	0.399829	960	0.00363912	0.39619	no
805	0	5.69305	0	0.410448	976	0.00369977	0.406748	no
806	0	5.78248	0	0.414075	987	0.00374147	0.410334	no
807	0	5.78248	0	0.414075	988	0.00374526	0.41033	no
808	0	5.78248	0	0.414075	989	0.00374905	0.410326	no
809	0	5.78248	0	0.414075	990	0.00375284	0.410323	no
810	0	5.78248	0	0.414075	991	0.00375663	0.410319	no
811	0	5.87471	0	0.417749	992	0.00376042	0.413988	no
812	0	5.96988	0	0.421469	1002	0.00379833	0.417671	no
813	0	5.87471	0	0.417749	993	0.00376422	0.413985	no
814	0	5.87471	0	0.417749	994	0.00376801	0.413981	no
815	0	5.96988	0	0.421469	1003	0.00380212	0.417667	no
816	0	5.96988	0	0.421469	1004	0.00380591	0.417663	no
817	0	6.06813	0	0.425237	1005	0.0038097	0.421427	no
818	0	6.73163	0	0.448913	1055	0.00399924	0.444914	no
819	0	6.73163	0	0.448913	1056	0.00400303	0.44491	no
820	0	6.73163	0	0.448913	1057	0.00400682	0.444906	no
821	0	6.6113	0	0.444834	1040	0.00394238	0.440891	no
822	0	6.6113	0	0.444834	1041	0.00394617	0.440888	no
823	0	6.6113	0	0.444834	1042	0.00394996	0.440884	no
824	0	6.6113	0	0.444834	1043	0.00395375	0.44088	no
825	0	6.6113	0	0.444834	1044	0.00395754	0.440876	no
826	0	27.489	0	0.70646	1910	0.00724033	0.699219	no
827	0	29.6327	0	0.716702	1943	0.00736543	0.709337	no
828	0	29.6327	0	0.716702	1944	0.00736922	0.709333	no
829	0	27.489	0	0.70646	1911	0.00724412	0.699216	no
830	0	29.6327	0	0.716702	1945	0.00737301	0.709329	no
831	0	29.6327	0	0.716702	1946	0.0073768	0.709325	no
832	0	29.6327	0	0.716702	1947	0.00738059	0.709321	no
833	0	29.6327	0	0.716702	1948	0.00738438	0.709318	no
834	0	29.6327	0	0.716702	1949	0.00738817	0.709314	no
835	0	29.6327	0	0.716702	1950	0.00739196	0.70931	no
836	0	29.6327	0	0.716702	1951	0.00739575	0.709306	no
837	0	29.6327	0	0.716702	1952	0.00739955	0.709303	no
838	0	64.7403	0	0.805446	2345	0.00888931	0.796556	no
839	0	64.7403	0	0.805446	2346	0.0088931	0.796553	no
840	0	55.422	0	0.790182	2268	0.00859742	0.781585	no
841	0	55.422	0	0.790182	2269	0.00860121	0.781581	no
842	0	55.422	0	0.790182	2270	0.008605	0.781577	no
843	0	55.422	0	0.790182	2271	0.00860879	0.781574	no
844	0	55.422	0	0.790182	2272	0.00861259	0.78157	no
845	0	42.9947	0	0.762824	2152	0.0081577	0.754666	no
846	0	48.4259	0	0.776042	2212	0.00838514	0.767657	no
847	0	48.4259	0	0.776042	2213	0.00838893	0.767653	no
848	0	48.4259	0	0.776042	2214	0.00839272	0.76765	no
849	0	55.422	0	0.790182	2273	0.00861638	0.781566	no
850	0	64.7403	0	0.805446	2347	0.00889689	0.796549	no
851	0	64.7403	0	0.805446	2348	0.00890068	0.796545	no
852	0	64.7403	0	0.805446	2349	0.00890447	0.796541	no
853	0	55.422	0	0.790182	2274	0.00862017	0.781562	no
854	0	55.422	0	0.790182	2275	0.00862396	0.781559	no
855	0	55.422	0	0.790182	2276	0.00862775	0.781555	no
856	0	42.9947	0	0.762824	2153	0.00816149	0.754662	no
857	0	42.9947	0	0.762824	2154	0.00816528	0.754659	no
858	0	42.9947	0	0.762824	2155	0.00816907	0.754655	no
859	0	48.4259	0	0.776042	2215	0.00839651	0.767646	no
860	0	38.6464	0	0.75038	2081	0.00788855	0.742491	no
861	0	38.6464	0	0.75038	2082	0.00789234	0.742488	no
862	0	13.6142	0	0.593652	1423	0.00539424	0.588258	no
863	0	11.5232	0	0.562185	1327	0.00503033	0.557155	no
864	0	11.5232	0	0.562185	1328	0.00503412	0.557151	no
865	0	11.5232	0	0.562185	1329	0.00503791	0.557147	no
866	0	8.40989	0	0.497866	1114	0.0042229	0.493643	no
867	0	8.40989	0	0.497866	1115	0.00422669	0.493639	no
868	0	8.40989	0	0.497866	1116	0.00423048	0.493635	no
869	0	8.40989	0	0.497866	1117	0.00423427	0.493632	no
870	0	8.40989	0	0.497866	1118	0.00423806	0.493628	no
871	0	8.40989	0	0.497866	1119	0.00424185	0.493624	no
872	0	8.40989	0	0.497866	1120	0.00424564	0.49362	no
873	0	8.60427	0	0.502735	1146	0.0043442	0.498391	no
874	0	8.60427	0	0.502735	1147	0.00434799	0.498387	no
875	0	8.60427	0	0.502735	1148	0.00435178	0.498383	no
876	0	8.60427	0	0.502735	1149	0.00435557	0.498379	no
877	0	8.60427	0	0.502735	1150	0.00435936	0.498376	no
878	0	9.02094	0	0.512713	1171	0.00443897	0.508274	no
879	0	9.02094	0	0.512713	1172	0.00444276	0.508271	no
880	0	9.02094	0	0.512713	1173	0.00444655	0.508267	no
881	0	8.40989	0	0.497866	1121	0.00424943	0.493616	no
882	0	8.40989	0	0.497866	1122	0.00425322	0.493613	no
883	2.23191	13.8268	0.0539284	0.420601	999	0.00378696	0.416814	no
884	2.23191	13.8268	0.0539284	0.420601	1000	0.00379075	0.416811	no
885	2.23191	13.8268	0.0539284	0.420601	1001	0.00379454	0.416807	no
886	2.28322	14.1596	0.0551412	0.40697	972	0.00368461	0.403285	no
887	2.28322	14.1596	0.0551412	0.40697	973	0.0036884	0.403281	no
888	2.28322	14.1596	0.0551412	0.40697	974	0.00369219	0.403277	no
889	2.39316	14.8753	0.0577361	0.379455	922	0.00349507	0.37596	no
890	2.39316	14.8753	0.0577361	0.379455	923	0.00349886	0.375956	no
891	2.39316	14.8753	0.0577361	0.379455	924	0.00350265	0.375952	no
892	2.18283	13.509	0.0527672	0.434143	1011	0.00383245	0.43031	no
893	2.18283	13.509	0.0527672	0.434143	1012	0.00383624	0.430307	no
894	2.18283	13.509	0.0527672	0.434143	1013	0.00384003	0.430303	no
895	1.96631	12.1146	0.0476313	0.500366	1138	0.00431387	0.496052	no
896	2.18283	13.509	0.0527672	0.434143	1014	0.00384382	0.430299	no
897	2.18283	13.509	0.0527672	0.434143	1015	0.00384761	0.430295	no
898	2.18283	13.509	0.0527672	0.434143	1016	0.0038514	0.430291	no
899	2.96229	18.6319	0.0710823	0.267142	780	0.00295679	0.264185	no
900	2.96229	18.6319	0.0710823	0.267142	781	0.00296058	0.264181	no
901	2.57922	16.0939	0.0621151	0.337649	884	0.00335102	0.334298	no
902	2.57922	16.0939	0.0621151	0.337649	885	0.00335481	0.334295	no
903	2.57922	16.0939	0.0621151	0.337649	886	0.00335861	0.334291	no
904	2.57922	16.0939	0.0621151	0.337649	887	0.0033624	0.334287	no
905	2.18283	13.509	0.0527672	0.434143	1017	0.00385519	0.430288	no
906	2.18283	13.509	0.0527672	0.434143	1018	0.00385898	0.430284	no
907	1.69622	10.3924	0.0411947	0.600657	1462	0.00554208	0.595115	no
908	1.29371	7.86089	0.0315406	0.800004	2312	0.00876422	0.791239	no
909	1.29371	7.86089	0.0315406	0.800004	2313	0.00876801	0.791236	no
910	1.29371	7.86089	0.0315406	0.800004	2314	0.0087718	0.791232	no
911	1.29371	7.86089	0.0315406	0.800004	2315	0.00877559	0.791228	no
912	1.29371	7.86089	0.0315406	0.800004	2316	0.00877938	0.791224	no
913	1.29371	7.86089	0.0315406	0.800004	2317	0.00878317	0.79122	no
914	1.34719	8.1949	0.0328278	0.769218	2187	0.00829037	0.760927	no
915	1.34719	8.1949	0.0328278	0.769218	2188	0.00829416	0.760923	no
916	0	5.06495	0	0.382962	926	0.00351024	0.379452	no
917	0	4.79936	0	0.370158	919	0.0034837	0.366674	no
918	0	4.79936	0	0.370158	920	0.00348749	0.36667	no
919	0	4.79936	0	0.370158	921	0.00349128	0.366667	no
920	0	3.68152	0	0.30641	825	0.00312737	0.303283	no
921	0	3.68152	0	0.30641	826	0.00313116	0.303279	no
922	0	3.68152	0	0.30641	827	0.00313495	0.303275	no
923	0	3.68152	0	0.30641	828	0.00313874	0.303271	no
924	0	3.68152	0	0.30641	829	0.00314253	0.303267	no
925	0	3.83774	0	0.316434	850	0.00322214	0.313212	no
926	0	3.9208	0	0.321599	857	0.00324867	0.31835	no
927	0	3.9208	0	0.321599	858	0.00325246	0.318346	no
928	0	5.28384	0	0.392962	951	0.003605	0.389357	no
929	0	5.28384	0	0.392962	952	0.00360879	0.389353	no
930	0	5.28384	0	0.392962	953	0.00361259	0.38935	no
931	0	3.53722	0	0.296774	820	0.00310842	0.293666	no
932	0	3.53722	0	0.296774	821	0.00311221	0.293662	no
933	0	3.53722	0	0.296774	822	0.003116	0.293658	no
934	0	3.7194	0	0.308879	830	0.00314632	0.305732	no
935	0	3.7194	0	0.308879	831	0.00315011	0.305728	no
936	0	3.7194	0	0.308879	832	0.0031539	0.305725	no
937	0	3.7194	0	0.308879	833	0.0031577	0.305721	no
938	0	3.7194	0	0.308879	834	0.00316149	0.305717	no
939	0	3.7194	0	0.308879	835	0.00316528	0.305713	no
940	0	4.29135	0	0.343355	899	0.00340788	0.339947	no
941	0	4.61744	0	0.360928	912	0.00345716	0.357471	no
942	0	4.61744	0	0.360928	913	0.00346096	0.357467	no
943	0	4.24133	0	0.340535	890	0.00337377	0.337161	no
944	0	4.14465	0	0.334983	879	0.00333207	0.331651	no
945	0	4.14465	0	0.334983	880	0.00333586	0.331648	no
946	0	4.14465	0	0.334983	881	0.00333965	0.331644	no
947	0	3.79749	0	0.31389	838	0.00317665	0.310714	no
948	0	3.79749	0	0.31389	839	0.00318044	0.31071	no
949	0	3.64438	0	0.303965	824	0.00312358	0.300842	no
950	0.82094	4.9401	0.0201058	0.845921	2457	0.00931387	0.836607	no
951	0.82094	4.9401	0.0201058	0.845921	2458	0.00931766	0.836603	no
952	0.726876	4.36565	0.0178182	0.752652	2125	0.00805534	0.744597	no
953	0.889582	5.36069	0.0217725	0.908383	2554	0.00968158	0.898701	no
954	0.889582	5.36069	0.0217725	0.908383	2555	0.00968537	0.898697	no
955	0.889582	5.36069	0.0217725	0.908383	2556	0.00968916	0.898693	no
956	0.889582	5.36069	0.0217725	0.908383	2557	0.00969295	0.89869	no
957	0.889582	5.36069	0.0217725	0.908383	2558	0.00969674	0.898686	no
958	0.889582	5.36069	0.0217725	0.908383	2559	0.00970053	0.898682	no
959	0.889582	5.36069	0.0217725	0.908383	2560	0.00970432	0.898678	no
960	0.889582	5.36069	0.0217725	0.908383	2561	0.00970811	0.898675	no
961	0.889582	5.36069	0.0217725	0.908383	2562	0.0097119	0.898671	no
962	0.889582	5.36069	0.0217725	0.908383	2563	0.00971569	0.898667	no
963	0.889582	5.36069	0.0217725	0.908383	2564	0.00971948	0.898663	no
964	1.29371	7.86089	0.0315406	0.800004	2318	0.00878696	0.791217	no
965	1.29371	7.86089	0.0315406	0.800004	2319	0.00879075	0.791213	no
966	1.29371	7.86089	0.0315406	0.800004	2320	0.00879454	0.791209	no
967	1.29371	7.86089	0.0315406	0.800004	2321	0.00879833	0.791205	no
968	1.29371	7.86089	0.0315406	0.800004	2322	0.00880212	0.791201	no
969	1.29371	7.86089	0.0315406	0.800004	2323	0.00880591	0.791198	no
970	1.29371	7.86089	0.0315406	0.800004	2324	0.0088097	0.791194	no
971	1.42564	8.6861	0.0347132	0.726696	1977	0.00749431	0.719202	no
972	1.42564	8.6861	0.0347132	0.726696	1978	0.0074981	0.719198	no
973	1.42564	8.6861	0.0347132	0.726696	1979	0.0075019	0.719194	no
974	1.72591	10.5808	0.0419038	0.588518	1415	0.00536391	0.583154	no
975	1.72591	10.5808	0.0419038	0.588518	1416	0.0053677	0.58315	no
976	1.96631	12.1146	0.0476313	0.500366	1139	0.00431766	0.496048	no
977	1.82145	11.1886	0.0441831	0.551415	1299	0.00492418	0.546491	no
978	1.82145	11.1886	0.0441831	0.551415	1300	0.00492798	0.546487	no
979	1.82145	11.1886	0.0441831	0.551415	1301	0.00493177	0.546483	no
980	2.09081	12.9149	0.050587	0.460939	1074	0.00407127	0.456867	no
981	2.09081	12.9149	0.050587	0.460939	1075	0.00407506	0.456863	no
982	2.28322	14.1596	0.0551412	0.40697	975	0.00369598	0.403274	no
983	0	17.3871	0	0.636508	1592	0.00603487	0.630473	no
984	0	17.3871	0	0.636508	1593	0.00603867	0.63047	no
985	0	55.422	0	0.790182	2277	0.00863154	0.781551	no
986	0	55.422	0	0.790182	2278	0.00863533	0.781547	no
987	0	55.422	0	0.790182	2279	0.00863912	0.781543	no
988	0	55.422	0	0.790182	2280	0.00864291	0.78154	no
989	0	55.422	0	0.790182	2281	0.0086467	0.781536	no
990	0	55.422	0	0.790182	2282	0.00865049	0.781532	no
991	0	38.6464	0	0.75038	2083	0.00789613	0.742484	no
992	0	38.6464	0	0.75038	2084	0.00789992	0.74248	no
993	0	38.6464	0	0.75038	2085	0.00790371	0.742476	no
994	0	38.6464	0	0.75038	2086	0.00790751	0.742472	no
995	0	32.1355	0	0.727397	1989	0.0075398	0.719857	no
996	0	32.1355	0	0.727397	1990	0.00754359	0.719853	no
997	0	32.1355	0	0.727397	1991	0.00754738	0.719849	no
998	0	32.1355	0	0.727397	1992	0.00755118	0.719846	no
999	0	32.1355	0	0.727397	1993	0.00755497	0.719842	no
1000	0	32.1355	0	0.727397	1994	0.00755876	0.719838	no
1001	0	32.1355	0	0.727397	1995	0.00756255	0.719834	no
1002	0	32.1355	0	0.727397	1996	0.00756634	0.71983	no
1003	0	32.1355	0	0.727397	1997	0.00757013	0.719827	no
1004	0	32.1355	0	0.727397	1998	0.00757392	0.719823	no
1005	0	32.1355	0	0.727397	1999	0.00757771	0.719819	no
1006	0	32.1355	0	0.727397	2000	0.0075815	0.719815	no
1007	0	32.1355	0	0.727397	2001	0.00758529	0.719812	no
1008	0	32.1355	0	0.727397	2002	0.00758908	0.719808	no
1009	0	32.1355	0	0.727397	2003	0.00759287	0.719804	no
1010	0	64.7403	0	0.805446	2350	0.00890826	0.796537	no
1011	0	64.7403	0	0.805446	2351	0.00891205	0.796534	no
1012	0	24.0093	0	0.687155	1826	0.00692191	0.680233	no
1013	0	25.6325	0	0.696623	1871	0.00709249	0.689531	no
1014	0	24.0093	0	0.687155	1827	0.0069257	0.680229	no
1015	0	19.1513	0	0.652364	1654	0.0062699	0.646094	no
1016	0	19.1513	0	0.652364	1655	0.00627369	0.646091	no
1017	0	19.1513	0	0.652364	1656	0.00627748	0.646087	no
1018	0	19.1513	0	0.652364	1657	0.00628127	0.646083	no
1019	0	19.1513	0	0.652364	1658	0.00628506	0.646079	no
1020	0	18.227	0	0.644323	1613	0.00611448	0.638209	no
1021	0	18.227	0	0.644323	1614	0.00611827	0.638205	no
1022	0	18.227	0	0.644323	1615	0.00612206	0.638201	no
1023	0	18.227	0	0.644323	1616	0.00612585	0.638197	no
1024	0	21.3069	0	0.669193	1743	0.00660728	0.662586	no
1025	0	21.3069	0	0.669193	1744	0.00661107	0.662582	no
1026	0	21.3069	0	0.669193	1745	0.00661486	0.662578	no
1027	0	21.3069	0	0.669193	1746	0.00661865	0.662574	no
1028	0	24.0093	0	0.687155	1828	0.00692949	0.680225	no
1029	0	24.0093	0	0.687155	1829	0.00693328	0.680221	no
1030	0	24.0093	0	0.687155	1830	0.00693707	0.680218	no
1031	0	17.3871	0	0.636508	1594	0.00604246	0.630466	no
1032	0	17.3871	0	0.636508	1595	0.00604625	0.630462	no
1033	0	17.3871	0	0.636508	1596	0.00605004	0.630458	no
1034	0	17.3871	0	0.636508	1597	0.00605383	0.630455	no
1035	0	17.3871	0	0.636508	1598	0.00605762	0.630451	no
1036	0	13.138	0	0.587086	1393	0.00528052	0.581805	no
1037	0	13.138	0	0.587086	1394	0.00528431	0.581801	no
1038	0	13.138	0	0.587086	1395	0.0052881	0.581798	no
1039	0	13.138	0	0.587086	1396	0.00529189	0.581794	no
1040	0	13.138	0	0.587086	1397	0.00529568	0.58179	no
1041	0	13.138	0	0.587086	1398	0.00529947	0.581786	no
1042	0	13.138	0	0.587086	1399	0.00530326	0.581782	no
1043	0	13.138	0	0.587086	1400	0.00530705	0.581779	no
1044	0	13.138	0	0.587086	1401	0.00531084	0.581775	no
1045	0	20.1736	0	0.660648	1702	0.00645186	0.654196	no
1046	0	20.1736	0	0.660648	1703	0.00645565	0.654192	no
1047	0	21.3069	0	0.669193	1747	0.00662244	0.662571	no
1048	0	15.9186	0	0.621501	1525	0.00578089	0.61572	no
1049	0	15.9186	0	0.621501	1526	0.00578469	0.615716	no
1050	0	15.9186	0	0.621501	1527	0.00578848	0.615712	no
1051	0	15.9186	0	0.621501	1528	0.00579227	0.615709	no
1052	0	15.9186	0	0.621501	1529	0.00579606	0.615705	no
1053	0	16.6207	0	0.628905	1566	0.00593632	0.622969	no
1054	0	15.9186	0	0.621501	1530	0.00579985	0.615701	no
1055	0	15.9186	0	0.621501	1531	0.00580364	0.615697	no
1056	0	15.9186	0	0.621501	1532	0.00580743	0.615693	no
1057	0	15.9186	0	0.621501	1533	0.00581122	0.61569	no
1058	0	14.1259	0	0.600368	1454	0.00551175	0.594856	no
1059	0	14.1259	0	0.600368	1455	0.00551554	0.594853	no
1060	0	3.9208	0	0.321599	859	0.00325625	0.318343	no
1061	0	3.9208	0	0.321599	860	0.00326005	0.318339	no
1062	0	3.79749	0	0.31389	840	0.00318423	0.310706	no
1063	0	3.79749	0	0.31389	841	0.00318802	0.310702	no
1064	0	4.05218	0	0.329547	870	0.00329795	0.326249	no
1065	0	4.05218	0	0.329547	871	0.00330174	0.326245	no
1066	0	4.05218	0	0.329547	872	0.00330553	0.326241	no
1067	0	4.05218	0	0.329547	873	0.00330933	0.326237	no
1068	0	4.05218	0	0.329547	874	0.00331312	0.326234	no
1069	0	4.39491	0	0.349087	904	0.00342684	0.34566	no
1070	0	4.34253	0	0.346206	901	0.00341547	0.34279	no
1071	0	4.34253	0	0.346206	902	0.00341926	0.342786	no
1072	0	4.34253	0	0.346206	903	0.00342305	0.342783	no
1073	0	4.24133	0	0.340535	891	0.00337756	0.337158	no
1074	0	4.24133	0	0.340535	892	0.00338135	0.337154	no
1075	0	4.24133	0	0.340535	893	0.00338514	0.33715	no
1076	0	4.24133	0	0.340535	894	0.00338893	0.337146	no
1077	0	4.24133	0	0.340535	895	0.00339272	0.337143	no
1078	0	4.24133	0	0.340535	896	0.00339651	0.337139	no
1079	0	4.24133	0	0.340535	897	0.0034003	0.337135	no
1080	0	4.24133	0	0.340535	898	0.00340409	0.337131	no
1081	0	1.37448	0	0.0945129	536	0.00203184	0.0924811	no
1082	0	1.37448	0	0.0945129	537	0.00203563	0.0924773	no
1083	0	1.37448	0	0.0945129	538	0.00203942	0.0924735	no
1084	0	1.37448	0	0.0945129	539	0.00204321	0.0924697	no
1085	0	1.37448	0	0.0945129	540	0.00204701	0.0924659	no
1086	0	1.37448	0	0.0945129	541	0.0020508	0.0924621	no
1087	0	1.3632	0	0.0931618	521	0.00197498	0.0911869	no
1088	0	1.3632	0	0.0931618	522	0.00197877	0.0911831	no
1089	0	1.3632	0	0.0931618	523	0.00198256	0.0911793	no
1090	0	1.3632	0	0.0931618	524	0.00198635	0.0911755	no
1091	0	1.38019	0	0.0951959	542	0.00205459	0.0931413	no
1092	0	1.38019	0	0.0951959	543	0.00205838	0.0931375	no
1093	0	1.90935	0	0.155871	664	0.00251706	0.153354	no
1094	0	1.85785	0	0.150267	642	0.00243366	0.147833	no
1095	0	1.88843	0	0.153603	648	0.00245641	0.151147	no
1096	0	1.88843	0	0.153603	649	0.0024602	0.151143	no
1097	1.02782	4.02846	0.11926	0.969987	2619	0.00992798	0.960059	no
1098	1.02782	4.02846	0.11926	0.969987	2620	0.00993177	0.960055	no
1099	1.02782	4.02846	0.11926	0.969987	2621	0.00993556	0.960051	no
1100	1.02782	4.02846	0.11926	0.969987	2622	0.00993935	0.960048	no
1101	1.02782	4.02846	0.11926	0.969987	2623	0.00994314	0.960044	no
1102	1.02782	4.02846	0.11926	0.969987	2624	0.00994693	0.96004	no
1103	1.02782	4.02846	0.11926	0.969987	2625	0.00995072	0.960036	no
1104	1.02782	4.02846	0.11926	0.969987	2626	0.00995451	0.960032	no
1105	1.02782	4.02846	0.11926	0.969987	2627	0.0099583	0.960029	no
1106	1.03913	4.07331	0.120564	0.958022	2612	0.00990144	0.94812	no
1107	1.03913	4.07331	0.120564	0.958022	2613	0.00990523	0.948116	no
1108	1.03913	4.07331	0.120564	0.958022	2614	0.00990902	0.948113	no
1109	1.03913	4.07331	0.120564	0.958022	2615	0.00991281	0.948109	no
1110	1.03913	4.07331	0.120564	0.958022	2616	0.0099166	0.948105	no
1111	1.01673	3.98454	0.117983	0.981842	2628	0.00996209	0.97188	no
1112	1.01673	3.98454	0.117983	0.981842	2629	0.00996588	0.971876	no
1113	1.01673	3.98454	0.117983	0.981842	2630	0.00996967	0.971872	no
1114	14.8421	68.0077	1.57965	3.59029e-06	124	0.000470053	-0.000466463	yes
1115	14.8421	68.0077	1.57965	3.59029e-06	125	0.000473844	-0.000470254	yes
1116	14.8421	68.0077	1.57965	3.59029e-06	126	0.000477635	-0.000474044	yes
1117	14.8421	68.0077	1.57965	3.59029e-06	127	0.000481425	-0.000477835	yes
1118	13.8491	62.7362	1.48274	7.76437e-06	133	0.00050417	-0.000496405	yes
1119	13.8491	62.7362	1.48274	7.76437e-06	134	0.000507961	-0.000500196	yes
1120	17.3246	81.695	1.81699	5.54889e-07	107	0.00040561	-0.000405055	yes
1121	17.3246	81.695	1.81699	5.54889e-07	108	0.000409401	-0.000408846	yes
1122	17.3246	81.695	1.81699	5.54889e-07	109	0.000413192	-0.000412637	yes
1123	17.3246	81.695	1.81699	5.54889e-07	110	0.000416983	-0.000416428	yes
1124	17.3246	81.695	1.81699	5.54889e-07	111	0.000420773	-0.000420218	yes
1125	17.3246	81.695	1.81699	5.54889e-07	112	0.000424564	-0.000424009	yes
1126	17.3246	81.695	1.81699	5.54889e-07	113	0.000428355	-0.0004278	yes
1127	29.7368	162.272	2.90793	1.47747e-10	42	0.000159212	-0.000159211	yes
1128	29.7368	162.272	2.90793	1.47747e-10	43	0.000163002	-0.000163002	yes
1129	48.8025	183.883	10.4202	3.15677e-27	1	3.79075e-06	-3.79075e-06	yes
1130	18.9043	90.7967	1.96449	1.7649e-07	83	0.000314632	-0.000314456	yes
1131	18.9043	90.7967	1.96449	1.7649e-07	84	0.000318423	-0.000318247	yes
1132	18.9043	90.7967	1.96449	1.7649e-07	85	0.000322214	-0.000322037	yes
1133	18.9043	90.7967	1.96449	1.7649e-07	86	0.000326005	-0.000325828	yes
1134	18.9043	90.7967	1.96449	1.7649e-07	87	0.000329795	-0.000329619	yes
1135	18.9043	90.7967	1.96449	1.7649e-07	88	0.000333586	-0.00033341	yes
1136	18.9043	90.7967	1.96449	1.7649e-07	89	0.000337377	-0.0003372	yes
1137	18.9043	90.7967	1.96449	1.7649e-07	90	0.000341168	-0.000340991	yes
1138	18.9043	90.7967	1.96449	1.7649e-07	91	0.000344958	-0.000344782	yes
1139	18.9043	90.7967	1.96449	1.7649e-07	92	0.000348749	-0.000348573	yes
1140	18.9043	90.7967	1.96449	1.7649e-07	93	0.00035254	-0.000352363	yes
1141	18.9043	90.7967	1.96449	1.7649e-07	94	0.000356331	-0.000356154	yes
1142	18.9043	90.7967	1.96449	1.7649e-07	95	0.000360121	-0.000359945	yes
1143	18.9043	90.7967	1.96449	1.7649e-07	96	0.000363912	-0.000363736	yes
1144	29.7368	162.272	2.90793	1.47747e-10	44	0.000166793	-0.000166793	yes
1145	29.7368	162.272	2.90793	1.47747e-10	45	0.000170584	-0.000170584	yes
1146	29.7368	162.272	2.90793	1.47747e-10	46	0.000174375	-0.000174374	yes
1147	29.7368	162.272	2.90793	1.47747e-10	47	0.000178165	-0.000178165	yes
1148	17.3246	81.695	1.81699	5.54889e-07	114	0.000432146	-0.000431591	yes
1149	17.3246	81.695	1.81699	5.54889e-07	115	0.000435936	-0.000435381	yes
1150	15.9879	74.2333	1.69005	1.50064e-06	121	0.000458681	-0.00045718	yes
1151	13.8491	62.7362	1.48274	7.76437e-06	135	0.000511751	-0.000503987	yes
1152	13.8491	62.7362	1.48274	7.76437e-06	136	0.000515542	-0.000507778	yes
1153	13.8491	62.7362	1.48274	7.76437e-06	137	0.000519333	-0.000511568	yes
1154	13.8491	62.7362	1.48274	7.76437e-06	138	0.000523124	-0.000515359	yes
1155	13.8491	62.7362	1.48274	7.76437e-06	139	0.000526914	-0.00051915	yes
1156	13.8491	62.7362	1.48274	7.76437e-06	140	0.000530705	-0.000522941	yes
1157	14.5209	51.4476	2.66117	2.91147e-08	77	0.000291888	-0.000291859	yes
1158	14.5209	51.4476	2.66117	2.91147e-08	78	0.000295679	-0.000295649	yes
1159	14.5209	51.4476	2.66117	2.91147e-08	79	0.000299469	-0.00029944	yes
1160	14.5209	51.4476	2.66117	2.91147e-08	80	0.00030326	-0.000303231	yes
1161	14.5209	51.4476	2.66117	2.91147e-08	81	0.000307051	-0.000307022	yes
1162	5.05385	33.2057	0.118921	0.0822407	471	0.00178544	0.0804552	no
1163	5.32119	35.1603	0.124902	0.0713809	439	0.00166414	0.0697167	no
1164	5.32119	35.1603	0.124902	0.0713809	440	0.00166793	0.0697129	no
1165	5.32119	35.1603	0.124902	0.0713809	441	0.00167172	0.0697091	no
1166	5.05385	33.2057	0.118921	0.0822407	472	0.00178923	0.0804514	no
1167	5.05385	33.2057	0.118921	0.0822407	473	0.00179303	0.0804476	no
1168	5.05385	33.2057	0.118921	0.0822407	474	0.00179682	0.0804439	no
1169	5.05385	33.2057	0.118921	0.0822407	475	0.00180061	0.0804401	no
1170	5.05385	33.2057	0.118921	0.0822407	476	0.0018044	0.0804363	no
1171	5.05385	33.2057	0.118921	0.0822407	477	0.00180819	0.0804325	no
1172	5.05385	33.2057	0.118921	0.0822407	478	0.00181198	0.0804287	no
1173	5.05385	33.2057	0.118921	0.0822407	479	0.00181577	0.0804249	no
1174	5.05385	33.2057	0.118921	0.0822407	480	0.00181956	0.0804211	no
1175	5.05385	33.2057	0.118921	0.0822407	481	0.00182335	0.0804173	no
1176	5.05385	33.2057	0.118921	0.0822407	482	0.00182714	0.0804135	no
1177	5.05385	33.2057	0.118921	0.0822407	483	0.00183093	0.0804097	no
1178	5.05385	33.2057	0.118921	0.0822407	484	0.00183472	0.0804059	no
1179	5.05385	33.2057	0.118921	0.0822407	485	0.00183851	0.0804022	no
1180	5.05385	33.2057	0.118921	0.0822407	486	0.0018423	0.0803984	no
1181	6.74701	45.9616	0.15631	0.0343843	360	0.00136467	0.0330196	no
1182	6.74701	45.9616	0.15631	0.0343843	361	0.00136846	0.0330158	no
1183	7.23077	49.769	0.166782	0.0270612	352	0.00133434	0.0257268	no
1184	9.20979	66.1503	0.208678	0.0105342	318	0.00120546	0.00932874	no
1185	9.20979	66.1503	0.208678	0.0105342	319	0.00120925	0.00932495	no
1186	9.20979	66.1503	0.208678	0.0105342	320	0.00121304	0.00932116	no
1187	9.20979	66.1503	0.208678	0.0105342	321	0.00121683	0.00931737	no
1188	9.20979	66.1503	0.208678	0.0105342	322	0.00122062	0.00931358	no
1189	9.20979	66.1503	0.208678	0.0105342	323	0.00122441	0.00930979	no
1190	0	97.3224	0	0.840654	2434	0.00922669	0.831427	no
1191	0	97.3224	0	0.840654	2435	0.00923048	0.831423	no
1192	0	97.3224	0	0.840654	2436	0.00923427	0.831419	no
1193	0	97.3224	0	0.840654	2437	0.00923806	0.831416	no
1194	0	97.3224	0	0.840654	2438	0.00924185	0.831412	no
1195	0	97.3224	0	0.840654	2439	0.00924564	0.831408	no
1196	0	194.256	0	0.886975	2515	0.00953374	0.877441	no
1197	0	194.256	0	0.886975	2516	0.00953753	0.877437	no
1198	0	15.9186	0	0.621501	1534	0.00581501	0.615686	no
1199	0	16.6207	0	0.628905	1567	0.00594011	0.622965	no
1200	0	16.6207	0	0.628905	1568	0.0059439	0.622961	no
1201	0	16.6207	0	0.628905	1569	0.00594769	0.622958	no
1202	0	17.3871	0	0.636508	1599	0.00606141	0.630447	no
1203	0	17.3871	0	0.636508	1600	0.0060652	0.630443	no
1204	0	17.3871	0	0.636508	1601	0.00606899	0.630439	no
1205	0	9.2446	0	0.517828	1204	0.00456406	0.513264	no
1206	0	9.2446	0	0.517828	1205	0.00456785	0.51326	no
1207	0	9.2446	0	0.517828	1206	0.00457165	0.513256	no
1208	0	9.2446	0	0.517828	1207	0.00457544	0.513253	no
1209	0	9.2446	0	0.517828	1208	0.00457923	0.513249	no
1210	0	9.2446	0	0.517828	1209	0.00458302	0.513245	no
1211	0	9.02094	0	0.512713	1174	0.00445034	0.508263	no
1212	0	9.02094	0	0.512713	1175	0.00445413	0.508259	no
1213	0	9.02094	0	0.512713	1176	0.00445792	0.508255	no
1214	0	9.02094	0	0.512713	1177	0.00446171	0.508252	no
1215	0	9.02094	0	0.512713	1178	0.0044655	0.508248	no
1216	0	9.02094	0	0.512713	1179	0.00446929	0.508244	no
1217	0	9.02094	0	0.512713	1180	0.00447309	0.50824	no
1218	0	9.02094	0	0.512713	1181	0.00447688	0.508236	no
1219	0	9.02094	0	0.512713	1182	0.00448067	0.508233	no
1220	0	9.02094	0	0.512713	1183	0.00448446	0.508229	no
1221	0	9.02094	0	0.512713	1184	0.00448825	0.508225	no
1222	0	9.02094	0	0.512713	1185	0.00449204	0.508221	no
1223	0	9.02094	0	0.512713	1186	0.00449583	0.508218	no
1224	0	9.02094	0	0.512713	1187	0.00449962	0.508214	no
1225	0	9.02094	0	0.512713	1188	0.00450341	0.50821	no
1226	0	9.02094	0	0.512713	1189	0.0045072	0.508206	no
1227	0	9.02094	0	0.512713	1190	0.00451099	0.508202	no
1228	0	9.02094	0	0.512713	1191	0.00451478	0.508199	no
1229	0	8.80774	0	0.507683	1158	0.00438969	0.503293	no
1230	0	8.80774	0	0.507683	1159	0.00439348	0.50329	no
1231	0	18.227	0	0.644323	1617	0.00612964	0.638194	no
1232	0	18.227	0	0.644323	1618	0.00613343	0.63819	no
1233	0	18.227	0	0.644323	1619	0.00613723	0.638186	no
1234	0	18.227	0	0.644323	1620	0.00614102	0.638182	no
1235	0	18.227	0	0.644323	1621	0.00614481	0.638178	no
1236	0	18.227	0	0.644323	1622	0.0061486	0.638175	no
1237	0	18.227	0	0.644323	1623	0.00615239	0.638171	no
1238	0	194.256	0	0.886975	2517	0.00954132	0.877433	no
1239	0	129.78	0	0.861788	2493	0.00945034	0.852337	no
1240	0	129.78	0	0.861788	2494	0.00945413	0.852334	no
1241	0	129.78	0	0.861788	2495	0.00945792	0.85233	no
1242	0	129.78	0	0.861788	2496	0.00946171	0.852326	no
1243	0	129.78	0	0.861788	2497	0.0094655	0.852322	no
1244	0	194.256	0	0.886975	2518	0.00954511	0.877429	no
1245	0	194.256	0	0.886975	2519	0.0095489	0.877426	no
1246	0	129.78	0	0.861788	2498	0.00946929	0.852318	no
1247	0	97.3224	0	0.840654	2440	0.00924943	0.831404	no
1248	0	97.3224	0	0.840654	2441	0.00925322	0.831401	no
1249	0	97.3224	0	0.840654	2442	0.00925701	0.831397	no
1250	0	97.3224	0	0.840654	2443	0.0092608	0.831393	no
1251	0	97.3224	0	0.840654	2444	0.00926459	0.831389	no
1252	0	97.3224	0	0.840654	2445	0.00926839	0.831385	no
1253	0	97.3224	0	0.840654	2446	0.00927218	0.831382	no
1254	0	97.3224	0	0.840654	2447	0.00927597	0.831378	no
1255	0	77.7899	0	0.822122	2384	0.00903715	0.813084	no
1256	0	77.7899	0	0.822122	2385	0.00904094	0.813081	no
1257	0	77.7899	0	0.822122	2386	0.00904473	0.813077	no
1258	0	77.7899	0	0.822122	2387	0.00904852	0.813073	no
1259	14.4872	116.871	0.313495	0.00106299	189	0.000716452	0.000346537	no
1260	14.4872	116.871	0.313495	0.00106299	190	0.000720243	0.000342746	no
1261	14.4872	116.871	0.313495	0.00106299	191	0.000724033	0.000338955	no
1262	16.906	144.011	0.35845	0.000404884	172	0.000652009	-0.000247125	yes
1263	16.906	144.011	0.35845	0.000404884	173	0.0006558	-0.000250916	yes
1264	16.906	144.011	0.35845	0.000404884	174	0.000659591	-0.000254706	yes
1265	12.6731	98.1948	0.278544	0.002266	218	0.000826384	0.00143962	no
1266	12.6731	98.1948	0.278544	0.002266	219	0.000830174	0.00143583	no
1267	12.6731	98.1948	0.278544	0.002266	220	0.000833965	0.00143204	no
1268	12.6731	98.1948	0.278544	0.002266	221	0.000837756	0.00142825	no
1269	12.6731	98.1948	0.278544	0.002266	222	0.000841547	0.00142446	no
1270	12.6731	98.1948	0.278544	0.002266	223	0.000845337	0.00142066	no
1271	12.6731	98.1948	0.278544	0.002266	224	0.000849128	0.00141687	no
1272	14.4872	116.871	0.313495	0.00106299	192	0.000727824	0.000335164	no
1273	14.4872	116.871	0.313495	0.00106299	193	0.000731615	0.000331374	no
1274	14.4872	116.871	0.313495	0.00106299	194	0.000735406	0.000327583	no
1275	14.4872	116.871	0.313495	0.00106299	195	0.000739196	0.000323792	no
1276	14.4872	116.871	0.313495	0.00106299	196	0.000742987	0.000320001	no
1277	14.4872	116.871	0.313495	0.00106299	197	0.000746778	0.000316211	no
1278	14.4872	116.871	0.313495	0.00106299	198	0.000750569	0.00031242	no
1279	16.906	144.011	0.35845	0.000404884	175	0.000663381	-0.000258497	yes
1280	20.2923	186.217	0.41842	0.000112998	161	0.000610311	-0.000497313	yes
1281	20.2923	186.217	0.41842	0.000112998	162	0.000614102	-0.000501103	yes
1282	20.2923	186.217	0.41842	0.000112998	163	0.000617892	-0.000504894	yes
1283	14.4872	116.871	0.313495	0.00106299	199	0.000754359	0.000308629	no
1284	14.4872	116.871	0.313495	0.00106299	200	0.00075815	0.000304838	no
1285	14.4872	116.871	0.313495	0.00106299	201	0.000761941	0.000301048	no
1286	14.4872	116.871	0.313495	0.00106299	202	0.000765732	0.000297257	no
1287	14.4872	116.871	0.313495	0.00106299	203	0.000769522	0.000293466	no
1288	12.6731	98.1948	0.278544	0.002266	225	0.000852919	0.00141308	no
1289	7.78895	54.2564	0.17875	0.0206218	342	0.00129644	0.0193254	no
1290	7.78895	54.2564	0.17875	0.0206218	343	0.00130023	0.0193216	no
1291	7.78895	54.2564	0.17875	0.0206218	344	0.00130402	0.0193178	no
1292	0	35.0907	0	0.7386	2043	0.0077445	0.730855	no
1293	0	35.0907	0	0.7386	2044	0.00774829	0.730852	no
1294	0	35.0907	0	0.7386	2045	0.00775208	0.730848	no
1295	0	35.0907	0	0.7386	2046	0.00775588	0.730844	no
1296	0	35.0907	0	0.7386	2047	0.00775967	0.73084	no
1297	0	35.0907	0	0.7386	2048	0.00776346	0.730836	no
1298	0	42.9947	0	0.762824	2156	0.00817286	0.754651	no
1299	0	42.9947	0	0.762824	2157	0.00817665	0.754647	no
1300	0	42.9947	0	0.762824	2158	0.00818044	0.754643	no
1301	0	38.6464	0	0.75038	2087	0.0079113	0.742469	no
1302	0	38.6464	0	0.75038	2088	0.00791509	0.742465	no
1303	0	38.6464	0	0.75038	2089	0.00791888	0.742461	no
1304	0	38.6464	0	0.75038	2090	0.00792267	0.742457	no
1305	0	38.6464	0	0.75038	2091	0.00792646	0.742454	no
1306	0	38.6464	0	0.75038	2092	0.00793025	0.74245	no
1307	0	38.6464	0	0.75038	2093	0.00793404	0.742446	no
1308	0	38.6464	0	0.75038	2094	0.00793783	0.742442	no
1309	0	38.6464	0	0.75038	2095	0.00794162	0.742438	no
1310	0	38.6464	0	0.75038	2096	0.00794541	0.742435	no
1311	0	38.6464	0	0.75038	2097	0.0079492	0.742431	no
1312	0	38.6464	0	0.75038	2098	0.00795299	0.742427	no
1313	0	38.6464	0	0.75038	2099	0.00795679	0.742423	no
1314	0	38.6464	0	0.75038	2100	0.00796058	0.742419	no
1315	0	38.6464	0	0.75038	2101	0.00796437	0.742416	no
1316	0	48.4259	0	0.776042	2216	0.0084003	0.767642	no
1317	0	48.4259	0	0.776042	2217	0.00840409	0.767638	no
1318	0	42.9947	0	0.762824	2159	0.00818423	0.75464	no
1319	0	42.9947	0	0.762824	2160	0.00818802	0.754636	no
1320	0	42.9947	0	0.762824	2161	0.00819181	0.754632	no
1321	0	55.422	0	0.790182	2283	0.00865428	0.781528	no
1322	0	194.256	0	0.886975	2520	0.00955269	0.877422	no
1323	0	194.256	0	0.886975	2521	0.00955648	0.877418	no
1324	0	194.256	0	0.886975	2522	0.00956027	0.877414	no
1325	0	194.256	0	0.886975	2523	0.00956406	0.877411	no
1326	0	194.256	0	0.886975	2524	0.00956785	0.877407	no
1327	0	194.256	0	0.886975	2525	0.00957165	0.877403	no
1328	0	194.256	0	0.886975	2526	0.00957544	0.877399	no
1329	0	194.256	0	0.886975	2527	0.00957923	0.877395	no
1330	0	194.256	0	0.886975	2528	0.00958302	0.877392	no
1331	0	194.256	0	0.886975	2529	0.00958681	0.877388	no
1332	0	194.256	0	0.886975	2530	0.0095906	0.877384	no
1333	50.7692	985.92	0.839201	1.78026e-08	76	0.000288097	-0.000288079	yes
1334	104.211	1453.55	7.28546	6.40359e-23	2	7.5815e-06	-7.5815e-06	yes
1335	104.211	1453.55	7.28546	6.40359e-23	3	1.13723e-05	-1.13723e-05	yes
1336	104.211	1453.55	7.28546	6.40359e-23	4	1.5163e-05	-1.5163e-05	yes
1337	104.211	1453.55	7.28546	6.40359e-23	5	1.89538e-05	-1.89538e-05	yes
1338	104.211	1453.55	7.28546	6.40359e-23	6	2.27445e-05	-2.27445e-05	yes
1339	104.211	1453.55	7.28546	6.40359e-23	7	2.65353e-05	-2.65353e-05	yes
1340	104.211	1453.55	7.28546	6.40359e-23	8	3.0326e-05	-3.0326e-05	yes
1341	104.211	1453.55	7.28546	6.40359e-23	9	3.41168e-05	-3.41168e-05	yes
1342	104.211	1453.55	7.28546	6.40359e-23	10	3.79075e-05	-3.79075e-05	yes
1343	69.4561	618.18	5.59576	1.74958e-18	17	6.44428e-05	-6.44428e-05	yes
1344	69.4561	618.18	5.59576	1.74958e-18	18	6.82335e-05	-6.82335e-05	yes
1345	69.4561	618.18	5.59576	1.74958e-18	19	7.20243e-05	-7.20243e-05	yes
1346	69.4561	618.18	5.59576	1.74958e-18	20	7.5815e-05	-7.5815e-05	yes
1347	69.4561	618.18	5.59576	1.74958e-18	21	7.96058e-05	-7.96058e-05	yes
1348	69.4561	618.18	5.59576	1.74958e-18	22	8.33965e-05	-8.33965e-05	yes
1349	69.4561	618.18	5.59576	1.74958e-18	23	8.71873e-05	-8.71873e-05	yes
1350	69.4561	618.18	5.59576	1.74958e-18	24	9.0978e-05	-9.0978e-05	yes
1351	34.7018	200.971	3.3045	8.42752e-12	32	0.000121304	-0.000121304	yes
1352	21.3351	79.8007	3.78618	2.12402e-11	35	0.000132676	-0.000132676	yes
1353	21.3351	79.8007	3.78618	2.12402e-11	36	0.000136467	-0.000136467	yes
1354	19.9966	73.9991	3.5708	8.23083e-11	38	0.000144049	-0.000144048	yes
1355	19.9966	73.9991	3.5708	8.23083e-11	39	0.000147839	-0.000147839	yes
1356	19.9966	73.9991	3.5708	8.23083e-11	40	0.00015163	-0.00015163	yes
1357	19.9966	73.9991	3.5708	8.23083e-11	41	0.000155421	-0.000155421	yes
1358	18.8156	68.9761	3.37853	2.78854e-10	50	0.000189538	-0.000189537	yes
1359	18.8156	68.9761	3.37853	2.78854e-10	51	0.000193328	-0.000193328	yes
1360	18.8156	68.9761	3.37853	2.78854e-10	52	0.000197119	-0.000197119	yes
1361	18.8156	68.9761	3.37853	2.78854e-10	53	0.00020091	-0.00020091	yes
1362	18.8156	68.9761	3.37853	2.78854e-10	54	0.000204701	-0.0002047	yes
1363	18.8156	68.9761	3.37853	2.78854e-10	55	0.000208491	-0.000208491	yes
1364	18.8156	68.9761	3.37853	2.78854e-10	56	0.000212282	-0.000212282	yes
1365	18.8156	68.9761	3.37853	2.78854e-10	57	0.000216073	-0.000216073	yes
1366	12.2136	54.2985	1.3206	2.85743e-05	146	0.00055345	-0.000524875	yes
1367	6.32372	42.6912	0.147071	0.0425391	377	0.00142911	0.04111	no
1368	6.32372	42.6912	0.147071	0.0425391	378	0.0014329	0.0411062	no
1369	6.32372	42.6912	0.147071	0.0425391	379	0.00143669	0.0411024	no
1370	6.32372	42.6912	0.147071	0.0425391	380	0.00144049	0.0410986	no
1371	6.32372	42.6912	0.147071	0.0425391	381	0.00144428	0.0410948	no
1372	6.32372	42.6912	0.147071	0.0425391	382	0.00144807	0.041091	no
1373	6.32372	42.6912	0.147071	0.0425391	383	0.00145186	0.0410873	no
1374	6.32372	42.6912	0.147071	0.0425391	384	0.00145565	0.0410835	no
1375	6.32372	42.6912	0.147071	0.0425391	385	0.00145944	0.0410797	no
1376	6.32372	42.6912	0.147071	0.0425391	386	0.00146323	0.0410759	no
1377	6.32372	42.6912	0.147071	0.0425391	387	0.00146702	0.0410721	no
1378	6.32372	42.6912	0.147071	0.0425391	388	0.00147081	0.0410683	no
1379	6.32372	42.6912	0.147071	0.0425391	389	0.0014746	0.0410645	no
1380	6.32372	42.6912	0.147071	0.0425391	390	0.00147839	0.0410607	no
1381	6.32372	42.6912	0.147071	0.0425391	391	0.00148218	0.0410569	no
1382	3.60256	22.9638	0.0859263	0.183351	706	0.00267627	0.180675	no
1383	3.60256	22.9638	0.0859263	0.183351	707	0.00268006	0.180671	no
1384	4.20726	27.1553	0.0997826	0.130302	580	0.00219864	0.128103	no
1385	0	25.6325	0	0.696623	1872	0.00709629	0.689527	no
1386	0	25.6325	0	0.696623	1873	0.00710008	0.689523	no
1387	0	4.29135	0	0.343355	900	0.00341168	0.339944	no
1388	0	2.56981	0	0.221101	731	0.00277104	0.21833	no
1389	0	2.56981	0	0.221101	732	0.00277483	0.218326	no
1390	0	2.56981	0	0.221101	733	0.00277862	0.218322	no
1391	0	2.51492	0	0.21614	726	0.00275208	0.213388	no
1392	0	2.51492	0	0.21614	727	0.00275588	0.213385	no
1393	0	2.51492	0	0.21614	728	0.00275967	0.213381	no
1394	0	2.51492	0	0.21614	729	0.00276346	0.213377	no
1395	0	2.51492	0	0.21614	730	0.00276725	0.213373	no
1396	0	2.49713	0	0.214515	723	0.00274071	0.211774	no
1397	0	2.49713	0	0.214515	724	0.0027445	0.21177	no
1398	0	2.49713	0	0.214515	725	0.00274829	0.211767	no
1399	0	2.47957	0	0.212903	722	0.00273692	0.210166	no
1400	0	1.80893	0	0.144875	639	0.00242229	0.142453	no
1401	0	1.80893	0	0.144875	640	0.00242608	0.142449	no
1402	0	1.80893	0	0.144875	641	0.00242987	0.142445	no
1403	0	1.79004	0	0.142776	611	0.00231615	0.14046	no
1404	0	1.79004	0	0.142776	612	0.00231994	0.140456	no
1405	0	1.79004	0	0.142776	613	0.00232373	0.140452	no
1406	0	1.79004	0	0.142776	614	0.00232752	0.140448	no
1407	0	1.79004	0	0.142776	615	0.00233131	0.140445	no
1408	0	1.79004	0	0.142776	616	0.0023351	0.140441	no
1409	0	1.79944	0	0.143821	633	0.00239955	0.141422	no
1410	0	1.79944	0	0.143821	634	0.00240334	0.141418	no
1411	0	1.79944	0	0.143821	635	0.00240713	0.141414	no
1412	0	1.79944	0	0.143821	636	0.00241092	0.141411	no
1413	0	1.79944	0	0.143821	637	0.00241471	0.141407	no
1414	0	1.79944	0	0.143821	638	0.0024185	0.141403	no
1415	0	1.90935	0	0.155871	665	0.00252085	0.15335	no
1416	0	1.90935	0	0.155871	666	0.00252464	0.153347	no
1417	0	1.90935	0	0.155871	667	0.00252843	0.153343	no
1418	0	1.90935	0	0.155871	668	0.00253222	0.153339	no
1419	0	1.90935	0	0.155871	669	0.00253601	0.153335	no
1420	0	3.16368	0	0.269991	784	0.00297195	0.267019	no
1421	1.5617	9.54176	0.0379766	0.659638	1680	0.00636846	0.65327	no
1422	1.5617	9.54176	0.0379766	0.659638	1681	0.00637225	0.653266	no
1423	1.5617	9.54176	0.0379766	0.659638	1682	0.00637604	0.653262	no
1424	1.66752	10.2106	0.0405089	0.612682	1495	0.00566717	0.607015	no
1425	1.66752	10.2106	0.0405089	0.612682	1496	0.00567096	0.607011	no
1426	1.63976	10.0349	0.0398452	0.624592	1561	0.00591736	0.618675	no
1427	1.63976	10.0349	0.0398452	0.624592	1562	0.00592115	0.618671	no
1428	1.63976	10.0349	0.0398452	0.624592	1563	0.00592494	0.618667	no
1429	1.24423	7.55258	0.0303488	0.829873	2407	0.00912434	0.820748	no
1430	1.22855	7.45502	0.0299709	0.83963	2408	0.00912813	0.830502	no
1431	1.22855	7.45502	0.0299709	0.83963	2409	0.00913192	0.830498	no
1432	1.09073	6.59998	0.0266439	0.932011	2606	0.0098787	0.922132	no
1433	2.57922	16.0939	0.0621151	0.337649	888	0.00336619	0.334283	no
1434	2.57922	16.0939	0.0621151	0.337649	889	0.00336998	0.334279	no
1435	0.651624	3.90767	0.0159851	0.671057	1753	0.00664519	0.664412	no
1436	0.593809	3.55677	0.014575	0.603856	1463	0.00554587	0.598311	no
1437	0.593809	3.55677	0.014575	0.603856	1464	0.00554966	0.598307	no
1438	0.593809	3.55677	0.014575	0.603856	1465	0.00555345	0.598303	no
1439	0.593809	3.55677	0.014575	0.603856	1466	0.00555724	0.598299	no
1440	0.593809	3.55677	0.014575	0.603856	1467	0.00556103	0.598295	no
1441	0.593809	3.55677	0.014575	0.603856	1468	0.00556482	0.598292	no
1442	0.593809	3.55677	0.014575	0.603856	1469	0.00556861	0.598288	no
1443	0.593809	3.55677	0.014575	0.603856	1470	0.0055724	0.598284	no
1444	0.593809	3.55677	0.014575	0.603856	1471	0.00557619	0.59828	no
1445	0.593809	3.55677	0.014575	0.603856	1472	0.00557998	0.598276	no
1446	0.593809	3.55677	0.014575	0.603856	1473	0.00558378	0.598273	no
1447	0.590054	3.53401	0.0144834	0.599353	1441	0.00546247	0.593891	no
1448	0.57906	3.46738	0.014215	0.586067	1383	0.00524261	0.580825	no
1449	0.57906	3.46738	0.014215	0.586067	1384	0.0052464	0.580821	no
1450	0.57906	3.46738	0.014215	0.586067	1385	0.00525019	0.580817	no
1451	0.571946	3.42429	0.0140413	0.577392	1365	0.00517437	0.572218	no
1452	0.571946	3.42429	0.0140413	0.577392	1366	0.00517817	0.572214	no
1453	0.571946	3.42429	0.0140413	0.577392	1367	0.00518196	0.57221	no
1454	0	2.04477	0	0.170252	696	0.00263836	0.167614	no
1455	0	2.04477	0	0.170252	697	0.00264215	0.16761	no
1456	0	2.04477	0	0.170252	698	0.00264594	0.167606	no
1457	0	1.73556	0	0.136668	599	0.00227066	0.134398	no
1458	0	1.73556	0	0.136668	600	0.00227445	0.134394	no
1459	0	1.73556	0	0.136668	601	0.00227824	0.13439	no
1460	0	1.73556	0	0.136668	602	0.00228203	0.134386	no
1461	0	1.73556	0	0.136668	603	0.00228582	0.134383	no
1462	0	1.93071	0	0.158175	677	0.00256634	0.155608	no
1463	0	1.94157	0	0.15934	682	0.00258529	0.156755	no
1464	0	1.89883	0	0.154733	654	0.00247915	0.152254	no
1465	0	1.99764	0	0.165307	683	0.00258908	0.162717	no
1466	0	1.99764	0	0.165307	684	0.00259287	0.162714	no
1467	0	1.99764	0	0.165307	685	0.00259666	0.16271	no
1468	0	5.28384	0	0.392962	954	0.00361638	0.389346	no
1469	0	6.85635	0	0.453049	1064	0.00403336	0.449016	no
1470	0	6.85635	0	0.453049	1065	0.00403715	0.449012	no
1471	0	6.85635	0	0.453049	1066	0.00404094	0.449008	no
1472	0	6.85635	0	0.453049	1067	0.00404473	0.449004	no
1473	0	6.85635	0	0.453049	1068	0.00404852	0.449	no
1474	0	6.85635	0	0.453049	1069	0.00405231	0.448997	no
1475	0	6.85635	0	0.453049	1070	0.0040561	0.448993	no
1476	0	6.85635	0	0.453049	1071	0.00405989	0.448989	no
1477	0	6.85635	0	0.453049	1072	0.00406368	0.448985	no
1478	0	6.73163	0	0.448913	1058	0.00401061	0.444903	no
1479	0	6.73163	0	0.448913	1059	0.0040144	0.444899	no
1480	0	6.85635	0	0.453049	1073	0.00406748	0.448981	no
1481	0	7.2594	0	0.46581	1085	0.00411296	0.461697	no
1482	0	7.2594	0	0.46581	1086	0.00411676	0.461693	no
1483	0	7.2594	0	0.46581	1087	0.00412055	0.461689	no
1484	0	7.40434	0	0.470186	1088	0.00412434	0.466062	no
1485	0	7.40434	0	0.470186	1089	0.00412813	0.466058	no
1486	0	7.40434	0	0.470186	1090	0.00413192	0.466055	no
1487	0	9.47949	0	0.52303	1228	0.00465504	0.518375	no
1488	0	9.47949	0	0.52303	1229	0.00465883	0.518372	no
1489	0	9.47949	0	0.52303	1230	0.00466262	0.518368	no
1490	0	38.6464	0	0.75038	2102	0.00796816	0.742412	no
1491	0	38.6464	0	0.75038	2103	0.00797195	0.742408	no
1492	0	42.9947	0	0.762824	2162	0.0081956	0.754628	no
1493	0	38.6464	0	0.75038	2104	0.00797574	0.742404	no
1494	0	38.6464	0	0.75038	2105	0.00797953	0.7424	no
1495	0	38.6464	0	0.75038	2106	0.00798332	0.742397	no
1496	0	38.6464	0	0.75038	2107	0.00798711	0.742393	no
1497	0	64.7403	0	0.805446	2352	0.00891585	0.79653	no
1498	0	97.3224	0	0.840654	2448	0.00927976	0.831374	no
1499	0	77.7899	0	0.822122	2388	0.00905231	0.813069	no
1500	0	77.7899	0	0.822122	2389	0.0090561	0.813066	no
1501	0	77.7899	0	0.822122	2390	0.00905989	0.813062	no
1502	0	77.7899	0	0.822122	2391	0.00906368	0.813058	no
1503	0	42.9947	0	0.762824	2163	0.00819939	0.754624	no
1504	0	38.6464	0	0.75038	2108	0.0079909	0.742389	no
1505	0	38.6464	0	0.75038	2109	0.00799469	0.742385	no
1506	0	38.6464	0	0.75038	2110	0.00799848	0.742382	no
1507	0	38.6464	0	0.75038	2111	0.00800227	0.742378	no
1508	0	38.6464	0	0.75038	2112	0.00800607	0.742374	no
1509	0	38.6464	0	0.75038	2113	0.00800986	0.74237	no
1510	0	38.6464	0	0.75038	2114	0.00801365	0.742366	no
1511	0	42.9947	0	0.762824	2164	0.00820318	0.754621	no
1512	0	42.9947	0	0.762824	2165	0.00820697	0.754617	no
1513	0	42.9947	0	0.762824	2166	0.00821077	0.754613	no
1514	11.2621	84.5923	0.250592	0.00417225	257	0.000974223	0.00319803	no
1515	11.2621	84.5923	0.250592	0.00417225	258	0.000978014	0.00319424	no
1516	10.1333	74.2588	0.227728	0.00690235	304	0.00115239	0.00574997	no
1517	0.665446	3.99169	0.016322	0.686533	1797	0.00681198	0.679721	no
1518	0.665446	3.99169	0.016322	0.686533	1798	0.00681577	0.679717	no
1519	0.651624	3.90767	0.0159851	0.671057	1754	0.00664898	0.664408	no
1520	0.651624	3.90767	0.0159851	0.671057	1755	0.00665277	0.664404	no
1521	0.651624	3.90767	0.0159851	0.671057	1756	0.00665656	0.6644	no
1522	0.642713	3.85353	0.0157679	0.660959	1723	0.00653146	0.654428	no
1523	0.642713	3.85353	0.0157679	0.660959	1724	0.00653525	0.654424	no
1524	0.642713	3.85353	0.0157679	0.660959	1725	0.00653904	0.65442	no
1525	0.601456	3.60314	0.0147616	0.612976	1497	0.00567475	0.607302	no
1526	0.601456	3.60314	0.0147616	0.612976	1498	0.00567854	0.607298	no
1527	0.601456	3.60314	0.0147616	0.612976	1499	0.00568234	0.607294	no
1528	0.57906	3.46738	0.014215	0.586067	1386	0.00525398	0.580813	no
1529	0.57906	3.46738	0.014215	0.586067	1387	0.00525777	0.58081	no
1530	0.57906	3.46738	0.014215	0.586067	1388	0.00526156	0.580806	no
1531	0.57906	3.46738	0.014215	0.586067	1389	0.00526535	0.580802	no
1532	0.582681	3.48932	0.0143034	0.590459	1417	0.00537149	0.585088	no
1533	0.582681	3.48932	0.0143034	0.590459	1418	0.00537528	0.585084	no
1534	0.57906	3.46738	0.014215	0.586067	1390	0.00526914	0.580798	no
1535	0.57906	3.46738	0.014215	0.586067	1391	0.00527293	0.580794	no
1536	0.593809	3.55677	0.014575	0.603856	1474	0.00558757	0.598269	no
1537	0.597609	3.57981	0.0146677	0.608397	1491	0.00565201	0.602745	no
1538	0.597609	3.57981	0.0146677	0.608397	1492	0.0056558	0.602741	no
1539	0.597609	3.57981	0.0146677	0.608397	1493	0.00565959	0.602738	no
1540	0.597609	3.57981	0.0146677	0.608397	1494	0.00566338	0.602734	no
1541	0.568451	3.40312	0.013956	0.573108	1359	0.00515163	0.567956	no
1542	0.568451	3.40312	0.013956	0.573108	1360	0.00515542	0.567953	no
1543	0.469919	2.8076	0.011548	0.446311	1045	0.00396133	0.442349	no
1544	0.469919	2.8076	0.011548	0.446311	1046	0.00396513	0.442346	no
1545	0.469919	2.8076	0.011548	0.446311	1047	0.00396892	0.442342	no
1546	0.469919	2.8076	0.011548	0.446311	1048	0.00397271	0.442338	no
1547	0	1.77152	0	0.140709	608	0.00230478	0.138404	no
1548	0	1.77152	0	0.140709	609	0.00230857	0.1384	no
1549	0	1.78074	0	0.141738	610	0.00231236	0.139426	no
1550	0	5.28384	0	0.392962	955	0.00362017	0.389342	no
1551	0	5.28384	0	0.392962	956	0.00362396	0.389338	no
1552	0	5.52212	0	0.403326	964	0.00365428	0.399671	no
1553	0	5.52212	0	0.403326	965	0.00365807	0.399668	no
1554	0	5.52212	0	0.403326	966	0.00366187	0.399664	no
1555	0	5.1359	0	0.386256	935	0.00354435	0.382712	no
1556	0	4.14465	0	0.334983	882	0.00334344	0.33164	no
1557	0	4.14465	0	0.334983	883	0.00334723	0.331636	no
1558	0	4.67656	0	0.36397	914	0.00346475	0.360506	no
1559	0	4.73718	0	0.367047	917	0.00347612	0.363571	no
1560	0	4.73718	0	0.367047	918	0.00347991	0.363567	no
1561	0	5.1359	0	0.386256	936	0.00354814	0.382708	no
1562	0	5.1359	0	0.386256	937	0.00355193	0.382704	no
1563	0	5.1359	0	0.386256	938	0.00355572	0.382701	no
1564	0	5.1359	0	0.386256	939	0.00355951	0.382697	no
1565	0	5.1359	0	0.386256	940	0.00356331	0.382693	no
1566	0	4.99588	0	0.379706	925	0.00350644	0.376199	no
1567	0	5.06495	0	0.382962	927	0.00351403	0.379448	no
1568	0	5.06495	0	0.382962	928	0.00351782	0.379444	no
1569	0	5.06495	0	0.382962	929	0.00352161	0.37944	no
1570	0	5.06495	0	0.382962	930	0.0035254	0.379437	no
1571	0	5.06495	0	0.382962	931	0.00352919	0.379433	no
1572	0	5.06495	0	0.382962	932	0.00353298	0.379429	no
1573	0	5.06495	0	0.382962	933	0.00353677	0.379425	no
1574	0	5.69305	0	0.410448	977	0.00370356	0.406744	no
1575	0	5.69305	0	0.410448	978	0.00370735	0.40674	no
1576	0	11.8888	0	0.568218	1346	0.00510235	0.563116	no
1577	0	11.8888	0	0.568218	1347	0.00510614	0.563112	no
1578	0	11.8888	0	0.568218	1348	0.00510993	0.563108	no
1579	0	11.8888	0	0.568218	1349	0.00511372	0.563104	no
1580	0	11.8888	0	0.568218	1350	0.00511751	0.563101	no
1581	0	11.8888	0	0.568218	1351	0.0051213	0.563097	no
1582	0	9.98509	0	0.53371	1251	0.00474223	0.528968	no
1583	0	10.8549	0	0.550471	1292	0.00489765	0.545573	no
1584	0	10.8549	0	0.550471	1293	0.00490144	0.545569	no
1585	0	10.8549	0	0.550471	1294	0.00490523	0.545566	no
1586	0	10.8549	0	0.550471	1295	0.00490902	0.545562	no
1587	0	10.8549	0	0.550471	1296	0.00491281	0.545558	no
1588	0	13.6142	0	0.593652	1424	0.00539803	0.588254	no
1589	0	32.1355	0	0.727397	2004	0.00759666	0.7198	no
1590	0	32.1355	0	0.727397	2005	0.00760045	0.719796	no
1591	0	32.1355	0	0.727397	2006	0.00760425	0.719793	no
1592	0	32.1355	0	0.727397	2007	0.00760804	0.719789	no
1593	0	32.1355	0	0.727397	2008	0.00761183	0.719785	no
1594	0	32.1355	0	0.727397	2009	0.00761562	0.719781	no
1595	0	29.6327	0	0.716702	1953	0.00740334	0.709299	no
1596	0	29.6327	0	0.716702	1954	0.00740713	0.709295	no
1597	0	29.6327	0	0.716702	1955	0.00741092	0.709291	no
1598	0	29.6327	0	0.716702	1956	0.00741471	0.709287	no
1599	0	35.0907	0	0.7386	2049	0.00776725	0.730833	no
1600	0	29.6327	0	0.716702	1957	0.0074185	0.709284	no
1601	0	29.6327	0	0.716702	1958	0.00742229	0.70928	no
1602	0	27.489	0	0.70646	1912	0.00724792	0.699212	no
1603	0	3.53722	0	0.296774	823	0.00311979	0.293655	no
1604	0	3.50286	0	0.294424	814	0.00308567	0.291338	no
1605	0	3.50286	0	0.294424	815	0.00308946	0.291334	no
1606	0	3.50286	0	0.294424	816	0.00309325	0.29133	no
1607	0	3.50286	0	0.294424	817	0.00309704	0.291326	no
1608	0	3.50286	0	0.294424	818	0.00310083	0.291323	no
1609	0	3.40355	0	0.287505	804	0.00304776	0.284458	no
1610	0.906375	5.46377	0.0221799	0.922996	2584	0.0097953	0.9132	no
1611	0.906375	5.46377	0.0221799	0.922996	2585	0.00979909	0.913196	no
1612	0.906375	5.46377	0.0221799	0.922996	2586	0.00980288	0.913193	no
1613	0.906375	5.46377	0.0221799	0.922996	2587	0.00980667	0.913189	no
1614	0.906375	5.46377	0.0221799	0.922996	2588	0.00981046	0.913185	no
1615	0.960667	5.79749	0.0234962	0.968544	2618	0.00992418	0.95862	no
1616	0.990256	5.97969	0.024213	0.992324	2631	0.00997346	0.982351	no
1617	0.990256	5.97969	0.024213	0.992324	2632	0.00997726	0.982347	no
1618	0.915005	5.51676	0.0223892	0.930407	2598	0.00984837	0.920558	no
1619	0.915005	5.51676	0.0223892	0.930407	2599	0.00985216	0.920555	no
1620	0.915005	5.51676	0.0223892	0.930407	2600	0.00985595	0.920551	no
1621	0.915005	5.51676	0.0223892	0.930407	2601	0.00985974	0.920547	no
1622	0.906375	5.46377	0.0221799	0.922996	2589	0.00981425	0.913181	no
1623	0.906375	5.46377	0.0221799	0.922996	2590	0.00981804	0.913178	no
1624	0.906375	5.46377	0.0221799	0.922996	2591	0.00982183	0.913174	no
1625	0.906375	5.46377	0.0221799	0.922996	2592	0.00982563	0.91317	no
1626	0.906375	5.46377	0.0221799	0.922996	2593	0.00982942	0.913166	no
1627	2.68826	8.68151	0.522633	0.0902808	517	0.00195982	0.088321	no
1628	2.71234	8.76091	0.527249	0.0872195	515	0.00195224	0.0852672	no
1629	2.71234	8.76091	0.527249	0.0872195	516	0.00195603	0.0852634	no
1630	2.68826	8.68151	0.522633	0.0902808	518	0.00196361	0.0883172	no
1631	2.68826	8.68151	0.522633	0.0902808	519	0.0019674	0.0883134	no
1632	2.68826	8.68151	0.522633	0.0902808	520	0.00197119	0.0883096	no
1633	2.73684	8.84173	0.531944	0.0842123	508	0.0019257	0.0822866	no
1634	2.73684	8.84173	0.531944	0.0842123	509	0.00192949	0.0822829	no
1635	2.76178	8.92402	0.536722	0.0812599	465	0.0017627	0.0794972	no
1636	17.5446	49.0523	5.02625	1.49641e-14	27	0.00010235	-0.00010235	yes
1637	18.1152	50.7892	5.17931	5.7314e-15	25	9.47688e-05	-9.47688e-05	yes
1638	18.1152	50.7892	5.17931	5.7314e-15	26	9.85595e-05	-9.85595e-05	yes
1639	11.8997	32.3653	3.47845	3.24024e-10	58	0.000219864	-0.000219863	yes
1640	11.8997	32.3653	3.47845	3.24024e-10	59	0.000223654	-0.000223654	yes
1641	11.8997	32.3653	3.47845	3.24024e-10	60	0.000227445	-0.000227445	yes
1642	12.7208	34.7372	3.70745	7.15888e-11	37	0.000140258	-0.000140258	yes
1643	9.89394	29.3317	2.44939	2.76499e-07	99	0.000375284	-0.000375008	yes
1644	9.89394	29.3317	2.44939	2.76499e-07	100	0.000379075	-0.000378799	yes
1645	9.6716	28.6343	2.39659	3.9305e-07	101	0.000382866	-0.000382473	yes
1646	9.6716	28.6343	2.39659	3.9305e-07	102	0.000386657	-0.000386264	yes
1647	9.6716	28.6343	2.39659	3.9305e-07	103	0.000390447	-0.000390054	yes
1648	9.6716	28.6343	2.39659	3.9305e-07	104	0.000394238	-0.000393845	yes
1649	9.6716	28.6343	2.39659	3.9305e-07	105	0.000398029	-0.000397636	yes
1650	9.6716	28.6343	2.39659	3.9305e-07	106	0.00040182	-0.000401427	yes
1651	11.7868	35.3439	2.89505	1.46429e-08	72	0.000272934	-0.000272919	yes
1652	11.7868	35.3439	2.89505	1.46429e-08	73	0.000276725	-0.00027671	yes
1653	11.7868	35.3439	2.89505	1.46429e-08	74	0.000280516	-0.000280501	yes
1654	11.7868	35.3439	2.89505	1.46429e-08	75	0.000284306	-0.000284292	yes
1655	12.4667	37.5362	3.05343	5.2193e-09	61	0.000231236	-0.000231231	yes
1656	12.4667	37.5362	3.05343	5.2193e-09	62	0.000235027	-0.000235021	yes
1657	12.4667	37.5362	3.05343	5.2193e-09	63	0.000238817	-0.000238812	yes
1658	12.4667	37.5362	3.05343	5.2193e-09	64	0.000242608	-0.000242603	yes
1659	12.4667	37.5362	3.05343	5.2193e-09	65	0.000246399	-0.000246394	yes
1660	7.13793	29.9536	0.796359	0.00218732	212	0.000803639	0.00138368	no
1661	7.13793	29.9536	0.796359	0.00218732	213	0.00080743	0.00137989	no
1662	7.13793	29.9536	0.796359	0.00218732	214	0.000811221	0.0013761	no
1663	7.39474	31.1213	0.823681	0.00173498	211	0.000799848	0.00093513	no
1664	7.13793	29.9536	0.796359	0.00218732	215	0.000815011	0.00137231	no
1665	7.13793	29.9536	0.796359	0.00218732	216	0.000818802	0.00136852	no
1666	6.46382	26.9193	0.724218	0.00404724	253	0.00095906	0.00308818	no
1667	6.26635	26.0389	0.70297	0.00485662	284	0.00107657	0.00378005	no
1668	6.26635	26.0389	0.70297	0.00485662	285	0.00108036	0.00377626	no
1669	0	16.6207	0	0.628905	1570	0.00595148	0.622954	no
1670	0	16.6207	0	0.628905	1571	0.00595527	0.62295	no
1671	0	16.6207	0	0.628905	1572	0.00595906	0.622946	no
1672	0	55.422	0	0.790182	2284	0.00865807	0.781524	no
1673	0	42.9947	0	0.762824	2167	0.00821456	0.754609	no
1674	0	42.9947	0	0.762824	2168	0.00821835	0.754605	no
1675	0	22.5781	0	0.678021	1791	0.00678923	0.671231	no
1676	0	21.3069	0	0.669193	1748	0.00662623	0.662567	no
1677	0	21.3069	0	0.669193	1749	0.00663002	0.662563	no
1678	0	20.1736	0	0.660648	1704	0.00645944	0.654189	no
1679	0	20.1736	0	0.660648	1705	0.00646323	0.654185	no
1680	0	20.1736	0	0.660648	1706	0.00646702	0.654181	no
1681	0	20.1736	0	0.660648	1707	0.00647081	0.654177	no
1682	0	20.1736	0	0.660648	1708	0.0064746	0.654173	no
1683	0	20.1736	0	0.660648	1709	0.00647839	0.65417	no
1684	0	20.1736	0	0.660648	1710	0.00648218	0.654166	no
1685	5.32119	35.1603	0.124902	0.0713809	442	0.00167551	0.0697053	no
1686	5.32119	35.1603	0.124902	0.0713809	443	0.0016793	0.0697016	no
1687	5.32119	35.1603	0.124902	0.0713809	444	0.00168309	0.0696978	no
1688	5.32119	35.1603	0.124902	0.0713809	445	0.00168688	0.069694	no
1689	5.32119	35.1603	0.124902	0.0713809	446	0.00169067	0.0696902	no
1690	5.05385	33.2057	0.118921	0.0822407	487	0.0018461	0.0803946	no
1691	4.59207	29.8796	0.108519	0.105458	562	0.0021304	0.103328	no
1692	4.59207	29.8796	0.108519	0.105458	563	0.00213419	0.103324	no
1693	4.81197	31.4556	0.113483	0.0936193	525	0.00199014	0.0916292	no
1694	4.81197	31.4556	0.113483	0.0936193	526	0.00199393	0.0916254	no
1695	4.81197	31.4556	0.113483	0.0936193	527	0.00199773	0.0916216	no
1696	4.81197	31.4556	0.113483	0.0936193	528	0.00200152	0.0916178	no
1697	5.05385	33.2057	0.118921	0.0822407	488	0.00184989	0.0803908	no
1698	5.05385	33.2057	0.118921	0.0822407	489	0.00185368	0.080387	no
1699	5.61823	37.3571	0.131513	0.0611014	429	0.00162623	0.0594752	no
1700	5.95023	39.8442	0.13886	0.051466	412	0.00156179	0.0499042	no
1701	5.95023	39.8442	0.13886	0.051466	413	0.00156558	0.0499004	no
1702	5.95023	39.8442	0.13886	0.051466	414	0.00156937	0.0498966	no
1703	5.95023	39.8442	0.13886	0.051466	415	0.00157316	0.0498928	no
1704	5.95023	39.8442	0.13886	0.051466	416	0.00157695	0.049889	no
1705	5.95023	39.8442	0.13886	0.051466	417	0.00158074	0.0498852	no
1706	6.74701	45.9616	0.15631	0.0343843	362	0.00137225	0.0330121	no
1707	6.74701	45.9616	0.15631	0.0343843	363	0.00137604	0.0330083	no
1708	11.2621	84.5923	0.250592	0.00417225	259	0.000981804	0.00319045	no
1709	18.9043	90.7967	1.96449	1.7649e-07	97	0.000367703	-0.000367526	yes
1710	18.9043	90.7967	1.96449	1.7649e-07	98	0.000371494	-0.000371317	yes
1711	23.117	116.642	2.34499	9.65128e-09	66	0.00025019	-0.00025018	yes
1712	23.117	116.642	2.34499	9.65128e-09	67	0.00025398	-0.000253971	yes
1713	23.117	116.642	2.34499	9.65128e-09	68	0.000257771	-0.000257761	yes
1714	23.117	116.642	2.34499	9.65128e-09	69	0.000261562	-0.000261552	yes
1715	23.117	116.642	2.34499	9.65128e-09	70	0.000265353	-0.000265343	yes
1716	23.117	116.642	2.34499	9.65128e-09	71	0.000269143	-0.000269134	yes
1717	20.8	102.137	2.13797	4.65116e-08	82	0.000310842	-0.000310795	yes
1718	10.1333	74.2588	0.227728	0.00690235	305	0.00115618	0.00574618	no
1719	10.1333	74.2588	0.227728	0.00690235	306	0.00115997	0.00574238	no
1720	10.1333	74.2588	0.227728	0.00690235	307	0.00116376	0.00573859	no
1721	8.44017	59.6224	0.192562	0.0151058	335	0.0012699	0.0138359	no
1722	8.44017	59.6224	0.192562	0.0151058	336	0.00127369	0.0138321	no
1723	9.20979	66.1503	0.208678	0.0105342	324	0.0012282	0.009306	no
1724	11.2621	84.5923	0.250592	0.00417225	260	0.000985595	0.00318666	no
1725	11.2621	84.5923	0.250592	0.00417225	261	0.000989386	0.00318287	no
1726	11.2621	84.5923	0.250592	0.00417225	262	0.000993177	0.00317908	no
1727	11.2621	84.5923	0.250592	0.00417225	263	0.000996967	0.00317529	no
1728	11.2621	84.5923	0.250592	0.00417225	264	0.00100076	0.0031715	no
1729	11.2621	84.5923	0.250592	0.00417225	265	0.00100455	0.0031677	no
1730	11.2621	84.5923	0.250592	0.00417225	266	0.00100834	0.00316391	no
1731	11.2621	84.5923	0.250592	0.00417225	267	0.00101213	0.00316012	no
1732	12.6731	98.1948	0.278544	0.002266	226	0.00085671	0.00140929	no
1733	12.6731	98.1948	0.278544	0.002266	227	0.0008605	0.0014055	no
1734	12.6731	98.1948	0.278544	0.002266	228	0.000864291	0.00140171	no
1735	11.2621	84.5923	0.250592	0.00417225	268	0.00101592	0.00315633	no
1736	11.2621	84.5923	0.250592	0.00417225	269	0.00101971	0.00315254	no
1737	11.2621	84.5923	0.250592	0.00417225	270	0.0010235	0.00314875	no
1738	11.2621	84.5923	0.250592	0.00417225	271	0.00102729	0.00314496	no
1739	11.2621	84.5923	0.250592	0.00417225	272	0.00103108	0.00314117	no
1740	11.2621	84.5923	0.250592	0.00417225	273	0.00103487	0.00313738	no
1741	14.4872	116.871	0.313495	0.00106299	204	0.000773313	0.000289675	no
1742	0	97.3224	0	0.840654	2449	0.00928355	0.83137	no
1743	0	97.3224	0	0.840654	2450	0.00928734	0.831366	no
1744	0	97.3224	0	0.840654	2451	0.00929113	0.831363	no
1745	0	97.3224	0	0.840654	2452	0.00929492	0.831359	no
1746	0	97.3224	0	0.840654	2453	0.00929871	0.831355	no
1747	0	97.3224	0	0.840654	2454	0.0093025	0.831351	no
1748	0	97.3224	0	0.840654	2455	0.00930629	0.831347	no
1749	0	97.3224	0	0.840654	2456	0.00931008	0.831344	no
1750	0	129.78	0	0.861788	2499	0.00947309	0.852315	no
1751	0	129.78	0	0.861788	2500	0.00947688	0.852311	no
1752	0	129.78	0	0.861788	2501	0.00948067	0.852307	no
1753	0	129.78	0	0.861788	2502	0.00948446	0.852303	no
1754	0		0	0.919955	2578	0.00977255	0.910182	no
1755	0	194.256	0	0.886975	2531	0.00959439	0.87738	no
1756	0	194.256	0	0.886975	2532	0.00959818	0.877376	no
1757	0	194.256	0	0.886975	2533	0.00960197	0.877373	no
1758	0	194.256	0	0.886975	2534	0.00960576	0.877369	no
1759	0	194.256	0	0.886975	2535	0.00960955	0.877365	no
1760	0	194.256	0	0.886975	2536	0.00961334	0.877361	no
1761	0	194.256	0	0.886975	2537	0.00961713	0.877357	no
1762	0	42.9947	0	0.762824	2169	0.00822214	0.754602	no
1763	0	42.9947	0	0.762824	2170	0.00822593	0.754598	no
1764	0	42.9947	0	0.762824	2171	0.00822972	0.754594	no
1765	0	38.6464	0	0.75038	2115	0.00801744	0.742363	no
1766	0	38.6464	0	0.75038	2116	0.00802123	0.742359	no
1767	0	38.6464	0	0.75038	2117	0.00802502	0.742355	no
1768	0	42.9947	0	0.762824	2172	0.00823351	0.75459	no
1769	0	42.9947	0	0.762824	2173	0.0082373	0.754586	no
1770	0	42.9947	0	0.762824	2174	0.00824109	0.754583	no
1771	0	42.9947	0	0.762824	2175	0.00824488	0.754579	no
1772	0	42.9947	0	0.762824	2176	0.00824867	0.754575	no
1773	0	42.9947	0	0.762824	2177	0.00825246	0.754571	no
1774	0	42.9947	0	0.762824	2178	0.00825625	0.754568	no
1775	0	42.9947	0	0.762824	2179	0.00826005	0.754564	no
1776	0	42.9947	0	0.762824	2180	0.00826384	0.75456	no
1777	0	32.1355	0	0.727397	2010	0.00761941	0.719777	no
1778	0	15.9186	0	0.621501	1535	0.0058188	0.615682	no
1779	0	15.9186	0	0.621501	1536	0.00582259	0.615678	no
1780	0	15.9186	0	0.621501	1537	0.00582638	0.615674	no
1781	0	15.9186	0	0.621501	1538	0.00583017	0.615671	no
1782	0	15.9186	0	0.621501	1539	0.00583397	0.615667	no
1783	0	15.9186	0	0.621501	1540	0.00583776	0.615663	no
1784	0	15.2729	0	0.614283	1501	0.00568992	0.608593	no
1785	0	15.2729	0	0.614283	1502	0.00569371	0.60859	no
1786	0	15.2729	0	0.614283	1503	0.0056975	0.608586	no
1787	0	15.2729	0	0.614283	1504	0.00570129	0.608582	no
1788	0	15.2729	0	0.614283	1505	0.00570508	0.608578	no
1789	0	14.6772	0	0.607242	1483	0.00562168	0.601621	no
1790	0	14.6772	0	0.607242	1484	0.00562547	0.601617	no
1791	0	14.6772	0	0.607242	1485	0.00562926	0.601613	no
1792	0	14.6772	0	0.607242	1486	0.00563306	0.601609	no
1793	0	14.1259	0	0.600368	1456	0.00551933	0.594849	no
1794	0	14.1259	0	0.600368	1457	0.00552312	0.594845	no
1795	0	19.1513	0	0.652364	1659	0.00628886	0.646075	no
1796	0	19.1513	0	0.652364	1660	0.00629265	0.646072	no
1797	0	19.1513	0	0.652364	1661	0.00629644	0.646068	no
1798	0	20.1736	0	0.660648	1711	0.00648597	0.654162	no
1799	0	20.1736	0	0.660648	1712	0.00648976	0.654158	no
1800	0	20.1736	0	0.660648	1713	0.00649356	0.654154	no
1801	0	19.1513	0	0.652364	1662	0.00630023	0.646064	no
1802	0	19.1513	0	0.652364	1663	0.00630402	0.64606	no
1803	0	19.1513	0	0.652364	1664	0.00630781	0.646056	no
1804	0	18.227	0	0.644323	1624	0.00615618	0.638167	no
1805	0	18.227	0	0.644323	1625	0.00615997	0.638163	no
1806	0	18.227	0	0.644323	1626	0.00616376	0.638159	no
1807	0	18.227	0	0.644323	1627	0.00616755	0.638156	no
1808	0	18.227	0	0.644323	1628	0.00617134	0.638152	no
1809	0	18.227	0	0.644323	1629	0.00617513	0.638148	no
1810	0	19.1513	0	0.652364	1665	0.0063116	0.646053	no
1811	12.6731	98.1948	0.278544	0.002266	229	0.000868082	0.00139792	no
1812	12.6731	98.1948	0.278544	0.002266	230	0.000871873	0.00139413	no
1813	12.6731	98.1948	0.278544	0.002266	231	0.000875663	0.00139034	no
1814	11.2621	84.5923	0.250592	0.00417225	274	0.00103867	0.00313359	no
1815	11.2621	84.5923	0.250592	0.00417225	275	0.00104246	0.0031298	no
1816	10.1333	74.2588	0.227728	0.00690235	308	0.00116755	0.0057348	no
1817	11.2621	84.5923	0.250592	0.00417225	276	0.00104625	0.00312601	no
1818	11.2621	84.5923	0.250592	0.00417225	277	0.00105004	0.00312222	no
1819	11.2621	84.5923	0.250592	0.00417225	278	0.00105383	0.00311843	no
1820	11.2621	84.5923	0.250592	0.00417225	279	0.00105762	0.00311463	no
1821	12.6731	98.1948	0.278544	0.002266	232	0.000879454	0.00138655	no
1822	14.4872	116.871	0.313495	0.00106299	205	0.000777104	0.000285885	no
1823	12.6731	98.1948	0.278544	0.002266	233	0.000883245	0.00138276	no
1824	12.6731	98.1948	0.278544	0.002266	234	0.000887036	0.00137897	no
1825	12.6731	98.1948	0.278544	0.002266	235	0.000890826	0.00137518	no
1826	14.4872	116.871	0.313495	0.00106299	206	0.000780895	0.000282094	no
1827	14.4872	116.871	0.313495	0.00106299	207	0.000784685	0.000278303	no
1828	12.6731	98.1948	0.278544	0.002266	236	0.000894617	0.00137139	no
1829	12.6731	98.1948	0.278544	0.002266	237	0.000898408	0.00136759	no
1830	12.6731	98.1948	0.278544	0.002266	238	0.000902199	0.0013638	no
1831	12.6731	98.1948	0.278544	0.002266	239	0.000905989	0.00136001	no
1832	12.6731	98.1948	0.278544	0.002266	240	0.00090978	0.00135622	no
1833	12.6731	98.1948	0.278544	0.002266	241	0.000913571	0.00135243	no
1834	14.4872	116.871	0.313495	0.00106299	208	0.000788476	0.000274512	no
1835	14.4872	116.871	0.313495	0.00106299	209	0.000792267	0.000270722	no
1836	14.4872	116.871	0.313495	0.00106299	210	0.000796058	0.000266931	no
1837	16.906	144.011	0.35845	0.000404884	176	0.000667172	-0.000262288	yes
1838	16.906	144.011	0.35845	0.000404884	177	0.000670963	-0.000266079	yes
1839	4.20726	27.1553	0.0997826	0.130302	581	0.00220243	0.128099	no
1840	4.20726	27.1553	0.0997826	0.130302	582	0.00220622	0.128095	no
1841	4.20726	27.1553	0.0997826	0.130302	583	0.00221001	0.128092	no
1842	4.20726	27.1553	0.0997826	0.130302	584	0.0022138	0.128088	no
1843	4.3913	28.4529	0.103969	0.117703	567	0.00214936	0.115553	no
1844	0	16.6207	0	0.628905	1573	0.00596285	0.622942	no
1845	0	16.6207	0	0.628905	1574	0.00596664	0.622939	no
1846	0	16.6207	0	0.628905	1575	0.00597043	0.622935	no
1847	0	15.9186	0	0.621501	1541	0.00584155	0.615659	no
1848	0	15.9186	0	0.621501	1542	0.00584534	0.615656	no
1849	0	16.6207	0	0.628905	1576	0.00597422	0.622931	no
1850	0	16.6207	0	0.628905	1577	0.00597801	0.622927	no
1851	0	16.6207	0	0.628905	1578	0.0059818	0.622923	no
1852	0	15.9186	0	0.621501	1543	0.00584913	0.615652	no
1853	0	15.9186	0	0.621501	1544	0.00585292	0.615648	no
1854	0	15.9186	0	0.621501	1545	0.00585671	0.615644	no
1855	0	14.1259	0	0.600368	1458	0.00552691	0.594841	no
1856	0	13.138	0	0.587086	1402	0.00531463	0.581771	no
1857	0	13.138	0	0.587086	1403	0.00531842	0.581767	no
1858	0	13.138	0	0.587086	1404	0.00532221	0.581764	no
1859	0	13.138	0	0.587086	1405	0.005326	0.58176	no
1860	0	13.138	0	0.587086	1406	0.0053298	0.581756	no
1861	0	13.6142	0	0.593652	1425	0.00540182	0.58825	no
1862	0	13.6142	0	0.593652	1426	0.00540561	0.588246	no
1863	0	13.6142	0	0.593652	1427	0.0054094	0.588242	no
1864	0	13.6142	0	0.593652	1428	0.00541319	0.588239	no
1865	0	13.6142	0	0.593652	1429	0.00541698	0.588235	no
1866	0	13.6142	0	0.593652	1430	0.00542077	0.588231	no
1867	0	13.6142	0	0.593652	1431	0.00542456	0.588227	no
1868	0	13.6142	0	0.593652	1432	0.00542835	0.588223	no
1869	0	13.6142	0	0.593652	1433	0.00543215	0.58822	no
1870	0	13.138	0	0.587086	1407	0.00533359	0.581752	no
1871	0	12.2782	0	0.574375	1361	0.00515921	0.569216	no
1872	0	29.6327	0	0.716702	1959	0.00742608	0.709276	no
1873	0	29.6327	0	0.716702	1960	0.00742987	0.709272	no
1874	0	27.489	0	0.70646	1913	0.00725171	0.699208	no
1875	0	27.489	0	0.70646	1914	0.0072555	0.699204	no
1876	0	29.6327	0	0.716702	1961	0.00743366	0.709268	no
1877	0	29.6327	0	0.716702	1962	0.00743745	0.709265	no
1878	0	29.6327	0	0.716702	1963	0.00744124	0.709261	no
1879	0	29.6327	0	0.716702	1964	0.00744503	0.709257	no
1880	0	35.0907	0	0.7386	2050	0.00777104	0.730829	no
1881	0	35.0907	0	0.7386	2051	0.00777483	0.730825	no
1882	0	35.0907	0	0.7386	2052	0.00777862	0.730821	no
1883	0	35.0907	0	0.7386	2053	0.00778241	0.730817	no
1884	0	35.0907	0	0.7386	2054	0.0077862	0.730814	no
1885	0	38.6464	0	0.75038	2118	0.00802881	0.742351	no
1886	0	32.1355	0	0.727397	2011	0.0076232	0.719774	no
1887	0	32.1355	0	0.727397	2012	0.00762699	0.71977	no
1888	0	42.9947	0	0.762824	2181	0.00826763	0.754556	no
1889	0	64.7403	0	0.805446	2353	0.00891964	0.796526	no
1890	0	64.7403	0	0.805446	2354	0.00892343	0.796522	no
1891	0	64.7403	0	0.805446	2355	0.00892722	0.796519	no
1892	0	64.7403	0	0.805446	2356	0.00893101	0.796515	no
1893	0	48.4259	0	0.776042	2218	0.00840788	0.767634	no
1894	0	48.4259	0	0.776042	2219	0.00841168	0.767631	no
1895	0	24.0093	0	0.687155	1831	0.00694086	0.680214	no
1896	0	24.0093	0	0.687155	1832	0.00694466	0.68021	no
1897	0	24.0093	0	0.687155	1833	0.00694845	0.680206	no
1898	0	24.0093	0	0.687155	1834	0.00695224	0.680202	no
1899	0	24.0093	0	0.687155	1835	0.00695603	0.680199	no
1900	0	24.0093	0	0.687155	1836	0.00695982	0.680195	no
1901	0	24.0093	0	0.687155	1837	0.00696361	0.680191	no
1902	0	24.0093	0	0.687155	1838	0.0069674	0.680187	no
1903	0	25.6325	0	0.696623	1874	0.00710387	0.68952	no
1904	0	29.6327	0	0.716702	1965	0.00744882	0.709253	no
1905	0	29.6327	0	0.716702	1966	0.00745262	0.709249	no
1906	0	27.489	0	0.70646	1915	0.00725929	0.6992	no
1907	0	29.6327	0	0.716702	1967	0.00745641	0.709246	no
1908	5.32119	35.1603	0.124902	0.0713809	447	0.00169447	0.0696864	no
1909	5.32119	35.1603	0.124902	0.0713809	448	0.00169826	0.0696826	no
1910	5.32119	35.1603	0.124902	0.0713809	449	0.00170205	0.0696788	no
1911	5.32119	35.1603	0.124902	0.0713809	450	0.00170584	0.069675	no
1912	5.32119	35.1603	0.124902	0.0713809	451	0.00170963	0.0696712	no
1913	5.32119	35.1603	0.124902	0.0713809	452	0.00171342	0.0696674	no
1914	5.32119	35.1603	0.124902	0.0713809	453	0.00171721	0.0696636	no
1915	5.05385	33.2057	0.118921	0.0822407	490	0.00185747	0.0803832	no
1916	5.05385	33.2057	0.118921	0.0822407	491	0.00186126	0.0803794	no
1917	5.05385	33.2057	0.118921	0.0822407	492	0.00186505	0.0803756	no
1918	5.05385	33.2057	0.118921	0.0822407	493	0.00186884	0.0803718	no
1919	4.81197	31.4556	0.113483	0.0936193	529	0.00200531	0.091614	no
1920	4.81197	31.4556	0.113483	0.0936193	530	0.0020091	0.0916102	no
1921	4.81197	31.4556	0.113483	0.0936193	531	0.00201289	0.0916064	no
1922	4.81197	31.4556	0.113483	0.0936193	532	0.00201668	0.0916026	no
1923	4.81197	31.4556	0.113483	0.0936193	533	0.00202047	0.0915988	no
1924	3.88166	24.8833	0.092341	0.156377	670	0.0025398	0.153837	no
1925	3.88166	24.8833	0.092341	0.156377	671	0.00254359	0.153833	no
1926	4.20726	27.1553	0.0997826	0.130302	585	0.00221759	0.128084	no
1927	4.20726	27.1553	0.0997826	0.130302	586	0.00222138	0.12808	no
1928	6.32372	42.6912	0.147071	0.0425391	392	0.00148597	0.0410531	no
1929	6.32372	42.6912	0.147071	0.0425391	393	0.00148976	0.0410493	no
1930	6.32372	42.6912	0.147071	0.0425391	394	0.00149356	0.0410456	no
1931	6.32372	42.6912	0.147071	0.0425391	395	0.00149735	0.0410418	no
1932	6.32372	42.6912	0.147071	0.0425391	396	0.00150114	0.041038	no
1933	6.32372	42.6912	0.147071	0.0425391	397	0.00150493	0.0410342	no
1934	6.32372	42.6912	0.147071	0.0425391	398	0.00150872	0.0410304	no
1935	6.32372	42.6912	0.147071	0.0425391	399	0.00151251	0.0410266	no
1936	6.32372	42.6912	0.147071	0.0425391	400	0.0015163	0.0410228	no
1937	6.32372	42.6912	0.147071	0.0425391	401	0.00152009	0.041019	no
1938	6.32372	42.6912	0.147071	0.0425391	402	0.00152388	0.0410152	no
1939	6.74701	45.9616	0.15631	0.0343843	364	0.00137983	0.0330045	no
1940	6.32372	42.6912	0.147071	0.0425391	403	0.00152767	0.0410114	no
1941	0	38.6464	0	0.75038	2119	0.0080326	0.742347	no
1942	0	38.6464	0	0.75038	2120	0.00803639	0.742344	no
1943	0	38.6464	0	0.75038	2121	0.00804018	0.74234	no
1944	0	38.6464	0	0.75038	2122	0.00804397	0.742336	no
1945	0	38.6464	0	0.75038	2123	0.00804776	0.742332	no
1946	0	32.1355	0	0.727397	2013	0.00763078	0.719766	no
1947	0	29.6327	0	0.716702	1968	0.0074602	0.709242	no
1948	0	29.6327	0	0.716702	1969	0.00746399	0.709238	no
1949	0	29.6327	0	0.716702	1970	0.00746778	0.709234	no
1950	0	29.6327	0	0.716702	1971	0.00747157	0.70923	no
1951	0	24.0093	0	0.687155	1839	0.00697119	0.680183	no
1952	0	29.6327	0	0.716702	1972	0.00747536	0.709227	no
1953	0	29.6327	0	0.716702	1973	0.00747915	0.709223	no
1954	0	29.6327	0	0.716702	1974	0.00748294	0.709219	no
1955	0	29.6327	0	0.716702	1975	0.00748673	0.709215	no
1956	0	29.6327	0	0.716702	1976	0.00749052	0.709212	no
1957	0	48.4259	0	0.776042	2220	0.00841547	0.767627	no
1958	0	42.9947	0	0.762824	2182	0.00827142	0.754552	no
1959	0	42.9947	0	0.762824	2183	0.00827521	0.754549	no
1960	0	42.9947	0	0.762824	2184	0.008279	0.754545	no
1961	0	15.9186	0	0.621501	1546	0.0058605	0.61564	no
1962	0	15.9186	0	0.621501	1547	0.00586429	0.615637	no
1963	0	15.9186	0	0.621501	1548	0.00586808	0.615633	no
1964	0	15.2729	0	0.614283	1506	0.00570887	0.608575	no
1965	0	15.2729	0	0.614283	1507	0.00571266	0.608571	no
1966	0	15.2729	0	0.614283	1508	0.00571645	0.608567	no
1967	0	15.2729	0	0.614283	1509	0.00572024	0.608563	no
1968	0	15.2729	0	0.614283	1510	0.00572403	0.608559	no
1969	0	15.2729	0	0.614283	1511	0.00572782	0.608556	no
1970	0	15.2729	0	0.614283	1512	0.00573161	0.608552	no
1971	0	15.2729	0	0.614283	1513	0.00573541	0.608548	no
1972	0	15.2729	0	0.614283	1514	0.0057392	0.608544	no
1973	0	12.6937	0	0.580662	1369	0.00518954	0.575473	no
1974	0	12.6937	0	0.580662	1370	0.00519333	0.575469	no
1975	0	12.6937	0	0.580662	1371	0.00519712	0.575465	no
1976	0	12.6937	0	0.580662	1372	0.00520091	0.575462	no
1977	0	12.6937	0	0.580662	1373	0.0052047	0.575458	no
1978	0	12.6937	0	0.580662	1374	0.00520849	0.575454	no
1979	0	13.138	0	0.587086	1408	0.00533738	0.581748	no
1980	0	13.6142	0	0.593652	1434	0.00543594	0.588216	no
1981	0	14.1259	0	0.600368	1459	0.00553071	0.594837	no
1982	0	14.1259	0	0.600368	1460	0.0055345	0.594834	no
1983	0	14.1259	0	0.600368	1461	0.00553829	0.59483	no
1984	0	15.2729	0	0.614283	1515	0.00574299	0.60854	no
1985	0	15.2729	0	0.614283	1516	0.00574678	0.608537	no
1986	0	15.2729	0	0.614283	1517	0.00575057	0.608533	no
1987	0	7.40434	0	0.470186	1091	0.00413571	0.466051	no
1988	0	6.27449	0	0.432921	1007	0.00381729	0.429104	no
1989	0	6.27449	0	0.432921	1008	0.00382108	0.4291	no
1990	0	6.27449	0	0.432921	1009	0.00382487	0.429096	no
1991	0	6.38294	0	0.436839	1020	0.00386657	0.432972	no
1992	0	6.27449	0	0.432921	1010	0.00382866	0.429092	no
1993	0	6.16961	0	0.429054	1006	0.0038135	0.42524	no
1994	0	8.22399	0	0.493074	1108	0.00420015	0.488873	no
1995	0	8.22399	0	0.493074	1109	0.00420394	0.48887	no
1996	0	8.22399	0	0.493074	1110	0.00420773	0.488866	no
1997	0	8.40989	0	0.497866	1123	0.00425701	0.493609	no
1998	0	8.40989	0	0.497866	1124	0.0042608	0.493605	no
1999	0	8.40989	0	0.497866	1125	0.00426459	0.493601	no
[truncated: 636 more rows]

## Sheet:  missense gnomad MAF 0.01
window_start	OR	OR UB	OR LB	p	rank	q	p-q	significant at FDR=0.01
1	0	151.845	0	0.872374	2371	0.00898787	0.863386	no
2	0	70.9088	0	0.814782	2027	0.00768385	0.807098	no
3	0	70.9088	0	0.814782	2028	0.00768764	0.807095	no
4	0	70.9088	0	0.814782	2029	0.00769143	0.807091	no
5	0	70.9088	0	0.814782	2030	0.00769522	0.807087	no
6	0	70.9088	0	0.814782	2031	0.00769901	0.807083	no
7	0	70.9088	0	0.814782	2032	0.00770281	0.807079	no
8	0	70.9088	0	0.814782	2033	0.0077066	0.807076	no
9	0	70.9088	0	0.814782	2034	0.00771039	0.807072	no
10	0	70.9088	0	0.814782	2035	0.00771418	0.807068	no
11	0	70.9088	0	0.814782	2036	0.00771797	0.807064	no
12	0	70.9088	0	0.814782	2037	0.00772176	0.80706	no
13	0	70.9088	0	0.814782	2038	0.00772555	0.807057	no
14	0	86.2864	0	0.831668	2124	0.00805155	0.823616	no
15	0	86.2864	0	0.831668	2125	0.00805534	0.823613	no
16	0	86.2864	0	0.831668	2126	0.00805914	0.823609	no
17	0	86.2864	0	0.831668	2127	0.00806293	0.823605	no
18	0	86.2864	0	0.831668	2128	0.00806672	0.823601	no
19	0	110.09	0	0.850568	2240	0.00849128	0.842076	no
20	0	110.09	0	0.850568	2241	0.00849507	0.842073	no
21	0	110.09	0	0.850568	2242	0.00849886	0.842069	no
22	0	110.09	0	0.850568	2243	0.00850265	0.842065	no
23	0	86.2864	0	0.831668	2129	0.00807051	0.823597	no
24	0	86.2864	0	0.831668	2130	0.0080743	0.823594	no
25	0	86.2864	0	0.831668	2131	0.00807809	0.82359	no
26	0	86.2864	0	0.831668	2132	0.00808188	0.823586	no
27	0	86.2864	0	0.831668	2133	0.00808567	0.823582	no
28	0	86.2864	0	0.831668	2134	0.00808946	0.823578	no
29	0	92.9989	0	0.837711	2164	0.00820318	0.829508	no
30	0	92.9989	0	0.837711	2165	0.00820697	0.829504	no
31	0	92.9989	0	0.837711	2166	0.00821077	0.8295	no
32	0	92.9989	0	0.837711	2167	0.00821456	0.829496	no
33	0	92.9989	0	0.837711	2168	0.00821835	0.829492	no
34	0	92.9989	0	0.837711	2169	0.00822214	0.829489	no
35	0	202.929	0	0.889363	2466	0.00934799	0.880015	no
36	0	202.929	0	0.889363	2467	0.00935178	0.880011	no
37	0	173.751	0	0.880558	2414	0.00915087	0.871407	no
38	0	173.751	0	0.880558	2415	0.00915466	0.871403	no
39	0	173.751	0	0.880558	2416	0.00915845	0.871399	no
40	0	173.751	0	0.880558	2417	0.00916224	0.871395	no
41	0	173.751	0	0.880558	2418	0.00916603	0.871392	no
42	0	173.751	0	0.880558	2419	0.00916983	0.871388	no
43	0	0.648248	0	0.0149448	557	0.00211145	0.0128333	no
44	0	0.648248	0	0.0149448	558	0.00211524	0.0128295	no
45	0	0.648248	0	0.0149448	559	0.00211903	0.0128257	no
46	0	0.648248	0	0.0149448	560	0.00212282	0.0128219	no
47	0	0.648248	0	0.0149448	561	0.00212661	0.0128181	no
48	0	0.648248	0	0.0149448	562	0.0021304	0.0128144	no
49	0	0.648248	0	0.0149448	563	0.00213419	0.0128106	no
50	0	0.648248	0	0.0149448	564	0.00213798	0.0128068	no
51	0	0.648248	0	0.0149448	565	0.00214177	0.012803	no
52	0	0.648248	0	0.0149448	566	0.00214556	0.0127992	no
53	0	0.648714	0	0.0149808	567	0.00214936	0.0128314	no
54	0	0.648714	0	0.0149808	568	0.00215315	0.0128277	no
55	0	0.648714	0	0.0149808	569	0.00215694	0.0128239	no
56	0	0.650113	0	0.0150895	570	0.00216073	0.0129287	no
57	0	0.650113	0	0.0150895	571	0.00216452	0.0129249	no
58	0	0.650113	0	0.0150895	572	0.00216831	0.0129211	no
59	0	0.650113	0	0.0150895	573	0.0021721	0.0129174	no
60	0	0.650113	0	0.0150895	574	0.00217589	0.0129136	no
61	0	0.650113	0	0.0150895	575	0.00217968	0.0129098	no
62	0	0.650113	0	0.0150895	576	0.00218347	0.012906	no
63	0	0.650113	0	0.0150895	577	0.00218726	0.0129022	no
64	0	0.650113	0	0.0150895	578	0.00219105	0.0128984	no
65	0	0.650113	0	0.0150895	579	0.00219484	0.0128946	no
66	0	0.650113	0	0.0150895	580	0.00219864	0.0128908	no
67	0	0.650113	0	0.0150895	581	0.00220243	0.012887	no
68	0	0.651049	0	0.0151623	582	0.00220622	0.0129561	no
69	0	0.651049	0	0.0151623	583	0.00221001	0.0129523	no
70	0	0.651518	0	0.0151989	587	0.00222517	0.0129737	no
71	0	0.651518	0	0.0151989	588	0.00222896	0.0129699	no
72	0	0.651518	0	0.0151989	589	0.00223275	0.0129661	no
73	0	0.651049	0	0.0151623	584	0.0022138	0.0129485	no
74	0	0.651049	0	0.0151623	585	0.00221759	0.0129447	no
75	0	0.651049	0	0.0151623	586	0.00222138	0.0129409	no
76	0		0	0.95472	2629	0.00996588	0.944754	no
77	0	406.585	0	0.921651	2565	0.00972328	0.911928	no
78	0	406.585	0	0.921651	2566	0.00972707	0.911924	no
79	0	406.585	0	0.921651	2567	0.00973086	0.91192	no
80	0	406.585	0	0.921651	2568	0.00973465	0.911917	no
81	0	406.585	0	0.921651	2569	0.00973844	0.911913	no
82	0	406.585	0	0.921651	2570	0.00974223	0.911909	no
83	0	406.585	0	0.921651	2571	0.00974602	0.911905	no
84	0	406.585	0	0.921651	2572	0.00974981	0.911901	no
85	0	406.585	0	0.921651	2573	0.0097536	0.911898	no
86	0	406.585	0	0.921651	2574	0.00975739	0.911894	no
87	0	406.585	0	0.921651	2575	0.00976118	0.91189	no
88	0	406.585	0	0.921651	2576	0.00976497	0.911886	no
89	0	304.95	0	0.909576	2526	0.00957544	0.9	no
90	0	304.95	0	0.909576	2527	0.00957923	0.899996	no
91	0	304.95	0	0.909576	2528	0.00958302	0.899992	no
92	0	304.95	0	0.909576	2529	0.00958681	0.899989	no
93	0	304.95	0	0.909576	2530	0.0095906	0.899985	no
94	0	304.95	0	0.909576	2531	0.00959439	0.899981	no
95	0	304.95	0	0.909576	2532	0.00959818	0.899977	no
96	0	304.95	0	0.909576	2533	0.00960197	0.899974	no
97	0	304.95	0	0.909576	2534	0.00960576	0.89997	no
98	0	173.751	0	0.880558	2420	0.00917362	0.871384	no
99	0	173.751	0	0.880558	2421	0.00917741	0.87138	no
100	0	173.751	0	0.880558	2422	0.0091812	0.871376	no
101	0	173.751	0	0.880558	2423	0.00918499	0.871373	no
102	0	173.751	0	0.880558	2424	0.00918878	0.871369	no
103	0	134.839	0	0.864699	2315	0.00877559	0.855924	no
104	0	134.839	0	0.864699	2316	0.00877938	0.85592	no
105	0	134.839	0	0.864699	2317	0.00878317	0.855916	no
106	0	151.845	0	0.872374	2372	0.00899166	0.863382	no
107	0	151.845	0	0.872374	2373	0.00899545	0.863379	no
108	0	151.845	0	0.872374	2374	0.00899924	0.863375	no
109	0	151.845	0	0.872374	2375	0.00900303	0.863371	no
110	0	202.929	0	0.889363	2468	0.00935557	0.880007	no
111	0	202.929	0	0.889363	2469	0.00935936	0.880004	no
112	0	202.929	0	0.889363	2470	0.00936315	0.88	no
113	0	121.223	0	0.857451	2268	0.00859742	0.848854	no
114	0	121.223	0	0.857451	2269	0.00860121	0.84885	no
115	0	121.223	0	0.857451	2270	0.008605	0.848846	no
116	0	100.836	0	0.844	2211	0.00838135	0.835619	no
117	0	100.836	0	0.844	2212	0.00838514	0.835615	no
118	0	100.836	0	0.844	2213	0.00838893	0.835611	no
119	0	100.836	0	0.844	2214	0.00839272	0.835608	no
120	0	100.836	0	0.844	2215	0.00839651	0.835604	no
121	0	100.836	0	0.844	2216	0.0084003	0.8356	no
122	0	75.3905	0	0.820223	2056	0.00779378	0.81243	no
123	0	75.3905	0	0.820223	2057	0.00779757	0.812426	no
124	0	75.3905	0	0.820223	2058	0.00780136	0.812422	no
125	18.6893	125.09	0.43615	8.61409e-05	360	0.00136467	-0.00127853	yes
126	36.2281	159.73	3.93371	1.94561e-14	126	0.000477635	-0.000477635	yes
127	36.2281	159.73	3.93371	1.94561e-14	127	0.000481425	-0.000481425	yes
128	36.2281	159.73	3.93371	1.94561e-14	128	0.000485216	-0.000485216	yes
129	36.2281	159.73	3.93371	1.94561e-14	129	0.000489007	-0.000489007	yes
130	36.2281	159.73	3.93371	1.94561e-14	130	0.000492798	-0.000492798	yes
131	43.4842	196.887	4.6559	7.27645e-17	101	0.000382866	-0.000382866	yes
132	43.4842	196.887	4.6559	7.27645e-17	102	0.000386657	-0.000386657	yes
133	43.4842	196.887	4.6559	7.27645e-17	103	0.000390447	-0.000390447	yes
134	43.4842	196.887	4.6559	7.27645e-17	104	0.000394238	-0.000394238	yes
135	43.4842	196.887	4.6559	7.27645e-17	105	0.000398029	-0.000398029	yes
136	50.1822	232.892	5.30504	5.11046e-19	93	0.00035254	-0.00035254	yes
137	50.1822	232.892	5.30504	5.11046e-19	94	0.000356331	-0.000356331	yes
138	50.1822	232.892	5.30504	5.11046e-19	95	0.000360121	-0.000360121	yes
139	40.7632	182.733	4.38743	5.75749e-16	115	0.000435936	-0.000435936	yes
140	40.7632	182.733	4.38743	5.75749e-16	116	0.000439727	-0.000439727	yes
141	0.402457	1.5603	0.04699	0.194537	908	0.003442	0.191095	no
142	0.402457	1.5603	0.04699	0.194537	909	0.00344579	0.191091	no
143	0.395894	1.53482	0.0462243	0.186048	899	0.00340788	0.18264	no
144	0.395894	1.53482	0.0462243	0.186048	900	0.00341168	0.182637	no
145	0.395894	1.53482	0.0462243	0.186048	901	0.00341547	0.182633	no
146	0.397129	1.53962	0.0463685	0.187638	902	0.00341926	0.184219	no
147	0.397129	1.53962	0.0463685	0.187638	903	0.00342305	0.184215	no
148	0.397129	1.53962	0.0463685	0.187638	904	0.00342684	0.184211	no
149	0.39775	1.54202	0.0464408	0.188437	905	0.00343063	0.185007	no
150	0.39775	1.54202	0.0464408	0.188437	906	0.00343442	0.185003	no
151	0.385365	1.49395	0.044996	0.172669	892	0.00338135	0.169288	no
152	0.385365	1.49395	0.044996	0.172669	893	0.00338514	0.169284	no
153	0.385365	1.49395	0.044996	0.172669	894	0.00338893	0.16928	no
154	0.385365	1.49395	0.044996	0.172669	895	0.00339272	0.169277	no
155	0.386839	1.49967	0.0451679	0.174524	896	0.00339651	0.171127	no
156	0.386839	1.49967	0.0451679	0.174524	897	0.0034003	0.171123	no
157	0.386839	1.49967	0.0451679	0.174524	898	0.00340409	0.171119	no
158	0.188604	1.11647	0.00465405	0.065197	674	0.00255497	0.062642	no
159	0	0.706939	0	0.0197763	592	0.00224412	0.0175322	no
160	0	0.706939	0	0.0197763	593	0.00224792	0.0175284	no
161	0.187742	1.11136	0.00463278	0.0642994	660	0.0025019	0.0617975	no
162	0.187742	1.11136	0.00463278	0.0642994	661	0.00250569	0.0617937	no
163	0.187742	1.11136	0.00463278	0.0642994	662	0.00250948	0.0617899	no
164	0.187742	1.11136	0.00463278	0.0642994	663	0.00251327	0.0617861	no
165	0.187742	1.11136	0.00463278	0.0642994	664	0.00251706	0.0617823	no
166	0.187742	1.11136	0.00463278	0.0642994	665	0.00252085	0.0617785	no
167	0.187742	1.11136	0.00463278	0.0642994	666	0.00252464	0.0617747	no
168	0.187742	1.11136	0.00463278	0.0642994	667	0.00252843	0.0617709	no
169	0.187742	1.11136	0.00463278	0.0642994	668	0.00253222	0.0617672	no
170	0.187742	1.11136	0.00463278	0.0642994	669	0.00253601	0.0617634	no
171	0.187742	1.11136	0.00463278	0.0642994	670	0.0025398	0.0617596	no
172	0.188172	1.11391	0.00464339	0.0647467	671	0.00254359	0.0622031	no
173	0.188172	1.11391	0.00464339	0.0647467	672	0.00254738	0.0621993	no
174	4.58528	27.9346	0.111625	0.100701	747	0.00283169	0.097869	no
175	4.4554	27.1201	0.108506	0.108446	786	0.00297953	0.105467	no
176	6.21267	38.2571	0.150493	0.0408418	644	0.00244124	0.0384006	no
177	6.21267	38.2571	0.150493	0.0408418	645	0.00244503	0.0383968	no
178	6.21267	38.2571	0.150493	0.0408418	646	0.00244882	0.038393	no
179	6.0927	37.4887	0.147641	0.0435899	651	0.00246778	0.0411221	no
180	6.0927	37.4887	0.147641	0.0435899	652	0.00247157	0.0411184	no
181	5.8661	36.0404	0.142248	0.0493222	653	0.00247536	0.0468468	no
182	5.8661	36.0404	0.142248	0.0493222	654	0.00247915	0.046843	no
183	5.8661	36.0404	0.142248	0.0493222	655	0.00248294	0.0468392	no
184	24.4477	170.222	0.561055	6.40961e-06	283	0.00107278	-0.00106637	yes
185	24.4477	170.222	0.561055	6.40961e-06	284	0.00107657	-0.00107016	yes
186	24.4477	170.222	0.561055	6.40961e-06	285	0.00108036	-0.00107395	yes
187	24.4477	170.222	0.561055	6.40961e-06	286	0.00108415	-0.00107775	yes
188	24.4477	170.222	0.561055	6.40961e-06	287	0.00108795	-0.00108154	yes
189	21.1846	144.246	0.49079	2.75408e-05	313	0.0011865	-0.00115896	yes
190	15.8821	104.301	0.373715	0.000319936	407	0.00154284	-0.0012229	yes
191	14.4359	93.8858	0.341146	0.000637451	441	0.00167172	-0.00103427	yes
192	14.4359	93.8858	0.341146	0.000637451	442	0.00167551	-0.00103806	yes
193	14.4359	93.8858	0.341146	0.000637451	443	0.0016793	-0.00104185	yes
194	0	80.4732	0	0.825846	2101	0.00796437	0.817882	no
195	0	80.4732	0	0.825846	2102	0.00796816	0.817878	no
196	0	80.4732	0	0.825846	2103	0.00797195	0.817874	no
197	0	80.4732	0	0.825846	2104	0.00797574	0.81787	no
198	0	80.4732	0	0.825846	2105	0.00797953	0.817866	no
199	0	80.4732	0	0.825846	2106	0.00798332	0.817863	no
200	0	80.4732	0	0.825846	2107	0.00798711	0.817859	no
201	0	80.4732	0	0.825846	2108	0.0079909	0.817855	no
202	0	80.4732	0	0.825846	2109	0.00799469	0.817851	no
203	14.4359	93.8858	0.341146	0.000637451	444	0.00168309	-0.00104564	yes
204	14.4359	93.8858	0.341146	0.000637451	445	0.00168688	-0.00104943	yes
205	14.4359	93.8858	0.341146	0.000637451	446	0.00169067	-0.00105322	yes
206	14.4359	93.8858	0.341146	0.000637451	447	0.00169447	-0.00105701	yes
207	14.4359	93.8858	0.341146	0.000637451	448	0.00169826	-0.00106081	yes
208	15.8821	104.301	0.373715	0.000319936	408	0.00154663	-0.00122669	yes
209	16.7193	110.422	0.392444	0.000215578	383	0.00145186	-0.00123628	yes
210	16.7193	110.422	0.392444	0.000215578	384	0.00145565	-0.00124007	yes
211	16.7193	110.422	0.392444	0.000215578	385	0.00145944	-0.00124386	yes
212	17.6496	117.301	0.413146	0.000139514	371	0.00140637	-0.00126685	yes
213	17.6496	117.301	0.413146	0.000139514	372	0.00141016	-0.00127065	yes
214	18.6893	125.09	0.43615	8.61409e-05	361	0.00136846	-0.00128232	yes
215	18.6893	125.09	0.43615	8.61409e-05	362	0.00137225	-0.00128611	yes
216	18.6893	125.09	0.43615	8.61409e-05	363	0.00137604	-0.0012899	yes
217	17.6496	117.301	0.413146	0.000139514	373	0.00141395	-0.00127444	yes
218	17.6496	117.301	0.413146	0.000139514	374	0.00141774	-0.00127823	yes
219	17.6496	117.301	0.413146	0.000139514	375	0.00142153	-0.00128202	yes
220	17.6496	117.301	0.413146	0.000139514	376	0.00142532	-0.00128581	yes
221	17.6496	117.301	0.413146	0.000139514	377	0.00142911	-0.0012896	yes
222	18.6893	125.09	0.43615	8.61409e-05	364	0.00137983	-0.00129369	yes
223	26.4872	187.025	0.604303	2.62319e-06	280	0.00106141	-0.00105879	yes
224	28.8974	207.468	0.654766	9.27817e-07	271	0.00102729	-0.00102637	yes
225	28.8974	207.468	0.654766	9.27817e-07	272	0.00103108	-0.00103016	yes
226	21.1846	144.246	0.49079	2.75408e-05	314	0.0011903	-0.00116275	yes
227	21.1846	144.246	0.49079	2.75408e-05	315	0.00119409	-0.00116655	yes
228	21.1846	144.246	0.49079	2.75408e-05	316	0.00119788	-0.00117034	yes
229	21.1846	144.246	0.49079	2.75408e-05	317	0.00120167	-0.00117413	yes
230	21.1846	144.246	0.49079	2.75408e-05	318	0.00120546	-0.00117792	yes
231	21.1846	144.246	0.49079	2.75408e-05	319	0.00120925	-0.00118171	yes
232	19.859	134.005	0.461861	5.03285e-05	325	0.00123199	-0.00118167	yes
233	19.859	134.005	0.461861	5.03285e-05	326	0.00123578	-0.00118546	yes
234	19.859	134.005	0.461861	5.03285e-05	327	0.00123958	-0.00118925	yes
235	19.859	134.005	0.461861	5.03285e-05	328	0.00124337	-0.00119304	yes
236	0	134.839	0	0.864699	2318	0.00878696	0.855912	no
237	0	134.839	0	0.864699	2319	0.00879075	0.855909	no
238	0	134.839	0	0.864699	2320	0.00879454	0.855905	no
239	0	134.839	0	0.864699	2321	0.00879833	0.855901	no
240	0	134.839	0	0.864699	2322	0.00880212	0.855897	no
241	0	86.2864	0	0.831668	2135	0.00809325	0.823575	no
242	0	75.3905	0	0.820223	2059	0.00780516	0.812418	no
243	0	70.9088	0	0.814782	2039	0.00772934	0.807053	no
244	0	66.928	0	0.809507	2000	0.0075815	0.801925	no
245	0	66.928	0	0.809507	2001	0.00758529	0.801921	no
246	0	66.928	0	0.809507	2002	0.00758908	0.801918	no
247	0	70.9088	0	0.814782	2040	0.00773313	0.807049	no
248	0	70.9088	0	0.814782	2041	0.00773692	0.807045	no
249	0	70.9088	0	0.814782	2042	0.00774071	0.807042	no
250	0	75.3905	0	0.820223	2060	0.00780895	0.812415	no
251	0	75.3905	0	0.820223	2061	0.00781274	0.812411	no
252	0	75.3905	0	0.820223	2062	0.00781653	0.812407	no
253	0	75.3905	0	0.820223	2063	0.00782032	0.812403	no
254	0	75.3905	0	0.820223	2064	0.00782411	0.812399	no
255	0	60.1781	0	0.799401	1933	0.00732752	0.792073	no
256	0	60.1781	0	0.799401	1934	0.00733131	0.79207	no
257	0	63.3793	0	0.804383	1962	0.00743745	0.796946	no
258	0	63.3793	0	0.804383	1963	0.00744124	0.796942	no
259	0	75.3905	0	0.820223	2065	0.0078279	0.812396	no
260	0	66.928	0	0.809507	2003	0.00759287	0.801914	no
261	0	66.928	0	0.809507	2004	0.00759666	0.80191	no
262	0	66.928	0	0.809507	2005	0.00760045	0.801906	no
263	0	66.928	0	0.809507	2006	0.00760425	0.801902	no
264	0	66.928	0	0.809507	2007	0.00760804	0.801899	no
265	0	60.1781	0	0.799401	1935	0.0073351	0.792066	no
266	0	57.2836	0	0.794549	1896	0.00718726	0.787361	no
267	0	57.2836	0	0.794549	1897	0.00719105	0.787358	no
268	0	57.2836	0	0.794549	1898	0.00719484	0.787354	no
269	0	18.3136	0	0.646265	1411	0.00534875	0.640916	no
270	0	18.3136	0	0.646265	1412	0.00535254	0.640912	no
271	0	18.3136	0	0.646265	1413	0.00535633	0.640908	no
272	0	18.3136	0	0.646265	1414	0.00536012	0.640904	no
273	0	18.3136	0	0.646265	1415	0.00536391	0.640901	no
274	0	12.0973	0	0.572551	1302	0.00493556	0.567616	no
275	0	12.3521	0	0.576527	1316	0.00498863	0.571538	no
276	0	12.4835	0	0.578535	1317	0.00499242	0.573542	no
277	0	12.6177	0	0.580556	1326	0.00502654	0.57553	no
278	0	12.6177	0	0.580556	1327	0.00503033	0.575526	no
279	0	12.6177	0	0.580556	1328	0.00503412	0.575522	no
280	0	12.2234	0	0.574533	1308	0.0049583	0.569574	no
281	0	12.2234	0	0.574533	1309	0.00496209	0.56957	no
282	0	12.2234	0	0.574533	1310	0.00496588	0.569567	no
283	0	12.2234	0	0.574533	1311	0.00496967	0.569563	no
284	0	12.2234	0	0.574533	1312	0.00497346	0.569559	no
285	0	12.2234	0	0.574533	1313	0.00497726	0.569555	no
286	0	12.2234	0	0.574533	1314	0.00498105	0.569552	no
287	0	11.9738	0	0.570583	1301	0.00493177	0.565652	no
288	0	12.6177	0	0.580556	1329	0.00503791	0.575518	no
289	0	12.4835	0	0.578535	1318	0.00499621	0.573539	no
290	0	12.4835	0	0.578535	1319	0.005	0.573535	no
291	0	12.4835	0	0.578535	1320	0.00500379	0.573531	no
292	0	12.4835	0	0.578535	1321	0.00500758	0.573527	no
293	0	12.7548	0	0.582592	1332	0.00504928	0.577543	no
294	0	12.7548	0	0.582592	1333	0.00505307	0.577539	no
295	0	12.7548	0	0.582592	1334	0.00505686	0.577535	no
296	0	12.6177	0	0.580556	1330	0.0050417	0.575515	no
297	0	12.6177	0	0.580556	1331	0.00504549	0.575511	no
298	0	13.0381	0	0.586705	1340	0.00507961	0.581625	no
299	0	13.1845	0	0.588783	1341	0.0050834	0.5837	no
300	0	13.1845	0	0.588783	1342	0.00508719	0.583696	no
301	0	13.1845	0	0.588783	1343	0.00509098	0.583692	no
302	0	25.9594	0	0.699645	1504	0.00570129	0.693944	no
303	0	25.9594	0	0.699645	1505	0.00570508	0.69394	no
304	0	25.9594	0	0.699645	1506	0.00570887	0.693936	no
305	0	25.9594	0	0.699645	1507	0.00571266	0.693932	no
306	0	25.9594	0	0.699645	1508	0.00571645	0.693929	no
307	0	151.845	0	0.872374	2376	0.00900682	0.863367	no
308	0	151.845	0	0.872374	2377	0.00901061	0.863363	no
309	0	151.845	0	0.872374	2378	0.0090144	0.86336	no
310	0	151.845	0	0.872374	2379	0.0090182	0.863356	no
311	0	134.839	0	0.864699	2323	0.00880591	0.855893	no
312	0	134.839	0	0.864699	2324	0.0088097	0.85589	no
313	0	202.929	0	0.889363	2471	0.00936694	0.879996	no
314	0	202.929	0	0.889363	2472	0.00937074	0.879992	no
315	0	202.929	0	0.889363	2473	0.00937453	0.879988	no
316	0	202.929	0	0.889363	2474	0.00937832	0.879985	no
317	0	202.929	0	0.889363	2475	0.00938211	0.879981	no
318	0	202.929	0	0.889363	2476	0.0093859	0.879977	no
319	0	202.929	0	0.889363	2477	0.00938969	0.879973	no
320	0	202.929	0	0.889363	2478	0.00939348	0.879969	no
321	0	202.929	0	0.889363	2479	0.00939727	0.879966	no
322	0	243.79	0	0.898953	2496	0.00946171	0.889491	no
323	0	243.79	0	0.898953	2497	0.0094655	0.889487	no
324	0	243.79	0	0.898953	2498	0.00946929	0.889483	no
325	0	304.95	0	0.909576	2535	0.00960955	0.899966	no
326	0	304.95	0	0.909576	2536	0.00961334	0.899962	no
327	0	304.95	0	0.909576	2537	0.00961713	0.899958	no
328	0	304.95	0	0.909576	2538	0.00962092	0.899955	no
329	0	406.585	0	0.921651	2577	0.00976876	0.911882	no
330	0	406.585	0	0.921651	2578	0.00977255	0.911879	no
331	0	121.223	0	0.857451	2271	0.00860879	0.848842	no
332	0	86.2864	0	0.831668	2136	0.00809704	0.823571	no
333	0	86.2864	0	0.831668	2137	0.00810083	0.823567	no
334	0	86.2864	0	0.831668	2138	0.00810462	0.823563	no
335	0	80.4732	0	0.825846	2110	0.00799848	0.817847	no
336	0	80.4732	0	0.825846	2111	0.00800227	0.817844	no
337	0	80.4732	0	0.825846	2112	0.00800607	0.81784	no
338	0	80.4732	0	0.825846	2113	0.00800986	0.817836	no
339	0	80.4732	0	0.825846	2114	0.00801365	0.817832	no
340	0	80.4732	0	0.825846	2115	0.00801744	0.817829	no
341	0	70.9088	0	0.814782	2043	0.0077445	0.807038	no
342	0	70.9088	0	0.814782	2044	0.00774829	0.807034	no
343	0	70.9088	0	0.814782	2045	0.00775208	0.80703	no
344	0	75.3905	0	0.820223	2066	0.00783169	0.812392	no
345	0	75.3905	0	0.820223	2067	0.00783548	0.812388	no
346	0	75.3905	0	0.820223	2068	0.00783927	0.812384	no
347	0	75.3905	0	0.820223	2069	0.00784306	0.81238	no
348	0	75.3905	0	0.820223	2070	0.00784685	0.812377	no
349	0	75.3905	0	0.820223	2071	0.00785064	0.812373	no
350	0	75.3905	0	0.820223	2072	0.00785444	0.812369	no
351	0	75.3905	0	0.820223	2073	0.00785823	0.812365	no
352	0	75.3905	0	0.820223	2074	0.00786202	0.812361	no
353	0	86.2864	0	0.831668	2139	0.00810842	0.823559	no
354	0	86.2864	0	0.831668	2140	0.00811221	0.823556	no
355	0	86.2864	0	0.831668	2141	0.008116	0.823552	no
356	0	86.2864	0	0.831668	2142	0.00811979	0.823548	no
357	0	86.2864	0	0.831668	2143	0.00812358	0.823544	no
358	0	86.2864	0	0.831668	2144	0.00812737	0.823541	no
359	0	86.2864	0	0.831668	2145	0.00813116	0.823537	no
360	0	86.2864	0	0.831668	2146	0.00813495	0.823533	no
361	0	86.2864	0	0.831668	2147	0.00813874	0.823529	no
362	0	86.2864	0	0.831668	2148	0.00814253	0.823525	no
363	0	86.2864	0	0.831668	2149	0.00814632	0.823522	no
364	0	173.751	0	0.880558	2425	0.00919257	0.871365	no
365	0	406.585	0	0.921651	2579	0.00977635	0.911875	no
366	0	406.585	0	0.921651	2580	0.00978014	0.911871	no
367	0	406.585	0	0.921651	2581	0.00978393	0.911867	no
368	0	608.48	0	0.935997	2599	0.00985216	0.926145	no
369	0	608.48	0	0.935997	2600	0.00985595	0.926141	no
370	0	608.48	0	0.935997	2601	0.00985974	0.926137	no
371	0	406.585	0	0.921651	2582	0.00978772	0.911863	no
372	0	406.585	0	0.921651	2583	0.00979151	0.91186	no
373	0	9.85658	0	0.531977	1240	0.00470053	0.527277	no
374	0	10.0257	0	0.535449	1246	0.00472328	0.530726	no
375	0	10.0257	0	0.535449	1247	0.00472707	0.530722	no
376	0	9.94042	0	0.533708	1241	0.00470432	0.529004	no
377	0	9.94042	0	0.533708	1242	0.00470811	0.529	no
378	0	9.94042	0	0.533708	1243	0.0047119	0.528996	no
379	0	9.94042	0	0.533708	1244	0.00471569	0.528993	no
380	0	9.94042	0	0.533708	1245	0.00471948	0.528989	no
381	0	9.16067	0	0.51683	1216	0.00460955	0.51222	no
382	0	9.16067	0	0.51683	1217	0.00461334	0.512216	no
383	0	9.16067	0	0.51683	1218	0.00461713	0.512212	no
384	0	9.16067	0	0.51683	1219	0.00462092	0.512209	no
385	0	9.01904	0	0.513563	1203	0.00456027	0.509003	no
386	0	1.43785	0	0.102154	762	0.00288855	0.099265	no
387	0	1.43785	0	0.102154	763	0.00289234	0.0992612	no
388	0	1.43785	0	0.102154	764	0.00289613	0.0992574	no
389	0	1.43785	0	0.102154	765	0.00289992	0.0992536	no
390	0	1.43785	0	0.102154	766	0.00290371	0.0992498	no
391	0	1.43785	0	0.102154	767	0.00290751	0.0992461	no
392	0	1.43587	0	0.101918	759	0.00287718	0.0990413	no
393	0	1.43587	0	0.101918	760	0.00288097	0.0990375	no
394	0	1.43587	0	0.101918	761	0.00288476	0.0990337	no
395	0	1.43194	0	0.10145	751	0.00284685	0.0986031	no
396	0	1.43194	0	0.10145	752	0.00285064	0.0985993	no
397	0	1.43194	0	0.10145	753	0.00285444	0.0985955	no
398	0	1.43194	0	0.10145	754	0.00285823	0.0985917	no
399	0	1.43194	0	0.10145	755	0.00286202	0.0985879	no
400	0	1.43194	0	0.10145	756	0.00286581	0.0985841	no
401	0	1.42999	0	0.101217	748	0.00283548	0.098381	no
402	0	1.42999	0	0.101217	749	0.00283927	0.0983772	no
403	0	1.42999	0	0.101217	750	0.00284306	0.0983735	no
404	0	1.43194	0	0.10145	757	0.0028696	0.0985804	no
405	0	1.43194	0	0.10145	758	0.00287339	0.0985766	no
406	0	1.70171	0	0.132962	836	0.00316907	0.129793	no
407	0	1.70171	0	0.132962	837	0.00317286	0.129789	no
408	0	1.70171	0	0.132962	838	0.00317665	0.129786	no
409	0	1.70443	0	0.133272	839	0.00318044	0.130091	no
410	0	1.70443	0	0.133272	840	0.00318423	0.130087	no
411	0	1.70443	0	0.133272	841	0.00318802	0.130084	no
412	0	1.70443	0	0.133272	842	0.00319181	0.13008	no
413	0	1.70443	0	0.133272	843	0.0031956	0.130076	no
414	0	1.72646	0	0.135773	845	0.00320318	0.132569	no
415	0	1.72646	0	0.135773	846	0.00320697	0.132566	no
416	0	1.72646	0	0.135773	847	0.00321077	0.132562	no
417	0	1.72368	0	0.135457	844	0.00319939	0.132258	no
418	0	1.72925	0	0.136089	848	0.00321456	0.132874	no
419	0	173.751	0	0.880558	2426	0.00919636	0.871361	no
420	0	173.751	0	0.880558	2427	0.00920015	0.871357	no
421	0	134.839	0	0.864699	2325	0.0088135	0.855886	no
422	0	134.839	0	0.864699	2326	0.00881729	0.855882	no
423	0	134.839	0	0.864699	2327	0.00882108	0.855878	no
424	0	121.223	0	0.857451	2272	0.00861259	0.848839	no
425	0	134.839	0	0.864699	2328	0.00882487	0.855874	no
426	0	121.223	0	0.857451	2273	0.00861638	0.848835	no
427	0	121.223	0	0.857451	2274	0.00862017	0.848831	no
428	0	134.839	0	0.864699	2329	0.00882866	0.855871	no
429	0	110.09	0	0.850568	2244	0.00850644	0.842061	no
430	0	110.09	0	0.850568	2245	0.00851024	0.842057	no
431	0	46.1679	0	0.771958	1791	0.00678923	0.765169	no
432	0	46.1679	0	0.771958	1792	0.00679303	0.765165	no
433	0	46.1679	0	0.771958	1793	0.00679682	0.765161	no
434	0	44.4414	0	0.767729	1775	0.00672858	0.761	no
435	0	44.4414	0	0.767729	1776	0.00673237	0.760996	no
436	0	44.4414	0	0.767729	1777	0.00673616	0.760993	no
437	0	44.4414	0	0.767729	1778	0.00673995	0.760989	no
438	0	44.4414	0	0.767729	1779	0.00674375	0.760985	no
439	0	44.4414	0	0.767729	1780	0.00674754	0.760981	no
440	0	27.1503	0	0.705959	1536	0.00582259	0.700136	no
441	0	27.1503	0	0.705959	1537	0.00582638	0.700132	no
442	0	27.1503	0	0.705959	1538	0.00583017	0.700129	no
443	0	27.1503	0	0.705959	1539	0.00583397	0.700125	no
444	0	27.1503	0	0.705959	1540	0.00583776	0.700121	no
445	0	26.5416	0	0.702782	1514	0.0057392	0.697043	no
446	0	25.9594	0	0.699645	1509	0.00572024	0.693925	no
447	0	27.1503	0	0.705959	1541	0.00584155	0.700117	no
448	0	26.5416	0	0.702782	1515	0.00574299	0.697039	no
449	0	25.9594	0	0.699645	1510	0.00572403	0.693921	no
450	0	26.5416	0	0.702782	1516	0.00574678	0.697035	no
451	0	22.9387	0	0.681594	1496	0.00567096	0.675923	no
452	0	20.5454	0	0.664711	1439	0.00545489	0.659256	no
453	0	20.5454	0	0.664711	1440	0.00545868	0.659252	no
454	0	20.9091	0	0.667451	1448	0.00548901	0.661962	no
455	0	20.9091	0	0.667451	1449	0.0054928	0.661959	no
456	0	20.9091	0	0.667451	1450	0.00549659	0.661955	no
457	0	21.2859	0	0.67022	1463	0.00554587	0.664674	no
458	0	21.2859	0	0.67022	1464	0.00554966	0.664671	no
459	0	21.2859	0	0.67022	1465	0.00555345	0.664667	no
460	0	20.5454	0	0.664711	1441	0.00546247	0.659248	no
461	0	20.194	0	0.661998	1437	0.00544731	0.656551	no
462	0	20.9091	0	0.667451	1451	0.00550038	0.661951	no
463	0	20.9091	0	0.667451	1452	0.00550417	0.661947	no
464	0	28.4551	0	0.712437	1556	0.00589841	0.706539	no
465	0	28.4551	0	0.712437	1557	0.0059022	0.706535	no
466	0	28.4551	0	0.712437	1558	0.00590599	0.706531	no
467	0	29.8911	0	0.719092	1605	0.00608415	0.713007	no
468	0	29.8911	0	0.719092	1606	0.00608795	0.713004	no
469	0	29.8911	0	0.719092	1607	0.00609174	0.713	no
470	0	29.8911	0	0.719092	1608	0.00609553	0.712996	no
471	0	29.8911	0	0.719092	1609	0.00609932	0.712992	no
472	0	3.27227	0	0.278457	956	0.00362396	0.274834	no
473	0	3.44234	0	0.290646	972	0.00368461	0.286962	no
474	0	3.43186	0	0.289912	968	0.00366945	0.286242	no
475	0	3.43186	0	0.289912	969	0.00367324	0.286238	no
476	0	3.43186	0	0.289912	970	0.00367703	0.286235	no
477	0	3.43186	0	0.289912	971	0.00368082	0.286231	no
478	0	3.44234	0	0.290646	973	0.0036884	0.286958	no
479	0	3.45288	0	0.291383	974	0.00369219	0.287691	no
480	0	3.45288	0	0.291383	975	0.00369598	0.287687	no
481	0	3.46348	0	0.292122	977	0.00370356	0.288418	no
482	0	3.47415	0	0.292863	978	0.00370735	0.289156	no
483	0	3.45288	0	0.291383	976	0.00369977	0.287683	no
484	0	3.52845	0	0.296604	979	0.00371114	0.292893	no
485	0	3.59585	0	0.301171	988	0.00374526	0.297426	no
486	0	3.59585	0	0.301171	989	0.00374905	0.297422	no
487	0	3.60732	0	0.30194	991	0.00375663	0.298184	no
488	0	3.58444	0	0.300404	984	0.0037301	0.296674	no
489	0	3.58444	0	0.300404	985	0.00373389	0.29667	no
490	0	3.58444	0	0.300404	986	0.00373768	0.296666	no
491	0	3.58444	0	0.300404	987	0.00374147	0.296662	no
492	0	3.59585	0	0.301171	990	0.00375284	0.297418	no
493	0	3.61887	0	0.302712	997	0.00377938	0.298933	no
494	0	3.64218	0	0.304263	1001	0.00379454	0.300469	no
495	0	3.64218	0	0.304263	1002	0.00379833	0.300465	no
496	0	3.64218	0	0.304263	1003	0.00380212	0.300461	no
497	0	3.63049	0	0.303486	998	0.00378317	0.299703	no
498	0	3.63049	0	0.303486	999	0.00378696	0.299699	no
499	0	3.63049	0	0.303486	1000	0.00379075	0.299696	no
500	0	3.60732	0	0.30194	992	0.00376042	0.29818	no
501	0	3.60732	0	0.30194	993	0.00376422	0.298176	no
502	0	3.60732	0	0.30194	994	0.00376801	0.298172	no
503	0	3.60732	0	0.30194	995	0.0037718	0.298169	no
504	0	3.60732	0	0.30194	996	0.00377559	0.298165	no
505	0	151.845	0	0.872374	2380	0.00902199	0.863352	no
506	0	151.845	0	0.872374	2381	0.00902578	0.863348	no
507	0	151.845	0	0.872374	2382	0.00902957	0.863344	no
508	0	134.839	0	0.864699	2330	0.00883245	0.855867	no
509	0	110.09	0	0.850568	2246	0.00851403	0.842054	no
510	0	110.09	0	0.850568	2247	0.00851782	0.84205	no
511	0	110.09	0	0.850568	2248	0.00852161	0.842046	no
512	0	110.09	0	0.850568	2249	0.0085254	0.842042	no
513	0	110.09	0	0.850568	2250	0.00852919	0.842038	no
514	0	110.09	0	0.850568	2251	0.00853298	0.842035	no
515	0	35.2137	0	0.74025	1670	0.00633055	0.73392	no
516	0	37.436	0	0.747757	1702	0.00645186	0.741306	no
517	0	37.436	0	0.747757	1703	0.00645565	0.741302	no
518	0	37.436	0	0.747757	1704	0.00645944	0.741298	no
519	0	37.436	0	0.747757	1705	0.00646323	0.741294	no
520	0	34.1983	0	0.736588	1658	0.00628506	0.730303	no
521	0	31.4744	0	0.725935	1627	0.00616755	0.719768	no
522	0	31.4744	0	0.725935	1628	0.00617134	0.719764	no
523	0	30.6646	0	0.722489	1615	0.00612206	0.716367	no
524	0	30.6646	0	0.722489	1616	0.00612585	0.716363	no
525	0	30.6646	0	0.722489	1617	0.00612964	0.716359	no
526	0	22.502	0	0.678704	1488	0.00564064	0.673064	no
527	0	22.502	0	0.678704	1489	0.00564443	0.67306	no
528	0	22.502	0	0.678704	1490	0.00564822	0.673056	no
529	0	21.2859	0	0.67022	1466	0.00555724	0.664663	no
530	0	21.6765	0	0.673018	1473	0.00558378	0.667434	no
531	0	21.6765	0	0.673018	1474	0.00558757	0.667431	no
532	0	21.6765	0	0.673018	1475	0.00559136	0.667427	no
533	0	22.502	0	0.678704	1491	0.00565201	0.673052	no
534	0	22.502	0	0.678704	1492	0.0056558	0.673048	no
535	0	20.9091	0	0.667451	1453	0.00550796	0.661944	no
536	0	20.9091	0	0.667451	1454	0.00551175	0.66194	no
537	0	20.9091	0	0.667451	1455	0.00551554	0.661936	no
538	0	20.9091	0	0.667451	1456	0.00551933	0.661932	no
539	0	20.9091	0	0.667451	1457	0.00552312	0.661928	no
540	0	21.2859	0	0.67022	1467	0.00556103	0.664659	no
541	0	21.6765	0	0.673018	1476	0.00559515	0.667423	no
542	0	20.5454	0	0.664711	1442	0.00546626	0.659245	no
543	0	20.5454	0	0.664711	1443	0.00547005	0.659241	no
544	0	20.5454	0	0.664711	1444	0.00547384	0.659237	no
545	0	20.5454	0	0.664711	1445	0.00547763	0.659233	no
546	0	20.5454	0	0.664711	1446	0.00548143	0.659229	no
547	0	20.5454	0	0.664711	1447	0.00548522	0.659226	no
548	0	34.1983	0	0.736588	1659	0.00628886	0.730299	no
549	0	34.1983	0	0.736588	1660	0.00629265	0.730295	no
550	0	34.1983	0	0.736588	1661	0.00629644	0.730291	no
551	0	34.1983	0	0.736588	1662	0.00630023	0.730287	no
552	0	34.1983	0	0.736588	1663	0.00630402	0.730284	no
553	0	34.1983	0	0.736588	1664	0.00630781	0.73028	no
554	0	35.2137	0	0.74025	1671	0.00633434	0.733916	no
555	0	35.2137	0	0.74025	1672	0.00633813	0.733912	no
556	0	36.291	0	0.743973	1689	0.00640258	0.73757	no
557	0	36.291	0	0.743973	1690	0.00640637	0.737566	no
558	0	36.291	0	0.743973	1691	0.00641016	0.737562	no
559	0	63.3793	0	0.804383	1964	0.00744503	0.796938	no
560	0	63.3793	0	0.804383	1965	0.00744882	0.796935	no
561	0	63.3793	0	0.804383	1966	0.00745262	0.796931	no
562	0	75.3905	0	0.820223	2075	0.00786581	0.812358	no
563	0	75.3905	0	0.820223	2076	0.0078696	0.812354	no
564	0	75.3905	0	0.820223	2077	0.00787339	0.81235	no
565	0	70.9088	0	0.814782	2046	0.00775588	0.807026	no
566	0	70.9088	0	0.814782	2047	0.00775967	0.807023	no
567	0	70.9088	0	0.814782	2048	0.00776346	0.807019	no
568	0	92.9989	0	0.837711	2170	0.00822593	0.829485	no
569	0	70.9088	0	0.814782	2049	0.00776725	0.807015	no
570	0	70.9088	0	0.814782	2050	0.00777104	0.807011	no
571	0	70.9088	0	0.814782	2051	0.00777483	0.807007	no
572	0	63.3793	0	0.804383	1967	0.00745641	0.796927	no
573	0	63.3793	0	0.804383	1968	0.0074602	0.796923	no
574	0	63.3793	0	0.804383	1969	0.00746399	0.796919	no
575	0	86.2864	0	0.831668	2150	0.00815011	0.823518	no
576	0	86.2864	0	0.831668	2151	0.0081539	0.823514	no
577	0	54.6537	0	0.789818	1880	0.00712661	0.782691	no
578	0	29.1555	0	0.715742	1580	0.00598939	0.709752	no
579	0	29.1555	0	0.715742	1581	0.00599318	0.709748	no
580	0	29.1555	0	0.715742	1582	0.00599697	0.709745	no
581	0	29.1555	0	0.715742	1583	0.00600076	0.709741	no
582	0	29.1555	0	0.715742	1584	0.00600455	0.709737	no
583	0	29.1555	0	0.715742	1585	0.00600834	0.709733	no
584	0	29.1555	0	0.715742	1586	0.00601213	0.709729	no
585	0	29.1555	0	0.715742	1587	0.00601592	0.709726	no
586	0	31.4744	0	0.725935	1629	0.00617513	0.71976	no
587	0	33.2396	0	0.732982	1647	0.00624337	0.726739	no
588	0	33.2396	0	0.732982	1648	0.00624716	0.726735	no
589	0	33.2396	0	0.732982	1649	0.00625095	0.726732	no
590	0	33.2396	0	0.732982	1650	0.00625474	0.726728	no
591	0	33.2396	0	0.732982	1651	0.00625853	0.726724	no
592	0	33.2396	0	0.732982	1652	0.00626232	0.72672	no
593	0	33.2396	0	0.732982	1653	0.00626611	0.726716	no
594	0	33.2396	0	0.732982	1654	0.0062699	0.726713	no
595	0	33.2396	0	0.732982	1655	0.00627369	0.726709	no
596	0	33.2396	0	0.732982	1656	0.00627748	0.726705	no
597	0	33.2396	0	0.732982	1657	0.00628127	0.726701	no
598	0	34.1983	0	0.736588	1665	0.0063116	0.730276	no
599	0	34.1983	0	0.736588	1666	0.00631539	0.730272	no
600	0	34.1983	0	0.736588	1667	0.00631918	0.730268	no
601	0	31.4744	0	0.725935	1630	0.00617892	0.719756	no
602	0	35.2137	0	0.74025	1673	0.00634193	0.733908	no
603	0	35.2137	0	0.74025	1674	0.00634572	0.733904	no
604	0	35.2137	0	0.74025	1675	0.00634951	0.733901	no
605	0	37.436	0	0.747757	1706	0.00646702	0.74129	no
606	0	37.436	0	0.747757	1707	0.00647081	0.741287	no
607	0	37.436	0	0.747757	1708	0.0064746	0.741283	no
608	0	37.436	0	0.747757	1709	0.00647839	0.741279	no
609	0	37.436	0	0.747757	1710	0.00648218	0.741275	no
610	0	50.0551	0	0.780688	1821	0.00690296	0.773785	no
611	0	243.79	0	0.898953	2499	0.00947309	0.889479	no
612	0	243.79	0	0.898953	2500	0.00947688	0.889476	no
613	0	243.79	0	0.898953	2501	0.00948067	0.889472	no
614	0	243.79	0	0.898953	2502	0.00948446	0.889468	no
615	0	243.79	0	0.898953	2503	0.00948825	0.889464	no
616	0	243.79	0	0.898953	2504	0.00949204	0.88946	no
617	0	243.79	0	0.898953	2505	0.00949583	0.889457	no
618	0	243.79	0	0.898953	2506	0.00949962	0.889453	no
619	0	243.79	0	0.898953	2507	0.00950341	0.889449	no
620	0	406.585	0	0.921651	2584	0.0097953	0.911856	no
621	0	406.585	0	0.921651	2585	0.00979909	0.911852	no
622	0	406.585	0	0.921651	2586	0.00980288	0.911848	no
623	0	304.95	0	0.909576	2539	0.00962472	0.899951	no
624	0	304.95	0	0.909576	2540	0.00962851	0.899947	no
625	0	304.95	0	0.909576	2541	0.0096323	0.899943	no
626	0	304.95	0	0.909576	2542	0.00963609	0.899939	no
627	0	304.95	0	0.909576	2543	0.00963988	0.899936	no
628	0	304.95	0	0.909576	2544	0.00964367	0.899932	no
629	0	304.95	0	0.909576	2545	0.00964746	0.899928	no
630	0	304.95	0	0.909576	2546	0.00965125	0.899924	no
631	0	304.95	0	0.909576	2547	0.00965504	0.89992	no
632	0	304.95	0	0.909576	2548	0.00965883	0.899917	no
633	0	304.95	0	0.909576	2549	0.00966262	0.899913	no
634	0		0	0.95472	2630	0.00996967	0.944751	no
635	0		0	0.95472	2631	0.00997346	0.944747	no
636	0		0	0.95472	2632	0.00997726	0.944743	no
637	0		0	0.95472	2633	0.00998105	0.944739	no
638	0		0	0.95472	2634	0.00998484	0.944735	no
639	0		0	0.95472	2635	0.00998863	0.944732	no
640	0		0	0.95472	2636	0.00999242	0.944728	no
641	0	608.48	0	0.935997	2602	0.00986353	0.926133	no
642	0	608.48	0	0.935997	2603	0.00986732	0.926129	no
643	0	608.48	0	0.935997	2604	0.00987111	0.926126	no
644	0	608.48	0	0.935997	2605	0.00987491	0.926122	no
645	0	608.48	0	0.935997	2606	0.0098787	0.926118	no
646	0	608.48	0	0.935997	2607	0.00988249	0.926114	no
647	0	608.48	0	0.935997	2608	0.00988628	0.92611	no
648	0	608.48	0	0.935997	2609	0.00989007	0.926107	no
649	0	92.9989	0	0.837711	2171	0.00822972	0.829481	no
650	0	92.9989	0	0.837711	2172	0.00823351	0.829477	no
651	0	92.9989	0	0.837711	2173	0.0082373	0.829474	no
652	0	92.9989	0	0.837711	2174	0.00824109	0.82947	no
653	0	92.9989	0	0.837711	2175	0.00824488	0.829466	no
654	0	92.9989	0	0.837711	2176	0.00824867	0.829462	no
655	0	63.3793	0	0.804383	1970	0.00746778	0.796916	no
656	0	66.928	0	0.809507	2008	0.00761183	0.801895	no
657	0	66.928	0	0.809507	2009	0.00761562	0.801891	no
658	0	66.928	0	0.809507	2010	0.00761941	0.801887	no
659	0	66.928	0	0.809507	2011	0.0076232	0.801884	no
660	0	66.928	0	0.809507	2012	0.00762699	0.80188	no
661	0	66.928	0	0.809507	2013	0.00763078	0.801876	no
662	0	66.928	0	0.809507	2014	0.00763457	0.801872	no
663	0	66.928	0	0.809507	2015	0.00763836	0.801868	no
664	0	66.928	0	0.809507	2016	0.00764215	0.801865	no
665	0	63.3793	0	0.804383	1971	0.00747157	0.796912	no
666	0	63.3793	0	0.804383	1972	0.00747536	0.796908	no
667	0	63.3793	0	0.804383	1973	0.00747915	0.796904	no
668	0	63.3793	0	0.804383	1974	0.00748294	0.796901	no
669	0	63.3793	0	0.804383	1975	0.00748673	0.796897	no
670	0	63.3793	0	0.804383	1976	0.00749052	0.796893	no
671	0	63.3793	0	0.804383	1977	0.00749431	0.796889	no
672	0	63.3793	0	0.804383	1978	0.0074981	0.796885	no
673	0	6.15129	0	0.429075	1126	0.00426839	0.424806	no
674	0	6.18423	0	0.430304	1132	0.00429113	0.426013	no
675	0	6.18423	0	0.430304	1133	0.00429492	0.426009	no
676	0	6.18423	0	0.430304	1134	0.00429871	0.426006	no
677	0	6.18423	0	0.430304	1135	0.0043025	0.426002	no
678	0	6.18423	0	0.430304	1136	0.00430629	0.425998	no
679	0	6.18423	0	0.430304	1137	0.00431008	0.425994	no
680	0	5.84002	0	0.417053	1105	0.00418878	0.412865	no
681	0	5.84002	0	0.417053	1106	0.00419257	0.412861	no
682	0	6.15129	0	0.429075	1127	0.00427218	0.424803	no
683	0	6.11871	0	0.42785	1119	0.00424185	0.423608	no
684	0	6.11871	0	0.42785	1120	0.00424564	0.423605	no
685	0	6.11871	0	0.42785	1121	0.00424943	0.423601	no
686	0	6.08646	0	0.426631	1117	0.00423427	0.422397	no
687	0	6.08646	0	0.426631	1118	0.00423806	0.422393	no
688	0	6.28514	0	0.434024	1145	0.00434041	0.429684	no
689	0	6.28514	0	0.434024	1146	0.0043442	0.42968	no
690	0	6.28514	0	0.434024	1147	0.00434799	0.429676	no
691	0	6.28514	0	0.434024	1148	0.00435178	0.429672	no
692	0	5.35147	0	0.396591	1083	0.00410538	0.392485	no
693	0	5.35147	0	0.396591	1084	0.00410917	0.392481	no
694	0	5.35147	0	0.396591	1085	0.00411296	0.392478	no
695	0	5.35147	0	0.396591	1086	0.00411676	0.392474	no
696	0	5.35147	0	0.396591	1087	0.00412055	0.39247	no
697	0	4.63726	0	0.362514	1057	0.00400682	0.358507	no
698	0	4.65614	0	0.363488	1058	0.00401061	0.359477	no
699	0	4.65614	0	0.363488	1059	0.0040144	0.359473	no
700	0	4.65614	0	0.363488	1060	0.0040182	0.35947	no
701	0	4.65614	0	0.363488	1061	0.00402199	0.359466	no
702	0	4.65614	0	0.363488	1062	0.00402578	0.359462	no
703	0	4.65614	0	0.363488	1063	0.00402957	0.359458	no
704	0	4.65614	0	0.363488	1064	0.00403336	0.359454	no
705	0	4.65614	0	0.363488	1065	0.00403715	0.359451	no
706	0	15.0401	0	0.612673	1383	0.00524261	0.60743	no
707	0	14.4845	0	0.605961	1367	0.00518196	0.600779	no
708	0	14.4845	0	0.605961	1368	0.00518575	0.600775	no
709	0	14.4845	0	0.605961	1369	0.00518954	0.600771	no
710	0	14.4845	0	0.605961	1370	0.00519333	0.600768	no
711	0	14.4845	0	0.605961	1371	0.00519712	0.600764	no
712	0	14.4845	0	0.605961	1372	0.00520091	0.60076	no
713	4.33263	26.3515	0.105556	0.116354	801	0.00303639	0.113317	no
714	4.33263	26.3515	0.105556	0.116354	802	0.00304018	0.113314	no
715	4.05325	24.6071	0.0988343	0.136744	849	0.00321835	0.133526	no
716	3.95128	23.972	0.096378	0.145116	854	0.0032373	0.141879	no
717	3.95128	23.972	0.096378	0.145116	855	0.00324109	0.141875	no
718	3.95128	23.972	0.096378	0.145116	856	0.00324488	0.141872	no
719	4.00162	24.2854	0.0975908	0.140916	850	0.00322214	0.137694	no
720	4.00162	24.2854	0.0975908	0.140916	851	0.00322593	0.13769	no
721	4.00162	24.2854	0.0975908	0.140916	852	0.00322972	0.137687	no
722	3.95128	23.972	0.096378	0.145116	857	0.00324867	0.141868	no
723	3.95128	23.972	0.096378	0.145116	858	0.00325246	0.141864	no
724	3.95128	23.972	0.096378	0.145116	859	0.00325625	0.14186	no
725	6.46729	39.8921	0.15654	0.0355921	641	0.00242987	0.0331622	no
726	6.46729	39.8921	0.15654	0.0355921	642	0.00243366	0.0331584	no
727	6.46729	39.8921	0.15654	0.0355921	643	0.00243745	0.0331546	no
728	6.21267	38.2571	0.150493	0.0408418	647	0.00245262	0.0383892	no
729	6.21267	38.2571	0.150493	0.0408418	648	0.00245641	0.0383854	no
730	17.6496	117.301	0.413146	0.000139514	378	0.0014329	-0.00129339	yes
731	17.6496	117.301	0.413146	0.000139514	379	0.00143669	-0.00129718	yes
732	17.6496	117.301	0.413146	0.000139514	380	0.00144049	-0.00130097	yes
733	17.6496	117.301	0.413146	0.000139514	381	0.00144428	-0.00130476	yes
734	16.7193	110.422	0.392444	0.000215578	386	0.00146323	-0.00124765	yes
735	16.7193	110.422	0.392444	0.000215578	387	0.00146702	-0.00125144	yes
736	16.7193	110.422	0.392444	0.000215578	388	0.00147081	-0.00125523	yes
737	16.7193	110.422	0.392444	0.000215578	389	0.0014746	-0.00125902	yes
738	16.7193	110.422	0.392444	0.000215578	390	0.00147839	-0.00126281	yes
739	16.7193	110.422	0.392444	0.000215578	391	0.00148218	-0.00126661	yes
740	19.859	134.005	0.461861	5.03285e-05	329	0.00124716	-0.00119683	yes
741	19.859	134.005	0.461861	5.03285e-05	330	0.00125095	-0.00120062	yes
742	19.859	134.005	0.461861	5.03285e-05	331	0.00125474	-0.00120441	yes
743	19.859	134.005	0.461861	5.03285e-05	332	0.00125853	-0.0012082	yes
744	19.859	134.005	0.461861	5.03285e-05	333	0.00126232	-0.00121199	yes
745	19.859	134.005	0.461861	5.03285e-05	334	0.00126611	-0.00121578	yes
746	0	86.2864	0	0.831668	2152	0.0081577	0.82351	no
747	0	86.2864	0	0.831668	2153	0.00816149	0.823506	no
748	0	151.845	0	0.872374	2383	0.00903336	0.863341	no
749	0	243.79	0	0.898953	2508	0.0095072	0.889445	no
750	0	243.79	0	0.898953	2509	0.00951099	0.889442	no
751	0	134.839	0	0.864699	2331	0.00883624	0.855863	no
752	0	134.839	0	0.864699	2332	0.00884003	0.855859	no
753	0	134.839	0	0.864699	2333	0.00884382	0.855856	no
754	0	134.839	0	0.864699	2334	0.00884761	0.855852	no
755	0	80.4732	0	0.825846	2116	0.00802123	0.817825	no
756	0	80.4732	0	0.825846	2117	0.00802502	0.817821	no
757	0	80.4732	0	0.825846	2118	0.00802881	0.817817	no
758	0	1.19514	0	0.0730198	702	0.00266111	0.0703587	no
759	0	1.19514	0	0.0730198	703	0.0026649	0.0703549	no
760	0	1.19374	0	0.0728522	699	0.00264973	0.0702025	no
761	0	1.19654	0	0.0731878	706	0.00267627	0.0705115	no
762	0	1.19654	0	0.0731878	707	0.00268006	0.0705077	no
763	0	1.19654	0	0.0731878	708	0.00268385	0.070504	no
764	0	1.19654	0	0.0731878	709	0.00268764	0.0705002	no
765	0	1.19654	0	0.0731878	710	0.00269143	0.0704964	no
766	0	1.19514	0	0.0730198	704	0.00266869	0.0703511	no
767	0	1.19654	0	0.0731878	711	0.00269522	0.0704926	no
768	0	1.19654	0	0.0731878	712	0.00269901	0.0704888	no
769	0	1.19514	0	0.0730198	705	0.00267248	0.0703473	no
770	0	1.19374	0	0.0728522	700	0.00265353	0.0701987	no
771	0	1.19374	0	0.0728522	701	0.00265732	0.0701949	no
772	0	1.17993	0	0.071197	695	0.00263457	0.0685624	no
773	0	1.17856	0	0.0710336	690	0.00261562	0.0684179	no
774	0	1.17856	0	0.0710336	691	0.00261941	0.0684142	no
775	0	1.17856	0	0.0710336	692	0.0026232	0.0684104	no
776	0	1.17856	0	0.0710336	693	0.00262699	0.0684066	no
777	0	1.17856	0	0.0710336	694	0.00263078	0.0684028	no
778	0	1.1772	0	0.0708705	686	0.00260045	0.06827	no
779	0	1.17584	0	0.0707078	682	0.00258529	0.0681225	no
780	0	1.17584	0	0.0707078	683	0.00258908	0.0681187	no
781	0	1.17584	0	0.0707078	684	0.00259287	0.0681149	no
782	0	1.17448	0	0.0705455	681	0.0025815	0.067964	no
783	0	1.17313	0	0.0703835	680	0.00257771	0.0678058	no
784	0	1.17584	0	0.0707078	685	0.00259666	0.0681111	no
785	0	1.16775	0	0.0697394	677	0.00256634	0.067173	no
786	0	1.16775	0	0.0697394	678	0.00257013	0.0671693	no
787	0	1.16775	0	0.0697394	679	0.00257392	0.0671655	no
788	0	1.1772	0	0.0708705	687	0.00260425	0.0682662	no
789	0	1.1772	0	0.0708705	688	0.00260804	0.0682625	no
790	0	1.1772	0	0.0708705	689	0.00261183	0.0682587	no
791	0	44.4414	0	0.767729	1781	0.00675133	0.760978	no
792	0	44.4414	0	0.767729	1782	0.00675512	0.760974	no
793	0	16.9936	0	0.633804	1403	0.00531842	0.628486	no
794	0	16.752	0	0.631377	1393	0.00528052	0.626097	no
795	0	16.752	0	0.631377	1394	0.00528431	0.626093	no
796	0	16.752	0	0.631377	1395	0.0052881	0.626089	no
797	0	16.5172	0	0.628971	1391	0.00527293	0.623698	no
798	0	16.5172	0	0.628971	1392	0.00527672	0.623694	no
799	0	16.752	0	0.631377	1396	0.00529189	0.626085	no
800	0	16.752	0	0.631377	1397	0.00529568	0.626082	no
801	0	16.752	0	0.631377	1398	0.00529947	0.626078	no
802	0	16.9936	0	0.633804	1404	0.00532221	0.628482	no
803	0	17.2423	0	0.636252	1405	0.005326	0.630926	no
804	0	17.2423	0	0.636252	1406	0.0053298	0.630923	no
805	0	18.0335	0	0.643728	1410	0.00534496	0.638383	no
806	0	18.3136	0	0.646265	1416	0.0053677	0.640897	no
807	0	18.3136	0	0.646265	1417	0.00537149	0.640893	no
808	0	18.3136	0	0.646265	1418	0.00537528	0.640889	no
809	0	18.3136	0	0.646265	1419	0.00537908	0.640885	no
810	0	18.3136	0	0.646265	1420	0.00538287	0.640882	no
811	0	18.6024	0	0.648825	1421	0.00538666	0.643438	no
812	0	18.9004	0	0.651409	1428	0.00541319	0.645996	no
813	0	18.6024	0	0.648825	1422	0.00539045	0.643435	no
814	0	18.6024	0	0.648825	1423	0.00539424	0.643431	no
815	0	18.9004	0	0.651409	1429	0.00541698	0.645992	no
816	0	18.9004	0	0.651409	1430	0.00542077	0.645989	no
817	0	19.2081	0	0.654018	1431	0.00542456	0.648594	no
818	0	21.2859	0	0.67022	1468	0.00556482	0.664656	no
819	0	21.2859	0	0.67022	1469	0.00556861	0.664652	no
820	0	21.2859	0	0.67022	1470	0.0055724	0.664648	no
821	0	20.9091	0	0.667451	1458	0.00552691	0.661925	no
822	0	20.9091	0	0.667451	1459	0.00553071	0.661921	no
823	0	20.9091	0	0.667451	1460	0.0055345	0.661917	no
824	0	20.9091	0	0.667451	1461	0.00553829	0.661913	no
825	0	20.9091	0	0.667451	1462	0.00554208	0.661909	no
826	0	86.2864	0	0.831668	2154	0.00816528	0.823503	no
827	0	92.9989	0	0.837711	2177	0.00825246	0.829458	no
828	0	92.9989	0	0.837711	2178	0.00825625	0.829455	no
829	0	86.2864	0	0.831668	2155	0.00816907	0.823499	no
830	0	92.9989	0	0.837711	2179	0.00826005	0.829451	no
831	0	92.9989	0	0.837711	2180	0.00826384	0.829447	no
832	0	92.9989	0	0.837711	2181	0.00826763	0.829443	no
833	0	92.9989	0	0.837711	2182	0.00827142	0.829439	no
834	0	92.9989	0	0.837711	2183	0.00827521	0.829436	no
835	0	92.9989	0	0.837711	2184	0.008279	0.829432	no
836	0	92.9989	0	0.837711	2185	0.00828279	0.829428	no
837	0	92.9989	0	0.837711	2186	0.00828658	0.829424	no
838	0	202.929	0	0.889363	2480	0.00940106	0.879962	no
839	0	202.929	0	0.889363	2481	0.00940485	0.879958	no
840	0	173.751	0	0.880558	2428	0.00920394	0.871354	no
841	0	173.751	0	0.880558	2429	0.00920773	0.87135	no
842	0	173.751	0	0.880558	2430	0.00921152	0.871346	no
843	0	173.751	0	0.880558	2431	0.00921531	0.871342	no
844	0	173.751	0	0.880558	2432	0.00921911	0.871339	no
845	0	134.839	0	0.864699	2335	0.0088514	0.855848	no
846	0	151.845	0	0.872374	2384	0.00903715	0.863337	no
847	0	151.845	0	0.872374	2385	0.00904094	0.863333	no
848	0	151.845	0	0.872374	2386	0.00904473	0.863329	no
849	0	173.751	0	0.880558	2433	0.0092229	0.871335	no
850	0	202.929	0	0.889363	2482	0.00940864	0.879954	no
851	0	202.929	0	0.889363	2483	0.00941243	0.879951	no
852	0	202.929	0	0.889363	2484	0.00941622	0.879947	no
853	0	173.751	0	0.880558	2434	0.00922669	0.871331	no
854	0	173.751	0	0.880558	2435	0.00923048	0.871327	no
855	0	173.751	0	0.880558	2436	0.00923427	0.871323	no
856	0	134.839	0	0.864699	2336	0.00885519	0.855844	no
857	0	134.839	0	0.864699	2337	0.00885898	0.85584	no
858	0	134.839	0	0.864699	2338	0.00886277	0.855837	no
859	0	151.845	0	0.872374	2387	0.00904852	0.863326	no
860	0	121.223	0	0.857451	2275	0.00862396	0.848827	no
861	0	121.223	0	0.857451	2276	0.00862775	0.848824	no
862	0	42.839	0	0.763583	1758	0.00666414	0.756919	no
863	0	36.291	0	0.743973	1692	0.00641395	0.737559	no
864	0	36.291	0	0.743973	1693	0.00641774	0.737555	no
865	0	36.291	0	0.743973	1694	0.00642153	0.737551	no
866	0	26.5416	0	0.702782	1517	0.00575057	0.697031	no
867	0	26.5416	0	0.702782	1518	0.00575436	0.697028	no
868	0	26.5416	0	0.702782	1519	0.00575815	0.697024	no
869	0	26.5416	0	0.702782	1520	0.00576194	0.69702	no
870	0	26.5416	0	0.702782	1521	0.00576573	0.697016	no
871	0	26.5416	0	0.702782	1522	0.00576952	0.697012	no
872	0	26.5416	0	0.702782	1523	0.00577331	0.697009	no
873	0	27.1503	0	0.705959	1542	0.00584534	0.700113	no
874	0	27.1503	0	0.705959	1543	0.00584913	0.70011	no
875	0	27.1503	0	0.705959	1544	0.00585292	0.700106	no
876	0	27.1503	0	0.705959	1545	0.00585671	0.700102	no
877	0	27.1503	0	0.705959	1546	0.0058605	0.700098	no
878	0	28.4551	0	0.712437	1559	0.00590978	0.706527	no
879	0	28.4551	0	0.712437	1560	0.00591357	0.706524	no
880	0	28.4551	0	0.712437	1561	0.00591736	0.70652	no
881	0	26.5416	0	0.702782	1524	0.0057771	0.697005	no
882	0	26.5416	0	0.702782	1525	0.00578089	0.697001	no
883	7.04444	43.6183	0.170211	0.0261337	611	0.00231615	0.0238175	no
884	7.04444	43.6183	0.170211	0.0261337	612	0.00231994	0.0238137	no
885	7.04444	43.6183	0.170211	0.0261337	613	0.00232373	0.02381	no
886	7.20513	44.6607	0.174008	0.0239965	597	0.00226308	0.0217334	no
887	7.20513	44.6607	0.174008	0.0239965	598	0.00226687	0.0217296	no
888	7.20513	44.6607	0.174008	0.0239965	599	0.00227066	0.0217258	no
889	7.54945	46.9018	0.182133	0.0200056	594	0.00225171	0.0177539	no
890	7.54945	46.9018	0.182133	0.0200056	595	0.0022555	0.0177501	no
891	7.54945	46.9018	0.182133	0.0200056	596	0.00225929	0.0177463	no
892	6.89075	42.6233	0.166575	0.0283635	618	0.00234268	0.0260208	no
893	6.89075	42.6233	0.166575	0.0283635	619	0.00234647	0.026017	no
894	6.89075	42.6233	0.166575	0.0283635	620	0.00235027	0.0260133	no
895	6.21267	38.2571	0.150493	0.0408418	649	0.0024602	0.0383816	no
896	6.89075	42.6233	0.166575	0.0283635	621	0.00235406	0.0260095	no
897	6.89075	42.6233	0.166575	0.0283635	622	0.00235785	0.0260057	no
898	6.89075	42.6233	0.166575	0.0283635	623	0.00236164	0.0260019	no
899	9.33183	58.665	0.223923	0.00794297	545	0.00206596	0.00587701	no
900	9.33183	58.665	0.223923	0.00794297	546	0.00206975	0.00587322	no
901	8.13215	50.7174	0.195845	0.0147449	551	0.0020887	0.0126562	no
902	8.13215	50.7174	0.195845	0.0147449	552	0.00209249	0.0126524	no
903	8.13215	50.7174	0.195845	0.0147449	553	0.00209629	0.0126487	no
904	8.13215	50.7174	0.195845	0.0147449	554	0.00210008	0.0126449	no
905	6.89075	42.6233	0.166575	0.0283635	624	0.00236543	0.0259981	no
906	6.89075	42.6233	0.166575	0.0283635	625	0.00236922	0.0259943	no
907	5.3668	32.8644	0.130339	0.0649289	673	0.00255118	0.0623777	no
908	4.10623	24.9374	0.10011	0.132601	823	0.00311979	0.129482	no
909	4.10623	24.9374	0.10011	0.132601	824	0.00312358	0.129478	no
910	4.10623	24.9374	0.10011	0.132601	825	0.00312737	0.129474	no
911	4.10623	24.9374	0.10011	0.132601	826	0.00313116	0.12947	no
912	4.10623	24.9374	0.10011	0.132601	827	0.00313495	0.129467	no
913	4.10623	24.9374	0.10011	0.132601	828	0.00313874	0.129463	no
914	4.27374	25.9832	0.10414	0.120364	804	0.00304776	0.117316	no
915	4.27374	25.9832	0.10414	0.120364	805	0.00305155	0.117312	no
916	0	16.0665	0	0.624219	1387	0.00525777	0.618961	no
917	0	15.2348	0	0.614945	1384	0.0052464	0.609699	no
918	0	15.2348	0	0.614945	1385	0.00525019	0.609695	no
919	0	15.2348	0	0.614945	1386	0.00525398	0.609691	no
920	0	11.7341	0	0.566686	1290	0.00489007	0.561796	no
921	0	11.7341	0	0.566686	1291	0.00489386	0.561792	no
922	0	11.7341	0	0.566686	1292	0.00489765	0.561788	no
923	0	11.7341	0	0.566686	1293	0.00490144	0.561784	no
924	0	11.7341	0	0.566686	1294	0.00490523	0.56178	no
925	0	12.2234	0	0.574533	1315	0.00498484	0.569548	no
926	0	12.4835	0	0.578535	1322	0.00501137	0.573523	no
927	0	12.4835	0	0.578535	1323	0.00501516	0.57352	no
928	0	16.752	0	0.631377	1399	0.00530326	0.626074	no
929	0	16.752	0	0.631377	1400	0.00530705	0.62607	no
930	0	16.752	0	0.631377	1401	0.00531084	0.626067	no
931	0	11.2822	0	0.559039	1285	0.00487111	0.554168	no
932	0	11.2822	0	0.559039	1286	0.00487491	0.554164	no
933	0	11.2822	0	0.559039	1287	0.0048787	0.55416	no
934	0	11.8527	0	0.568628	1295	0.00490902	0.563719	no
935	0	11.8527	0	0.568628	1296	0.00491281	0.563715	no
936	0	11.8527	0	0.568628	1297	0.0049166	0.563711	no
937	0	11.8527	0	0.568628	1298	0.00492039	0.563708	no
938	0	11.8527	0	0.568628	1299	0.00492418	0.563704	no
939	0	11.8527	0	0.568628	1300	0.00492798	0.5637	no
940	0	13.6439	0	0.595108	1358	0.00514784	0.58996	no
941	0	14.6651	0	0.608181	1376	0.00521607	0.602965	no
942	0	14.6651	0	0.608181	1377	0.00521986	0.602961	no
943	0	13.4873	0	0.592984	1349	0.00511372	0.587871	no
944	0	13.1845	0	0.588783	1344	0.00509477	0.583689	no
945	0	13.1845	0	0.588783	1345	0.00509856	0.583685	no
946	0	13.1845	0	0.588783	1346	0.00510235	0.583681	no
947	0	12.0973	0	0.572551	1303	0.00493935	0.567612	no
948	0	12.0973	0	0.572551	1304	0.00494314	0.567608	no
949	0	11.6178	0	0.564756	1289	0.00488628	0.559869	no
950	2.62564	15.7916	0.0643049	0.323864	1004	0.00380591	0.320059	no
951	2.62564	15.7916	0.0643049	0.323864	1005	0.0038097	0.320055	no
952	2.33105	13.9928	0.057142	0.391065	1066	0.00404094	0.387024	no
953	2.84061	17.1086	0.0695237	0.283025	957	0.00362775	0.279397	no
954	2.84061	17.1086	0.0695237	0.283025	958	0.00363154	0.279393	no
955	2.84061	17.1086	0.0695237	0.283025	959	0.00363533	0.279389	no
956	2.84061	17.1086	0.0695237	0.283025	960	0.00363912	0.279386	no
957	2.84061	17.1086	0.0695237	0.283025	961	0.00364291	0.279382	no
958	2.84061	17.1086	0.0695237	0.283025	962	0.0036467	0.279378	no
959	2.84061	17.1086	0.0695237	0.283025	963	0.00365049	0.279374	no
960	2.84061	17.1086	0.0695237	0.283025	964	0.00365428	0.27937	no
961	2.84061	17.1086	0.0695237	0.283025	965	0.00365807	0.279367	no
962	2.84061	17.1086	0.0695237	0.283025	966	0.00366187	0.279363	no
963	2.84061	17.1086	0.0695237	0.283025	967	0.00366566	0.279359	no
964	4.10623	24.9374	0.10011	0.132601	829	0.00314253	0.129459	no
965	4.10623	24.9374	0.10011	0.132601	830	0.00314632	0.129455	no
966	4.10623	24.9374	0.10011	0.132601	831	0.00315011	0.129451	no
967	4.10623	24.9374	0.10011	0.132601	832	0.0031539	0.129448	no
968	4.10623	24.9374	0.10011	0.132601	833	0.0031577	0.129444	no
969	4.10623	24.9374	0.10011	0.132601	834	0.00316149	0.12944	no
970	4.10623	24.9374	0.10011	0.132601	835	0.00316528	0.129436	no
971	4.51941	27.5213	0.110044	0.104552	770	0.00291888	0.101633	no
972	4.51941	27.5213	0.110044	0.104552	771	0.00292267	0.10163	no
973	4.51941	27.5213	0.110044	0.104552	772	0.00292646	0.101626	no
974	5.45977	33.4542	0.132559	0.0616704	658	0.00249431	0.0591761	no
975	5.45977	33.4542	0.132559	0.0616704	659	0.0024981	0.0591723	no
976	6.21267	38.2571	0.150493	0.0408418	650	0.00246399	0.0383778	no
977	5.75897	35.3573	0.139696	0.052302	656	0.00248673	0.0498153	no
978	5.75897	35.3573	0.139696	0.052302	657	0.00249052	0.0498115	no
979	0.478565	2.83823	0.0117986	0.457087	1174	0.00445034	0.452637	no
980	0.484221	2.87188	0.0119378	0.464614	1175	0.00445413	0.46016	no
981	0.484221	2.87188	0.0119378	0.464614	1176	0.00445792	0.460156	no
982	0.48751	2.89145	0.0120188	0.468975	1180	0.00447309	0.464502	no
983	0	1.89722	0	0.154722	863	0.00327142	0.15145	no
984	0	1.89722	0	0.154722	864	0.00327521	0.151446	no
985	0	1.94853	0	0.160259	884	0.00335102	0.156908	no
986	0	1.94853	0	0.160259	885	0.00335481	0.156904	no
987	0	1.94853	0	0.160259	886	0.00335861	0.1569	no
988	0	1.94853	0	0.160259	887	0.0033624	0.156897	no
989	0	1.94853	0	0.160259	888	0.00336619	0.156893	no
990	0	1.94853	0	0.160259	889	0.00336998	0.156889	no
991	0	1.93805	0	0.159135	880	0.00333586	0.155799	no
992	0	1.93805	0	0.159135	881	0.00333965	0.155795	no
993	0	1.93805	0	0.159135	882	0.00334344	0.155791	no
994	0	1.93805	0	0.159135	883	0.00334723	0.155788	no
995	0	1.93113	0	0.15839	865	0.003279	0.155111	no
996	0	1.93113	0	0.15839	866	0.00328279	0.155107	no
997	0	1.93113	0	0.15839	867	0.00328658	0.155103	no
998	0	1.93113	0	0.15839	868	0.00329037	0.1551	no
999	0	1.93113	0	0.15839	869	0.00329416	0.155096	no
1000	0	1.93113	0	0.15839	870	0.00329795	0.155092	no
1001	0	1.93113	0	0.15839	871	0.00330174	0.155088	no
1002	0	1.93113	0	0.15839	872	0.00330553	0.155085	no
1003	0	1.93113	0	0.15839	873	0.00330933	0.155081	no
1004	0	1.93113	0	0.15839	874	0.00331312	0.155077	no
1005	0	1.93113	0	0.15839	875	0.00331691	0.155073	no
1006	0	1.93113	0	0.15839	876	0.0033207	0.155069	no
1007	0	1.93113	0	0.15839	877	0.00332449	0.155066	no
1008	0	1.93113	0	0.15839	878	0.00332828	0.155062	no
1009	0	1.93113	0	0.15839	879	0.00333207	0.155058	no
1010	0	1.95204	0	0.160636	890	0.00337377	0.157262	no
1011	0	1.95204	0	0.160636	891	0.00337756	0.157258	no
1012	0	75.3905	0	0.820223	2078	0.00787718	0.812346	no
1013	0	80.4732	0	0.825846	2119	0.0080326	0.817813	no
1014	0	75.3905	0	0.820223	2079	0.00788097	0.812342	no
1015	0	60.1781	0	0.799401	1936	0.00733889	0.792062	no
1016	0	60.1781	0	0.799401	1937	0.00734268	0.792058	no
1017	0	60.1781	0	0.799401	1938	0.00734647	0.792054	no
1018	0	60.1781	0	0.799401	1939	0.00735027	0.792051	no
1019	0	60.1781	0	0.799401	1940	0.00735406	0.792047	no
1020	0	57.2836	0	0.794549	1899	0.00719864	0.78735	no
1021	0	57.2836	0	0.794549	1900	0.00720243	0.787346	no
1022	0	57.2836	0	0.794549	1901	0.00720622	0.787342	no
1023	0	57.2836	0	0.794549	1902	0.00721001	0.787339	no
1024	0	66.928	0	0.809507	2017	0.00764594	0.801861	no
1025	0	66.928	0	0.809507	2018	0.00764973	0.801857	no
1026	0	66.928	0	0.809507	2019	0.00765353	0.801853	no
1027	0	66.928	0	0.809507	2020	0.00765732	0.801849	no
1028	0	75.3905	0	0.820223	2080	0.00788476	0.812339	no
1029	0	75.3905	0	0.820223	2081	0.00788855	0.812335	no
1030	0	75.3905	0	0.820223	2082	0.00789234	0.812331	no
1031	0	54.6537	0	0.789818	1881	0.0071304	0.782687	no
1032	0	54.6537	0	0.789818	1882	0.00713419	0.782683	no
1033	0	54.6537	0	0.789818	1883	0.00713798	0.78268	no
1034	0	54.6537	0	0.789818	1884	0.00714177	0.782676	no
1035	0	54.6537	0	0.789818	1885	0.00714556	0.782672	no
1036	0	41.3477	0	0.759517	1736	0.00658074	0.752936	no
1037	0	41.3477	0	0.759517	1737	0.00658453	0.752933	no
1038	0	41.3477	0	0.759517	1738	0.00658832	0.752929	no
1039	0	41.3477	0	0.759517	1739	0.00659212	0.752925	no
1040	0	41.3477	0	0.759517	1740	0.00659591	0.752921	no
1041	0	41.3477	0	0.759517	1741	0.0065997	0.752917	no
1042	0	41.3477	0	0.759517	1742	0.00660349	0.752914	no
1043	0	41.3477	0	0.759517	1743	0.00660728	0.75291	no
1044	0	41.3477	0	0.759517	1744	0.00661107	0.752906	no
1045	0	63.3793	0	0.804383	1979	0.0075019	0.796882	no
1046	0	63.3793	0	0.804383	1980	0.00750569	0.796878	no
1047	0	66.928	0	0.809507	2021	0.00766111	0.801846	no
1048	0	50.0551	0	0.780688	1822	0.00690675	0.773782	no
1049	0	50.0551	0	0.780688	1823	0.00691054	0.773778	no
1050	0	50.0551	0	0.780688	1824	0.00691433	0.773774	no
1051	0	50.0551	0	0.780688	1825	0.00691812	0.77377	no
1052	0	50.0551	0	0.780688	1826	0.00692191	0.773766	no
1053	0	52.2538	0	0.7852	1858	0.00704321	0.778157	no
1054	0	50.0551	0	0.780688	1827	0.0069257	0.773763	no
1055	0	50.0551	0	0.780688	1828	0.00692949	0.773759	no
1056	0	50.0551	0	0.780688	1829	0.00693328	0.773755	no
1057	0	50.0551	0	0.780688	1830	0.00693707	0.773751	no
1058	0	44.4414	0	0.767729	1783	0.00675891	0.76097	no
1059	0	44.4414	0	0.767729	1784	0.0067627	0.760966	no
1060	0	12.4835	0	0.578535	1324	0.00501895	0.573516	no
1061	0	12.4835	0	0.578535	1325	0.00502274	0.573512	no
1062	0	12.0973	0	0.572551	1305	0.00494693	0.567604	no
1063	0	12.0973	0	0.572551	1306	0.00495072	0.567601	no
1064	0	12.8949	0	0.584641	1335	0.00506065	0.579581	no
1065	0	12.8949	0	0.584641	1336	0.00506444	0.579577	no
1066	0	12.8949	0	0.584641	1337	0.00506823	0.579573	no
1067	0	12.8949	0	0.584641	1338	0.00507202	0.579569	no
1068	0	12.8949	0	0.584641	1339	0.00507582	0.579565	no
1069	0	13.9682	0	0.599401	1364	0.00517058	0.59423	no
1070	0	13.8042	0	0.597246	1361	0.00515921	0.592087	no
1071	0	13.8042	0	0.597246	1362	0.005163	0.592083	no
1072	0	13.8042	0	0.597246	1363	0.00516679	0.592079	no
1073	0	13.4873	0	0.592984	1350	0.00511751	0.587867	no
1074	0	13.4873	0	0.592984	1351	0.0051213	0.587863	no
1075	0	13.4873	0	0.592984	1352	0.00512509	0.587859	no
1076	0	13.4873	0	0.592984	1353	0.00512889	0.587855	no
1077	0	13.4873	0	0.592984	1354	0.00513268	0.587852	no
1078	0	13.4873	0	0.592984	1355	0.00513647	0.587848	no
1079	0	13.4873	0	0.592984	1356	0.00514026	0.587844	no
1080	0	13.4873	0	0.592984	1357	0.00514405	0.58784	no
1081	0	4.50918	0	0.355793	1048	0.00397271	0.351821	no
1082	0	4.50918	0	0.355793	1049	0.0039765	0.351817	no
1083	0	4.50918	0	0.355793	1050	0.00398029	0.351813	no
1084	0	4.50918	0	0.355793	1051	0.00398408	0.351809	no
1085	0	4.50918	0	0.355793	1052	0.00398787	0.351806	no
1086	0	4.50918	0	0.355793	1053	0.00399166	0.351802	no
1087	0	4.47385	0	0.353903	1042	0.00394996	0.349953	no
1088	0	4.47385	0	0.353903	1043	0.00395375	0.34995	no
1089	0	4.47385	0	0.353903	1044	0.00395754	0.349946	no
1090	0	4.47385	0	0.353903	1045	0.00396133	0.349942	no
1091	0	4.52705	0	0.356743	1054	0.00399545	0.352748	no
1092	0	4.52705	0	0.356743	1055	0.00399924	0.352744	no
1093	0	6.18423	0	0.430304	1138	0.00431387	0.42599	no
1094	0	6.02295	0	0.424207	1116	0.00423048	0.419977	no
1095	0	6.11871	0	0.42785	1122	0.00425322	0.423597	no
1096	0	6.11871	0	0.42785	1123	0.00425701	0.423593	no
1097	3.33106	13.0481	0.386539	0.0798496	721	0.00273313	0.0771165	no
1098	3.33106	13.0481	0.386539	0.0798496	722	0.00273692	0.0771127	no
1099	3.33106	13.0481	0.386539	0.0798496	723	0.00274071	0.0771089	no
1100	3.33106	13.0481	0.386539	0.0798496	724	0.0027445	0.0771051	no
1101	3.33106	13.0481	0.386539	0.0798496	725	0.00274829	0.0771013	no
1102	3.33106	13.0481	0.386539	0.0798496	726	0.00275208	0.0770975	no
1103	3.33106	13.0481	0.386539	0.0798496	727	0.00275588	0.0770937	no
1104	3.33106	13.0481	0.386539	0.0798496	728	0.00275967	0.0770899	no
1105	3.33106	13.0481	0.386539	0.0798496	729	0.00276346	0.0770861	no
1106	3.36649	13.1885	0.390621	0.076943	713	0.00270281	0.0742402	no
1107	3.36649	13.1885	0.390621	0.076943	714	0.0027066	0.0742364	no
1108	3.36649	13.1885	0.390621	0.076943	715	0.00271039	0.0742326	no
1109	3.36649	13.1885	0.390621	0.076943	716	0.00271418	0.0742288	no
1110	3.36649	13.1885	0.390621	0.076943	717	0.00271797	0.074225	no
1111	3.29636	12.9106	0.38254	0.0828059	735	0.0027862	0.0800197	no
1112	3.29636	12.9106	0.38254	0.0828059	736	0.00278999	0.0800159	no
1113	3.29636	12.9106	0.38254	0.0828059	737	0.00279378	0.0800121	no
1114	46.594	213.395	4.95933	7.11343e-18	97	0.000367703	-0.000367703	yes
1115	46.594	213.395	4.95933	7.11343e-18	98	0.000371494	-0.000371494	yes
1116	46.594	213.395	4.95933	7.11343e-18	99	0.000375284	-0.000375284	yes
1117	46.594	213.395	4.95933	7.11343e-18	100	0.000379075	-0.000379075	yes
1118	43.4842	196.887	4.6559	7.27645e-17	106	0.00040182	-0.00040182	yes
1119	43.4842	196.887	4.6559	7.27645e-17	107	0.00040561	-0.00040561	yes
1120	54.3684	256.259	5.70252	2.52615e-20	80	0.00030326	-0.00030326	yes
1121	54.3684	256.259	5.70252	2.52615e-20	81	0.000307051	-0.000307051	yes
1122	54.3684	256.259	5.70252	2.52615e-20	82	0.000310842	-0.000310842	yes
1123	54.3684	256.259	5.70252	2.52615e-20	83	0.000314632	-0.000314632	yes
1124	54.3684	256.259	5.70252	2.52615e-20	84	0.000318423	-0.000318423	yes
1125	54.3684	256.259	5.70252	2.52615e-20	85	0.000322214	-0.000322214	yes
1126	54.3684	256.259	5.70252	2.52615e-20	86	0.000326005	-0.000326005	yes
1127	93.2406	508.601	9.1185	3.524e-31	26	9.85595e-05	-9.85595e-05	yes
1128	93.2406	508.601	9.1185	3.524e-31	27	0.00010235	-0.00010235	yes
1129	153.074	576.519	32.6896	6.6409e-84	1	3.79075e-06	-3.79075e-06	yes
1130	59.3158	284.762	6.16436	7.88285e-22	64	0.000242608	-0.000242608	yes
1131	59.3158	284.762	6.16436	7.88285e-22	65	0.000246399	-0.000246399	yes
1132	59.3158	284.762	6.16436	7.88285e-22	66	0.00025019	-0.00025019	yes
1133	59.3158	284.762	6.16436	7.88285e-22	67	0.00025398	-0.00025398	yes
1134	59.3158	284.762	6.16436	7.88285e-22	68	0.000257771	-0.000257771	yes
1135	59.3158	284.762	6.16436	7.88285e-22	69	0.000261562	-0.000261562	yes
1136	59.3158	284.762	6.16436	7.88285e-22	70	0.000265353	-0.000265353	yes
1137	59.3158	284.762	6.16436	7.88285e-22	71	0.000269143	-0.000269143	yes
1138	59.3158	284.762	6.16436	7.88285e-22	72	0.000272934	-0.000272934	yes
1139	59.3158	284.762	6.16436	7.88285e-22	73	0.000276725	-0.000276725	yes
1140	59.3158	284.762	6.16436	7.88285e-22	74	0.000280516	-0.000280516	yes
1141	59.3158	284.762	6.16436	7.88285e-22	75	0.000284306	-0.000284306	yes
1142	59.3158	284.762	6.16436	7.88285e-22	76	0.000288097	-0.000288097	yes
1143	59.3158	284.762	6.16436	7.88285e-22	77	0.000291888	-0.000291888	yes
1144	93.2406	508.601	9.1185	3.524e-31	28	0.000106141	-0.000106141	yes
1145	93.2406	508.601	9.1185	3.524e-31	29	0.000109932	-0.000109932	yes
1146	93.2406	508.601	9.1185	3.524e-31	30	0.000113723	-0.000113723	yes
1147	93.2406	508.601	9.1185	3.524e-31	31	0.000117513	-0.000117513	yes
1148	54.3684	256.259	5.70252	2.52615e-20	87	0.000329795	-0.000329795	yes
1149	54.3684	256.259	5.70252	2.52615e-20	88	0.000333586	-0.000333586	yes
1150	50.1822	232.892	5.30504	5.11046e-19	96	0.000363912	-0.000363912	yes
1151	43.4842	196.887	4.6559	7.27645e-17	108	0.000409401	-0.000409401	yes
1152	43.4842	196.887	4.6559	7.27645e-17	109	0.000413192	-0.000413192	yes
1153	43.4842	196.887	4.6559	7.27645e-17	110	0.000416983	-0.000416983	yes
1154	43.4842	196.887	4.6559	7.27645e-17	111	0.000420773	-0.000420773	yes
1155	43.4842	196.887	4.6559	7.27645e-17	112	0.000424564	-0.000424564	yes
1156	43.4842	196.887	4.6559	7.27645e-17	113	0.000428355	-0.000428355	yes
1157	45.6486	161.648	8.36682	5.26188e-25	49	0.000185747	-0.000185747	yes
1158	45.6486	161.648	8.36682	5.26188e-25	50	0.000189538	-0.000189538	yes
1159	45.6486	161.648	8.36682	5.26188e-25	51	0.000193328	-0.000193328	yes
1160	45.6486	161.648	8.36682	5.26188e-25	52	0.000197119	-0.000197119	yes
1161	45.6486	161.648	8.36682	5.26188e-25	53	0.00020091	-0.00020091	yes
1162	15.8821	104.301	0.373715	0.000319936	409	0.00155042	-0.00123048	yes
1163	16.7193	110.422	0.392444	0.000215578	392	0.00148597	-0.0012704	yes
1164	16.7193	110.422	0.392444	0.000215578	393	0.00148976	-0.00127419	yes
1165	16.7193	110.422	0.392444	0.000215578	394	0.00149356	-0.00127798	yes
1166	15.8821	104.301	0.373715	0.000319936	410	0.00155421	-0.00123427	yes
1167	15.8821	104.301	0.373715	0.000319936	411	0.001558	-0.00123806	yes
1168	15.8821	104.301	0.373715	0.000319936	412	0.00156179	-0.00124185	yes
1169	15.8821	104.301	0.373715	0.000319936	413	0.00156558	-0.00124564	yes
1170	15.8821	104.301	0.373715	0.000319936	414	0.00156937	-0.00124944	yes
1171	15.8821	104.301	0.373715	0.000319936	415	0.00157316	-0.00125323	yes
1172	15.8821	104.301	0.373715	0.000319936	416	0.00157695	-0.00125702	yes
1173	15.8821	104.301	0.373715	0.000319936	417	0.00158074	-0.00126081	yes
1174	15.8821	104.301	0.373715	0.000319936	418	0.00158453	-0.0012646	yes
1175	15.8821	104.301	0.373715	0.000319936	419	0.00158832	-0.00126839	yes
1176	15.8821	104.301	0.373715	0.000319936	420	0.00159212	-0.00127218	yes
1177	15.8821	104.301	0.373715	0.000319936	421	0.00159591	-0.00127597	yes
1178	15.8821	104.301	0.373715	0.000319936	422	0.0015997	-0.00127976	yes
1179	15.8821	104.301	0.373715	0.000319936	423	0.00160349	-0.00128355	yes
1180	15.8821	104.301	0.373715	0.000319936	424	0.00160728	-0.00128734	yes
1181	21.1846	144.246	0.49079	2.75408e-05	320	0.00121304	-0.0011855	yes
1182	21.1846	144.246	0.49079	2.75408e-05	321	0.00121683	-0.00118929	yes
1183	22.6996	156.169	0.523578	1.39336e-05	303	0.0011486	-0.00113466	yes
1184	28.8974	207.468	0.654766	9.27817e-07	273	0.00103487	-0.00103395	yes
1185	28.8974	207.468	0.654766	9.27817e-07	274	0.00103867	-0.00103774	yes
1186	28.8974	207.468	0.654766	9.27817e-07	275	0.00104246	-0.00104153	yes
1187	28.8974	207.468	0.654766	9.27817e-07	276	0.00104625	-0.00104532	yes
1188	28.8974	207.468	0.654766	9.27817e-07	277	0.00105004	-0.00104911	yes
1189	28.8974	207.468	0.654766	9.27817e-07	278	0.00105383	-0.0010529	yes
1190	0	304.95	0	0.909576	2550	0.00966641	0.899909	no
1191	0	304.95	0	0.909576	2551	0.0096702	0.899905	no
1192	0	304.95	0	0.909576	2552	0.009674	0.899902	no
1193	0	304.95	0	0.909576	2553	0.00967779	0.899898	no
1194	0	304.95	0	0.909576	2554	0.00968158	0.899894	no
1195	0	304.95	0	0.909576	2555	0.00968537	0.89989	no
1196	0	608.48	0	0.935997	2610	0.00989386	0.926103	no
1197	0	608.48	0	0.935997	2611	0.00989765	0.926099	no
1198	0	50.0551	0	0.780688	1831	0.00694086	0.773747	no
1199	0	52.2538	0	0.7852	1859	0.00704701	0.778153	no
1200	0	52.2538	0	0.7852	1860	0.0070508	0.778149	no
1201	0	52.2538	0	0.7852	1861	0.00705459	0.778145	no
1202	0	54.6537	0	0.789818	1886	0.00714936	0.782668	no
1203	0	54.6537	0	0.789818	1887	0.00715315	0.782664	no
1204	0	54.6537	0	0.789818	1888	0.00715694	0.782661	no
1205	0	29.1555	0	0.715742	1588	0.00601971	0.709722	no
1206	0	29.1555	0	0.715742	1589	0.0060235	0.709718	no
1207	0	29.1555	0	0.715742	1590	0.00602729	0.709714	no
1208	0	29.1555	0	0.715742	1591	0.00603108	0.70971	no
1209	0	29.1555	0	0.715742	1592	0.00603487	0.709707	no
1210	0	29.1555	0	0.715742	1593	0.00603867	0.709703	no
1211	0	28.4551	0	0.712437	1562	0.00592115	0.706516	no
1212	0	28.4551	0	0.712437	1563	0.00592494	0.706512	no
1213	0	28.4551	0	0.712437	1564	0.00592873	0.706508	no
1214	0	28.4551	0	0.712437	1565	0.00593252	0.706505	no
1215	0	28.4551	0	0.712437	1566	0.00593632	0.706501	no
1216	0	28.4551	0	0.712437	1567	0.00594011	0.706497	no
1217	0	28.4551	0	0.712437	1568	0.0059439	0.706493	no
1218	0	28.4551	0	0.712437	1569	0.00594769	0.706489	no
1219	0	28.4551	0	0.712437	1570	0.00595148	0.706486	no
1220	0	28.4551	0	0.712437	1571	0.00595527	0.706482	no
1221	0	28.4551	0	0.712437	1572	0.00595906	0.706478	no
1222	0	28.4551	0	0.712437	1573	0.00596285	0.706474	no
1223	0	28.4551	0	0.712437	1574	0.00596664	0.70647	no
1224	0	28.4551	0	0.712437	1575	0.00597043	0.706467	no
1225	0	28.4551	0	0.712437	1576	0.00597422	0.706463	no
1226	0	28.4551	0	0.712437	1577	0.00597801	0.706459	no
1227	0	28.4551	0	0.712437	1578	0.0059818	0.706455	no
1228	0	28.4551	0	0.712437	1579	0.0059856	0.706451	no
1229	0	27.7875	0	0.709177	1549	0.00587187	0.703305	no
1230	0	27.7875	0	0.709177	1550	0.00587566	0.703301	no
1231	0	57.2836	0	0.794549	1903	0.0072138	0.787335	no
1232	0	57.2836	0	0.794549	1904	0.00721759	0.787331	no
1233	0	57.2836	0	0.794549	1905	0.00722138	0.787327	no
1234	0	57.2836	0	0.794549	1906	0.00722517	0.787323	no
1235	0	57.2836	0	0.794549	1907	0.00722896	0.78732	no
1236	0	57.2836	0	0.794549	1908	0.00723275	0.787316	no
1237	0	57.2836	0	0.794549	1909	0.00723654	0.787312	no
1238	0	608.48	0	0.935997	2612	0.00990144	0.926095	no
1239	0	406.585	0	0.921651	2587	0.00980667	0.911845	no
1240	0	406.585	0	0.921651	2588	0.00981046	0.911841	no
1241	0	406.585	0	0.921651	2589	0.00981425	0.911837	no
1242	0	406.585	0	0.921651	2590	0.00981804	0.911833	no
1243	0	406.585	0	0.921651	2591	0.00982183	0.911829	no
1244	0	608.48	0	0.935997	2613	0.00990523	0.926091	no
1245	0	608.48	0	0.935997	2614	0.00990902	0.926088	no
1246	0	406.585	0	0.921651	2592	0.00982563	0.911826	no
1247	0	304.95	0	0.909576	2556	0.00968916	0.899886	no
1248	0	304.95	0	0.909576	2557	0.00969295	0.899883	no
1249	0	304.95	0	0.909576	2558	0.00969674	0.899879	no
1250	0	304.95	0	0.909576	2559	0.00970053	0.899875	no
1251	0	304.95	0	0.909576	2560	0.00970432	0.899871	no
1252	0	304.95	0	0.909576	2561	0.00970811	0.899867	no
1253	0	304.95	0	0.909576	2562	0.0097119	0.899864	no
1254	0	304.95	0	0.909576	2563	0.00971569	0.89986	no
1255	0	243.79	0	0.898953	2510	0.00951478	0.889438	no
1256	0	243.79	0	0.898953	2511	0.00951857	0.889434	no
1257	0	243.79	0	0.898953	2512	0.00952237	0.88943	no
1258	0	243.79	0	0.898953	2513	0.00952616	0.889426	no
1259	45.4249	366.305	0.982971	1.14047e-09	160	0.00060652	-0.000606519	yes
1260	45.4249	366.305	0.982971	1.14047e-09	161	0.000610311	-0.00061031	yes
1261	45.4249	366.305	0.982971	1.14047e-09	162	0.000614102	-0.0006141	yes
1262	53	451.299	1.12373	6.57812e-11	153	0.000579985	-0.000579985	yes
1263	53	451.299	1.12373	6.57812e-11	154	0.000583776	-0.000583776	yes
1264	53	451.299	1.12373	6.57812e-11	155	0.000587566	-0.000587566	yes
1265	39.7436	307.819	0.873532	1.05592e-08	207	0.000784685	-0.000784675	yes
1266	39.7436	307.819	0.873532	1.05592e-08	208	0.000788476	-0.000788466	yes
1267	39.7436	307.819	0.873532	1.05592e-08	209	0.000792267	-0.000792256	yes
1268	39.7436	307.819	0.873532	1.05592e-08	210	0.000796058	-0.000796047	yes
1269	39.7436	307.819	0.873532	1.05592e-08	211	0.000799848	-0.000799838	yes
1270	39.7436	307.819	0.873532	1.05592e-08	212	0.000803639	-0.000803629	yes
1271	39.7436	307.819	0.873532	1.05592e-08	213	0.00080743	-0.000807419	yes
1272	45.4249	366.305	0.982971	1.14047e-09	163	0.000617892	-0.000617891	yes
1273	45.4249	366.305	0.982971	1.14047e-09	164	0.000621683	-0.000621682	yes
1274	45.4249	366.305	0.982971	1.14047e-09	165	0.000625474	-0.000625473	yes
1275	45.4249	366.305	0.982971	1.14047e-09	166	0.000629265	-0.000629263	yes
1276	45.4249	366.305	0.982971	1.14047e-09	167	0.000633055	-0.000633054	yes
1277	45.4249	366.305	0.982971	1.14047e-09	168	0.000636846	-0.000636845	yes
1278	45.4249	366.305	0.982971	1.14047e-09	169	0.000640637	-0.000640636	yes
1279	53	451.299	1.12373	6.57812e-11	156	0.000591357	-0.000591357	yes
1280	63.6051	583.488	1.31151	1.4829e-12	139	0.000526914	-0.000526914	yes
1281	63.6051	583.488	1.31151	1.4829e-12	140	0.000530705	-0.000530705	yes
1282	63.6051	583.488	1.31151	1.4829e-12	141	0.000534496	-0.000534496	yes
1283	45.4249	366.305	0.982971	1.14047e-09	170	0.000644428	-0.000644426	yes
1284	45.4249	366.305	0.982971	1.14047e-09	171	0.000648218	-0.000648217	yes
1285	45.4249	366.305	0.982971	1.14047e-09	172	0.000652009	-0.000652008	yes
1286	45.4249	366.305	0.982971	1.14047e-09	173	0.0006558	-0.000655799	yes
1287	45.4249	366.305	0.982971	1.14047e-09	174	0.000659591	-0.000659589	yes
1288	39.7436	307.819	0.873532	1.05592e-08	214	0.000811221	-0.00081121	yes
1289	24.4477	170.222	0.561055	6.40961e-06	288	0.00109174	-0.00108533	yes
1290	24.4477	170.222	0.561055	6.40961e-06	289	0.00109553	-0.00108912	yes
1291	24.4477	170.222	0.561055	6.40961e-06	290	0.00109932	-0.00109291	yes
1292	0	110.09	0	0.850568	2252	0.00853677	0.842031	no
1293	0	110.09	0	0.850568	2253	0.00854056	0.842027	no
1294	0	110.09	0	0.850568	2254	0.00854435	0.842023	no
1295	0	110.09	0	0.850568	2255	0.00854814	0.84202	no
1296	0	110.09	0	0.850568	2256	0.00855193	0.842016	no
1297	0	110.09	0	0.850568	2257	0.00855572	0.842012	no
1298	0	134.839	0	0.864699	2339	0.00886657	0.855833	no
1299	0	134.839	0	0.864699	2340	0.00887036	0.855829	no
1300	0	134.839	0	0.864699	2341	0.00887415	0.855825	no
1301	0	121.223	0	0.857451	2277	0.00863154	0.84882	no
1302	0	121.223	0	0.857451	2278	0.00863533	0.848816	no
1303	0	121.223	0	0.857451	2279	0.00863912	0.848812	no
1304	0	121.223	0	0.857451	2280	0.00864291	0.848808	no
1305	0	121.223	0	0.857451	2281	0.0086467	0.848805	no
1306	0	121.223	0	0.857451	2282	0.00865049	0.848801	no
1307	0	121.223	0	0.857451	2283	0.00865428	0.848797	no
1308	0	121.223	0	0.857451	2284	0.00865807	0.848793	no
1309	0	121.223	0	0.857451	2285	0.00866187	0.848789	no
1310	0	121.223	0	0.857451	2286	0.00866566	0.848786	no
1311	0	121.223	0	0.857451	2287	0.00866945	0.848782	no
1312	0	121.223	0	0.857451	2288	0.00867324	0.848778	no
1313	0	121.223	0	0.857451	2289	0.00867703	0.848774	no
1314	0	121.223	0	0.857451	2290	0.00868082	0.84877	no
1315	0	121.223	0	0.857451	2291	0.00868461	0.848767	no
1316	0	151.845	0	0.872374	2388	0.00905231	0.863322	no
1317	0	151.845	0	0.872374	2389	0.0090561	0.863318	no
1318	0	134.839	0	0.864699	2342	0.00887794	0.855821	no
1319	0	134.839	0	0.864699	2343	0.00888173	0.855818	no
1320	0	134.839	0	0.864699	2344	0.00888552	0.855814	no
1321	0	173.751	0	0.880558	2437	0.00923806	0.87132	no
1322	0	608.48	0	0.935997	2615	0.00991281	0.926084	no
1323	0	608.48	0	0.935997	2616	0.0099166	0.92608	no
1324	0	608.48	0	0.935997	2617	0.00992039	0.926076	no
1325	0	608.48	0	0.935997	2618	0.00992418	0.926072	no
1326	0	608.48	0	0.935997	2619	0.00992798	0.926069	no
1327	0	608.48	0	0.935997	2620	0.00993177	0.926065	no
1328	0	608.48	0	0.935997	2621	0.00993556	0.926061	no
1329	0	608.48	0	0.935997	2622	0.00993935	0.926057	no
1330	0	608.48	0	0.935997	2623	0.00994314	0.926054	no
1331	0	608.48	0	0.935997	2624	0.00994693	0.92605	no
1332	0	608.48	0	0.935997	2625	0.00995072	0.926046	no
1333	159.051	3087.97	2.62907	5.29067e-24	54	0.000204701	-0.000204701	yes
1334	326.474	4552.64	22.8257	5.11755e-69	2	7.5815e-06	-7.5815e-06	yes
1335	326.474	4552.64	22.8257	5.11755e-69	3	1.13723e-05	-1.13723e-05	yes
1336	326.474	4552.64	22.8257	5.11755e-69	4	1.5163e-05	-1.5163e-05	yes
1337	326.474	4552.64	22.8257	5.11755e-69	5	1.89538e-05	-1.89538e-05	yes
1338	326.474	4552.64	22.8257	5.11755e-69	6	2.27445e-05	-2.27445e-05	yes
1339	2.3483	9.16664	0.273061	0.226889	910	0.00344958	0.223439	no
1340	2.3483	9.16664	0.273061	0.226889	911	0.00345337	0.223435	no
1341	2.3483	9.16664	0.273061	0.226889	912	0.00345716	0.223432	no
1342	2.3483	9.16664	0.273061	0.226889	913	0.00346096	0.223428	no
1343	2.3395	9.13202	0.272043	0.229054	915	0.00346854	0.225585	no
1344	2.3395	9.13202	0.272043	0.229054	916	0.00347233	0.225581	no
1345	2.3395	9.13202	0.272043	0.229054	917	0.00347612	0.225577	no
1346	2.3395	9.13202	0.272043	0.229054	918	0.00347991	0.225574	no
1347	2.3395	9.13202	0.272043	0.229054	919	0.0034837	0.22557	no
1348	2.3395	9.13202	0.272043	0.229054	920	0.00348749	0.225566	no
1349	2.3395	9.13202	0.272043	0.229054	921	0.00349128	0.225562	no
1350	2.3395	9.13202	0.272043	0.229054	922	0.00349507	0.225559	no
1351	2.3135	9.0297	0.269035	0.23558	927	0.00351403	0.232066	no
1352	3.44893	10.9908	0.676357	0.0288601	626	0.00237301	0.0264871	no
1353	3.44893	10.9908	0.676357	0.0288601	627	0.0023768	0.0264833	no
1354	3.43659	10.9511	0.67395	0.0293823	628	0.00238059	0.0270018	no
1355	3.43659	10.9511	0.67395	0.0293823	629	0.00238438	0.026998	no
1356	3.43659	10.9511	0.67395	0.0293823	630	0.00238817	0.0269942	no
1357	3.43659	10.9511	0.67395	0.0293823	631	0.00239196	0.0269904	no
1358	3.42433	10.9118	0.67156	0.0299104	632	0.00239575	0.0275146	no
1359	3.42433	10.9118	0.67156	0.0299104	633	0.00239955	0.0275108	no
1360	3.42433	10.9118	0.67156	0.0299104	634	0.00240334	0.027507	no
1361	3.42433	10.9118	0.67156	0.0299104	635	0.00240713	0.0275033	no
1362	3.42433	10.9118	0.67156	0.0299104	636	0.00241092	0.0274995	no
1363	3.42433	10.9118	0.67156	0.0299104	637	0.00241471	0.0274957	no
1364	3.42433	10.9118	0.67156	0.0299104	638	0.0024185	0.0274919	no
1365	3.42433	10.9118	0.67156	0.0299104	639	0.00242229	0.0274881	no
1366	2.22281	8.67296	0.258538	0.259882	937	0.00355193	0.25633	no
1367	1.08679	6.47095	0.0267433	0.934601	2594	0.00983321	0.924768	no
1368	1.08679	6.47095	0.0267433	0.934601	2595	0.009837	0.924764	no
1369	1.08679	6.47095	0.0267433	0.934601	2596	0.00984079	0.92476	no
1370	1.08679	6.47095	0.0267433	0.934601	2597	0.00984458	0.924756	no
1371	1.08679	6.47095	0.0267433	0.934601	2598	0.00984837	0.924753	no
1372	19.859	134.005	0.461861	5.03285e-05	335	0.0012699	-0.00121957	yes
1373	19.859	134.005	0.461861	5.03285e-05	336	0.00127369	-0.00122336	yes
1374	19.859	134.005	0.461861	5.03285e-05	337	0.00127748	-0.00122715	yes
1375	19.859	134.005	0.461861	5.03285e-05	338	0.00128127	-0.00123095	yes
1376	19.859	134.005	0.461861	5.03285e-05	339	0.00128506	-0.00123474	yes
1377	19.859	134.005	0.461861	5.03285e-05	340	0.00128886	-0.00123853	yes
1378	19.859	134.005	0.461861	5.03285e-05	341	0.00129265	-0.00124232	yes
1379	19.859	134.005	0.461861	5.03285e-05	342	0.00129644	-0.00124611	yes
1380	19.859	134.005	0.461861	5.03285e-05	343	0.00130023	-0.0012499	yes
1381	19.859	134.005	0.461861	5.03285e-05	344	0.00130402	-0.00125369	yes
1382	11.337	72.2297	0.270403	0.00289365	498	0.00188779	0.00100586	no
1383	11.337	72.2297	0.270403	0.00289365	499	0.00189158	0.00100207	no
1384	13.2308	85.3549	0.31379	0.001141	459	0.00173995	-0.000598959	yes
1385	0	80.4732	0	0.825846	2120	0.00803639	0.81781	no
1386	0	80.4732	0	0.825846	2121	0.00804018	0.817806	no
1387	0	13.6439	0	0.595108	1359	0.00515163	0.589956	no
1388	0	8.25259	0	0.494671	1193	0.00452237	0.490149	no
1389	0	8.25259	0	0.494671	1194	0.00452616	0.490145	no
1390	0	8.25259	0	0.494671	1195	0.00452995	0.490141	no
1391	0	8.08071	0	0.490126	1188	0.00450341	0.485622	no
1392	0	8.08071	0	0.490126	1189	0.0045072	0.485619	no
1393	0	8.08071	0	0.490126	1190	0.00451099	0.485615	no
1394	0	8.08071	0	0.490126	1191	0.00451478	0.485611	no
1395	0	8.08071	0	0.490126	1192	0.00451857	0.485607	no
1396	0	8.02497	0	0.488626	1185	0.00449204	0.484134	no
1397	0	8.02497	0	0.488626	1186	0.00449583	0.48413	no
1398	0	8.02497	0	0.488626	1187	0.00449962	0.484126	no
1399	0	7.96999	0	0.487133	1184	0.00448825	0.482645	no
1400	0	5.86975	0	0.418234	1113	0.00421911	0.414014	no
1401	0	5.86975	0	0.418234	1114	0.0042229	0.414011	no
1402	0	5.86975	0	0.418234	1115	0.00422669	0.414007	no
1403	0	5.8106	0	0.415878	1099	0.00416603	0.411712	no
1404	0	5.8106	0	0.415878	1100	0.00416983	0.411708	no
1405	0	5.8106	0	0.415878	1101	0.00417362	0.411704	no
1406	0	5.8106	0	0.415878	1102	0.00417741	0.4117	no
1407	0	5.8106	0	0.415878	1103	0.0041812	0.411697	no
1408	0	5.8106	0	0.415878	1104	0.00418499	0.411693	no
1409	0	5.84002	0	0.417053	1107	0.00419636	0.412857	no
1410	0	5.84002	0	0.417053	1108	0.00420015	0.412853	no
1411	0	5.84002	0	0.417053	1109	0.00420394	0.412849	no
1412	0	5.84002	0	0.417053	1110	0.00420773	0.412846	no
1413	0	5.84002	0	0.417053	1111	0.00421152	0.412842	no
1414	0	5.84002	0	0.417053	1112	0.00421531	0.412838	no
1415	0	6.18423	0	0.430304	1139	0.00431766	0.425987	no
1416	0	6.18423	0	0.430304	1140	0.00432146	0.425983	no
1417	0	6.18423	0	0.430304	1141	0.00432525	0.425979	no
1418	0	6.18423	0	0.430304	1142	0.00432904	0.425975	no
1419	0	6.18423	0	0.430304	1143	0.00433283	0.425971	no
1420	0	10.1124	0	0.5372	1248	0.00473086	0.532469	no
1421	4.94551	30.2007	0.120262	0.082142	730	0.00276725	0.0793748	no
1422	4.94551	30.2007	0.120262	0.082142	731	0.00277104	0.079371	no
1423	4.94551	30.2007	0.120262	0.082142	732	0.00277483	0.0793672	no
1424	5.27692	32.2949	0.128191	0.0682516	675	0.00255876	0.0656928	no
1425	5.27692	32.2949	0.128191	0.0682516	676	0.00256255	0.065689	no
1426	5.19	31.7447	0.126113	0.0716363	696	0.00263836	0.068998	no
1427	5.19	31.7447	0.126113	0.0716363	697	0.00264215	0.0689942	no
1428	5.19	31.7447	0.126113	0.0716363	698	0.00264594	0.0689904	no
1429	3.95128	23.972	0.096378	0.145116	860	0.00326005	0.141856	no
1430	3.90218	23.6665	0.0951947	0.149343	861	0.00326384	0.146079	no
1431	3.90218	23.6665	0.0951947	0.149343	862	0.00326763	0.146075	no
1432	3.47056	20.9891	0.0847773	0.192788	907	0.00343821	0.189349	no
1433	8.13215	50.7174	0.195845	0.0147449	555	0.00210387	0.0126411	no
1434	8.13215	50.7174	0.195845	0.0147449	556	0.00210766	0.0126373	no
1435	2.09538	12.5588	0.0514023	0.45643	1170	0.00443518	0.451995	no
1436	1.91432	11.46	0.0469868	0.515336	1204	0.00456406	0.510772	no
1437	1.91432	11.46	0.0469868	0.515336	1205	0.00456785	0.510768	no
1438	1.91432	11.46	0.0469868	0.515336	1206	0.00457165	0.510764	no
1439	1.91432	11.46	0.0469868	0.515336	1207	0.00457544	0.51076	no
1440	1.91432	11.46	0.0469868	0.515336	1208	0.00457923	0.510756	no
1441	1.91432	11.46	0.0469868	0.515336	1209	0.00458302	0.510753	no
1442	1.91432	11.46	0.0469868	0.515336	1210	0.00458681	0.510749	no
1443	1.91432	11.46	0.0469868	0.515336	1211	0.0045906	0.510745	no
1444	1.91432	11.46	0.0469868	0.515336	1212	0.00459439	0.510741	no
1445	1.91432	11.46	0.0469868	0.515336	1213	0.00459818	0.510737	no
1446	1.91432	11.46	0.0469868	0.515336	1214	0.00460197	0.510734	no
1447	1.90256	11.3887	0.0466999	0.519459	1220	0.00462472	0.514834	no
1448	1.86813	11.1801	0.0458596	0.53176	1231	0.00466641	0.527093	no
1449	1.86813	11.1801	0.0458596	0.53176	1232	0.0046702	0.52709	no
1450	1.86813	11.1801	0.0458596	0.53176	1233	0.004674	0.527086	no
1451	1.84585	11.0452	0.0453158	0.539902	1249	0.00473465	0.535168	no
1452	1.84585	11.0452	0.0453158	0.539902	1250	0.00473844	0.535164	no
1453	1.84585	11.0452	0.0453158	0.539902	1251	0.00474223	0.53516	no
1454	0	6.60832	0	0.445472	1160	0.00439727	0.441074	no
1455	0	6.60832	0	0.445472	1161	0.00440106	0.441071	no
1456	0	6.60832	0	0.445472	1162	0.00440485	0.441067	no
1457	0	5.63997	0	0.408923	1094	0.00414708	0.404776	no
1458	0	5.63997	0	0.408923	1095	0.00415087	0.404772	no
1459	0	5.63997	0	0.408923	1096	0.00415466	0.404768	no
1460	0	5.63997	0	0.408923	1097	0.00415845	0.404765	no
1461	0	5.63997	0	0.408923	1098	0.00416224	0.404761	no
1462	0	6.25114	0	0.432779	1144	0.00433662	0.428442	no
1463	0	6.28514	0	0.434024	1149	0.00435557	0.429669	no
1464	0	6.15129	0	0.429075	1128	0.00427597	0.424799	no
1465	0	6.46073	0	0.440329	1150	0.00435936	0.43597	no
1466	0	6.46073	0	0.440329	1151	0.00436315	0.435966	no
1467	0	6.46073	0	0.440329	1152	0.00436694	0.435962	no
1468	0	16.752	0	0.631377	1402	0.00531463	0.626063	no
1469	0	21.6765	0	0.673018	1477	0.00559894	0.667419	no
1470	0	21.6765	0	0.673018	1478	0.00560273	0.667416	no
1471	0	21.6765	0	0.673018	1479	0.00560652	0.667412	no
1472	0	21.6765	0	0.673018	1480	0.00561031	0.667408	no
1473	0	21.6765	0	0.673018	1481	0.0056141	0.667404	no
1474	0	21.6765	0	0.673018	1482	0.00561789	0.6674	no
1475	0	21.6765	0	0.673018	1483	0.00562168	0.667397	no
1476	0	21.6765	0	0.673018	1484	0.00562547	0.667393	no
1477	0	21.6765	0	0.673018	1485	0.00562926	0.667389	no
1478	0	21.2859	0	0.67022	1471	0.00557619	0.664644	no
1479	0	21.2859	0	0.67022	1472	0.00557998	0.66464	no
1480	0	21.6765	0	0.673018	1486	0.00563306	0.667385	no
1481	0	22.9387	0	0.681594	1497	0.00567475	0.675919	no
1482	0	22.9387	0	0.681594	1498	0.00567854	0.675915	no
1483	0	22.9387	0	0.681594	1499	0.00568234	0.675912	no
1484	0	23.3926	0	0.684516	1500	0.00568613	0.67883	no
1485	0	23.3926	0	0.684516	1501	0.00568992	0.678826	no
1486	0	23.3926	0	0.684516	1502	0.00569371	0.678822	no
1487	0	29.8911	0	0.719092	1610	0.00610311	0.712988	no
1488	0	29.8911	0	0.719092	1611	0.0061069	0.712985	no
1489	0	29.8911	0	0.719092	1612	0.00611069	0.712981	no
1490	0	121.223	0	0.857451	2292	0.0086884	0.848763	no
1491	0	121.223	0	0.857451	2293	0.00869219	0.848759	no
1492	0	134.839	0	0.864699	2345	0.00888931	0.85581	no
1493	0	121.223	0	0.857451	2294	0.00869598	0.848755	no
1494	0	121.223	0	0.857451	2295	0.00869977	0.848751	no
1495	0	121.223	0	0.857451	2296	0.00870356	0.848748	no
1496	0	121.223	0	0.857451	2297	0.00870735	0.848744	no
1497	0	202.929	0	0.889363	2485	0.00942002	0.879943	no
1498	0	304.95	0	0.909576	2564	0.00971948	0.899856	no
1499	0	243.79	0	0.898953	2514	0.00952995	0.889423	no
1500	0	243.79	0	0.898953	2515	0.00953374	0.889419	no
1501	0	243.79	0	0.898953	2516	0.00953753	0.889415	no
1502	0	243.79	0	0.898953	2517	0.00954132	0.889411	no
1503	0	134.839	0	0.864699	2346	0.0088931	0.855806	no
1504	0	121.223	0	0.857451	2298	0.00871114	0.84874	no
1505	0	121.223	0	0.857451	2299	0.00871494	0.848736	no
1506	0	121.223	0	0.857451	2300	0.00871873	0.848733	no
1507	0	121.223	0	0.857451	2301	0.00872252	0.848729	no
1508	0	121.223	0	0.857451	2302	0.00872631	0.848725	no
1509	0	121.223	0	0.857451	2303	0.0087301	0.848721	no
1510	0	121.223	0	0.857451	2304	0.00873389	0.848717	no
1511	0	134.839	0	0.864699	2347	0.00889689	0.855802	no
1512	0	134.839	0	0.864699	2348	0.00890068	0.855799	no
1513	0	134.839	0	0.864699	2349	0.00890447	0.855795	no
1514	35.3248	265.221	0.786007	6.29751e-08	245	0.000928734	-0.000928671	yes
1515	35.3248	265.221	0.786007	6.29751e-08	246	0.000932525	-0.000932462	yes
1516	31.7897	232.86	0.714414	2.7263e-07	265	0.00100455	-0.00100428	yes
1517	2.13867	12.8219	0.0524571	0.443533	1154	0.00437453	0.439158	no
1518	2.13867	12.8219	0.0524571	0.443533	1155	0.00437832	0.439154	no
1519	2.09538	12.5588	0.0514023	0.45643	1171	0.00443897	0.451991	no
1520	2.09538	12.5588	0.0514023	0.45643	1172	0.00444276	0.451988	no
1521	2.09538	12.5588	0.0514023	0.45643	1173	0.00444655	0.451984	no
1522	2.06748	12.3893	0.050722	0.464977	1177	0.00446171	0.460515	no
1523	2.06748	12.3893	0.050722	0.464977	1178	0.0044655	0.460511	no
1524	2.06748	12.3893	0.050722	0.464977	1179	0.00446929	0.460507	no
1525	1.93827	11.6052	0.0475711	0.507055	1196	0.00453374	0.502521	no
1526	1.93827	11.6052	0.0475711	0.507055	1197	0.00453753	0.502517	no
1527	1.93827	11.6052	0.0475711	0.507055	1198	0.00454132	0.502513	no
1528	1.86813	11.1801	0.0458596	0.53176	1234	0.00467779	0.527082	no
1529	1.86813	11.1801	0.0458596	0.53176	1235	0.00468158	0.527078	no
1530	1.86813	11.1801	0.0458596	0.53176	1236	0.00468537	0.527074	no
1531	1.86813	11.1801	0.0458596	0.53176	1237	0.00468916	0.527071	no
1532	1.87947	11.2488	0.0461364	0.527671	1229	0.00465883	0.523012	no
1533	1.87947	11.2488	0.0461364	0.527671	1230	0.00466262	0.523009	no
1534	1.86813	11.1801	0.0458596	0.53176	1238	0.00469295	0.527067	no
1535	1.86813	11.1801	0.0458596	0.53176	1239	0.00469674	0.527063	no
1536	1.91432	11.46	0.0469868	0.515336	1215	0.00460576	0.51073	no
1537	1.92622	11.5322	0.0472772	0.511201	1199	0.00454511	0.506656	no
1538	1.92622	11.5322	0.0472772	0.511201	1200	0.0045489	0.506652	no
1539	1.92622	11.5322	0.0472772	0.511201	1201	0.00455269	0.506648	no
1540	1.92622	11.5322	0.0472772	0.511201	1202	0.00455648	0.506644	no
1541	1.83491	10.9789	0.0450486	0.543956	1262	0.00478393	0.539172	no
1542	1.83491	10.9789	0.0450486	0.543956	1263	0.00478772	0.539168	no
1543	1.52633	9.11418	0.0375085	0.674743	1487	0.00563685	0.669106	no
1544	0.327863	1.94257	0.00808696	0.246725	929	0.00352161	0.243203	no
1545	0.327863	1.94257	0.00808696	0.246725	930	0.0035254	0.243199	no
1546	0.327863	1.94257	0.00808696	0.246725	931	0.00352919	0.243195	no
1547	0	1.22962	0	0.0771601	718	0.00272176	0.0744383	no
1548	0	1.22962	0	0.0771601	719	0.00272555	0.0744346	no
1549	0	1.2311	0	0.0773376	720	0.00272934	0.0746083	no
1550	0	1.45988	0	0.104776	776	0.00294162	0.101835	no
1551	0	1.45988	0	0.104776	777	0.00294541	0.101831	no
1552	0	1.466	0	0.105503	778	0.0029492	0.102554	no
1553	0	1.466	0	0.105503	779	0.00295299	0.10255	no
1554	0	1.466	0	0.105503	780	0.00295679	0.102547	no
1555	0	1.45583	0	0.104294	769	0.00291509	0.101379	no
1556	0	1.42221	0	0.100288	745	0.00282411	0.0974641	no
1557	0	1.42221	0	0.100288	746	0.0028279	0.0974603	no
1558	0	1.44181	0	0.102625	768	0.0029113	0.0997141	no
1559	0	0.468682	0	0.00421132	506	0.00191812	0.00229321	no
1560	0	0.468682	0	0.00421132	507	0.00192191	0.00228941	no
1561	0	0.470293	0	0.0042769	524	0.00198635	0.00229055	no
1562	0	0.470293	0	0.0042769	525	0.00199014	0.00228676	no
1563	0	0.470293	0	0.0042769	526	0.00199393	0.00228297	no
1564	0	0.470293	0	0.0042769	527	0.00199773	0.00227918	no
1565	0	0.470293	0	0.0042769	528	0.00200152	0.00227538	no
1566	0	0.469755	0	0.00425494	516	0.00195603	0.00229891	no
1567	0	0.470024	0	0.00426591	517	0.00195982	0.00230609	no
1568	0	0.470024	0	0.00426591	518	0.00196361	0.0023023	no
1569	0	0.470024	0	0.00426591	519	0.0019674	0.00229851	no
1570	0	0.470024	0	0.00426591	520	0.00197119	0.00229471	no
1571	0	0.470024	0	0.00426591	521	0.00197498	0.00229092	no
1572	0	0.470024	0	0.00426591	522	0.00197877	0.00228713	no
1573	0	0.470024	0	0.00426591	523	0.00198256	0.00228334	no
1574	0	0.472183	0	0.00435462	529	0.00200531	0.00234932	no
1575	0	0.472183	0	0.00435462	530	0.0020091	0.00234552	no
1576	0	0.481549	0	0.00475145	531	0.00201289	0.00273856	no
1577	0	0.775041	0	0.0260221	606	0.00229719	0.0237249	no
1578	0	0.775041	0	0.0260221	607	0.00230099	0.0237211	no
1579	0	0.775041	0	0.0260221	608	0.00230478	0.0237173	no
1580	0	0.775041	0	0.0260221	609	0.00230857	0.0237135	no
1581	0	0.775041	0	0.0260221	610	0.00231236	0.0237098	no
1582	0	0.771237	0	0.0256572	600	0.00227445	0.0233827	no
1583	0	0.773135	0	0.025839	601	0.00227824	0.0235608	no
1584	0	0.773135	0	0.025839	602	0.00228203	0.023557	no
1585	0	0.773135	0	0.025839	603	0.00228582	0.0235532	no
1586	0	0.773135	0	0.025839	604	0.00228961	0.0235494	no
1587	0	0.773135	0	0.025839	605	0.0022934	0.0235456	no
1588	0	0.777596	0	0.0262682	614	0.00232752	0.0239407	no
1589	0	0.787968	0	0.027275	615	0.00233131	0.0249437	no
1590	0	0.787968	0	0.027275	616	0.0023351	0.0249399	no
1591	0	0.787968	0	0.027275	617	0.00233889	0.0249361	no
1592	0	100.836	0	0.844	2217	0.00840409	0.835596	no
1593	0	100.836	0	0.844	2218	0.00840788	0.835592	no
1594	0	100.836	0	0.844	2219	0.00841168	0.835589	no
1595	0	92.9989	0	0.837711	2187	0.00829037	0.82942	no
1596	0	92.9989	0	0.837711	2188	0.00829416	0.829417	no
1597	0	92.9989	0	0.837711	2189	0.00829795	0.829413	no
1598	0	92.9989	0	0.837711	2190	0.00830174	0.829409	no
1599	0	110.09	0	0.850568	2258	0.00855951	0.842008	no
1600	0	92.9989	0	0.837711	2191	0.00830553	0.829405	no
1601	0	92.9989	0	0.837711	2192	0.00830933	0.829401	no
1602	0	86.2864	0	0.831668	2156	0.00817286	0.823495	no
1603	0	11.2822	0	0.559039	1288	0.00488249	0.554157	no
1604	0	11.1746	0	0.557157	1280	0.00485216	0.552305	no
1605	0	11.1746	0	0.557157	1281	0.00485595	0.552301	no
1606	0	11.1746	0	0.557157	1282	0.00485974	0.552298	no
1607	0	11.1746	0	0.557157	1283	0.00486353	0.552294	no
1608	0	11.1746	0	0.557157	1284	0.00486732	0.55229	no
1609	0	10.8636	0	0.551582	1270	0.00481425	0.546768	no
1610	2.8932	17.4313	0.0707994	0.273932	946	0.00358605	0.270346	no
1611	2.8932	17.4313	0.0707994	0.273932	947	0.00358984	0.270342	no
1612	2.8932	17.4313	0.0707994	0.273932	948	0.00359363	0.270338	no
1613	2.8932	17.4313	0.0707994	0.273932	949	0.00359742	0.270335	no
1614	2.8932	17.4313	0.0707994	0.273932	950	0.00360121	0.270331	no
1615	3.06323	18.4763	0.074921	0.246684	928	0.00351782	0.243166	no
1616	3.1559	19.0468	0.0771655	0.233106	923	0.00349886	0.229607	no
1617	3.1559	19.0468	0.0771655	0.233106	924	0.00350265	0.229604	no
1618	2.92023	17.5973	0.0714549	0.269386	938	0.00355572	0.26583	no
1619	2.92023	17.5973	0.0714549	0.269386	939	0.00355951	0.265827	no
1620	2.92023	17.5973	0.0714549	0.269386	940	0.00356331	0.265823	no
1621	2.92023	17.5973	0.0714549	0.269386	941	0.0035671	0.265819	no
1622	2.8932	17.4313	0.0707994	0.273932	951	0.003605	0.270327	no
1623	2.8932	17.4313	0.0707994	0.273932	952	0.00360879	0.270323	no
1624	2.8932	17.4313	0.0707994	0.273932	953	0.00361259	0.270319	no
1625	2.8932	17.4313	0.0707994	0.273932	954	0.00361638	0.270316	no
1626	2.8932	17.4313	0.0707994	0.273932	955	0.00362017	0.270312	no
1627	8.5918	27.7297	1.67057	2.04191e-05	309	0.00117134	-0.00115092	yes
1628	8.66722	27.9784	1.68502	1.841e-05	307	0.00116376	-0.00114535	yes
1629	8.66722	27.9784	1.68502	1.841e-05	308	0.00116755	-0.00114914	yes
1630	8.5918	27.7297	1.67057	2.04191e-05	310	0.00117513	-0.00115471	yes
1631	8.5918	27.7297	1.67057	2.04191e-05	311	0.00117892	-0.0011585	yes
1632	8.5918	27.7297	1.67057	2.04191e-05	312	0.00118271	-0.0011623	yes
1633	8.74395	28.2314	1.69972	1.65696e-05	305	0.00115618	-0.00113961	yes
1634	8.74395	28.2314	1.69972	1.65696e-05	306	0.00115997	-0.0011434	yes
1635	8.82205	28.4891	1.71468	1.48866e-05	304	0.00115239	-0.0011375	yes
1636	55.25	154.381	15.8315	9.18661e-46	15	5.68613e-05	-5.68613e-05	yes
1637	57.0369	159.82	16.3107	4.84311e-47	13	4.92798e-05	-4.92798e-05	yes
1638	57.0369	159.82	16.3107	4.84311e-47	14	5.30705e-05	-5.30705e-05	yes
1639	37.5714	102.126	10.9849	1.76037e-32	23	8.71873e-05	-8.71873e-05	yes
1640	37.5714	102.126	10.9849	1.76037e-32	24	9.0978e-05	-9.0978e-05	yes
1641	37.5714	102.126	10.9849	1.76037e-32	25	9.47688e-05	-9.47688e-05	yes
1642	40.1429	109.554	11.702	1.73054e-34	22	8.33965e-05	-8.33965e-05	yes
1643	31.2222	92.5076	7.73082	8.61844e-23	56	0.000212282	-0.000212282	yes
1644	31.2222	92.5076	7.73082	8.61844e-23	57	0.000216073	-0.000216073	yes
1645	30.5259	90.3236	7.56546	2.51633e-22	58	0.000219864	-0.000219864	yes
1646	30.5259	90.3236	7.56546	2.51633e-22	59	0.000223654	-0.000223654	yes
1647	30.5259	90.3236	7.56546	2.51633e-22	60	0.000227445	-0.000227445	yes
1648	30.5259	90.3236	7.56546	2.51633e-22	61	0.000231236	-0.000231236	yes
1649	30.5259	90.3236	7.56546	2.51633e-22	62	0.000235027	-0.000235027	yes
1650	30.5259	90.3236	7.56546	2.51633e-22	63	0.000238817	-0.000238817	yes
1651	37.1502	111.334	9.12626	1.10983e-26	39	0.000147839	-0.000147839	yes
1652	37.1502	111.334	9.12626	1.10983e-26	40	0.00015163	-0.00015163	yes
1653	37.1502	111.334	9.12626	1.10983e-26	41	0.000155421	-0.000155421	yes
1654	37.1502	111.334	9.12626	1.10983e-26	42	0.000159212	-0.000159212	yes
1655	39.2794	118.199	9.62219	4.76772e-28	34	0.000128886	-0.000128886	yes
1656	39.2794	118.199	9.62219	4.76772e-28	35	0.000132676	-0.000132676	yes
1657	39.2794	118.199	9.62219	4.76772e-28	36	0.000136467	-0.000136467	yes
1658	39.2794	118.199	9.62219	4.76772e-28	37	0.000140258	-0.000140258	yes
1659	39.2794	118.199	9.62219	4.76772e-28	38	0.000144049	-0.000144049	yes
1660	22.4664	94.2285	2.50668	1.55661e-09	181	0.000686126	-0.000686124	yes
1661	22.4664	94.2285	2.50668	1.55661e-09	182	0.000689917	-0.000689915	yes
1662	22.4664	94.2285	2.50668	1.55661e-09	183	0.000693707	-0.000693706	yes
1663	23.2707	97.8854	2.59224	7.83008e-10	159	0.000602729	-0.000602729	yes
1664	22.4664	94.2285	2.50668	1.55661e-09	184	0.000697498	-0.000697497	yes
1665	22.4664	94.2285	2.50668	1.55661e-09	185	0.000701289	-0.000701287	yes
1666	20.3553	84.727	2.28079	9.62078e-09	202	0.000765732	-0.000765722	yes
1667	19.7368	81.9702	2.21426	1.64851e-08	230	0.000871873	-0.000871856	yes
1668	19.7368	81.9702	2.21426	1.64851e-08	231	0.000875663	-0.000875647	yes
1669	0	52.2538	0	0.7852	1862	0.00705838	0.778142	no
1670	0	52.2538	0	0.7852	1863	0.00706217	0.778138	no
1671	0	52.2538	0	0.7852	1864	0.00706596	0.778134	no
1672	0	173.751	0	0.880558	2438	0.00924185	0.871316	no
1673	0	134.839	0	0.864699	2350	0.00890826	0.855791	no
1674	0	134.839	0	0.864699	2351	0.00891205	0.855787	no
1675	0	70.9088	0	0.814782	2052	0.00777862	0.807004	no
1676	0	66.928	0	0.809507	2022	0.0076649	0.801842	no
1677	0	66.928	0	0.809507	2023	0.00766869	0.801838	no
1678	0	63.3793	0	0.804383	1981	0.00750948	0.796874	no
1679	0	63.3793	0	0.804383	1982	0.00751327	0.79687	no
1680	0	63.3793	0	0.804383	1983	0.00751706	0.796866	no
1681	0	63.3793	0	0.804383	1984	0.00752085	0.796863	no
1682	0	63.3793	0	0.804383	1985	0.00752464	0.796859	no
1683	0	63.3793	0	0.804383	1986	0.00752843	0.796855	no
1684	0	63.3793	0	0.804383	1987	0.00753222	0.796851	no
1685	16.7193	110.422	0.392444	0.000215578	395	0.00149735	-0.00128177	yes
1686	16.7193	110.422	0.392444	0.000215578	396	0.00150114	-0.00128556	yes
1687	16.7193	110.422	0.392444	0.000215578	397	0.00150493	-0.00128935	yes
1688	16.7193	110.422	0.392444	0.000215578	398	0.00150872	-0.00129314	yes
1689	16.7193	110.422	0.392444	0.000215578	399	0.00151251	-0.00129693	yes
1690	15.8821	104.301	0.373715	0.000319936	425	0.00161107	-0.00129113	yes
1691	14.4359	93.8858	0.341146	0.000637451	449	0.00170205	-0.0010646	yes
1692	14.4359	93.8858	0.341146	0.000637451	450	0.00170584	-0.00106839	yes
1693	15.1245	98.8211	0.35669	0.000458519	432	0.0016376	-0.00117909	yes
1694	15.1245	98.8211	0.35669	0.000458519	433	0.00164139	-0.00118288	yes
1695	15.1245	98.8211	0.35669	0.000458519	434	0.00164519	-0.00118667	yes
1696	15.1245	98.8211	0.35669	0.000458519	435	0.00164898	-0.00119046	yes
1697	15.8821	104.301	0.373715	0.000319936	426	0.00161486	-0.00129492	yes
1698	15.8821	104.301	0.373715	0.000319936	427	0.00161865	-0.00129871	yes
1699	17.6496	117.301	0.413146	0.000139514	382	0.00144807	-0.00130855	yes
1700	18.6893	125.09	0.43615	8.61409e-05	365	0.00138362	-0.00129748	yes
1701	18.6893	125.09	0.43615	8.61409e-05	366	0.00138741	-0.00130127	yes
1702	18.6893	125.09	0.43615	8.61409e-05	367	0.00139121	-0.00130506	yes
1703	18.6893	125.09	0.43615	8.61409e-05	368	0.001395	-0.00130886	yes
1704	18.6893	125.09	0.43615	8.61409e-05	369	0.00139879	-0.00131265	yes
1705	18.6893	125.09	0.43615	8.61409e-05	370	0.00140258	-0.00131644	yes
1706	21.1846	144.246	0.49079	2.75408e-05	322	0.00122062	-0.00119308	yes
1707	21.1846	144.246	0.49079	2.75408e-05	323	0.00122441	-0.00119687	yes
1708	35.3248	265.221	0.786007	6.29751e-08	247	0.000936315	-0.000936252	yes
1709	59.3158	284.762	6.16436	7.88285e-22	78	0.000295679	-0.000295679	yes
1710	59.3158	284.762	6.16436	7.88285e-22	79	0.000299469	-0.000299469	yes
1711	72.5088	365.7	7.35581	1.17038e-25	43	0.000163002	-0.000163002	yes
1712	72.5088	365.7	7.35581	1.17038e-25	44	0.000166793	-0.000166793	yes
1713	72.5088	365.7	7.35581	1.17038e-25	45	0.000170584	-0.000170584	yes
1714	72.5088	365.7	7.35581	1.17038e-25	46	0.000174375	-0.000174375	yes
1715	72.5088	365.7	7.35581	1.17038e-25	47	0.000178165	-0.000178165	yes
1716	72.5088	365.7	7.35581	1.17038e-25	48	0.000181956	-0.000181956	yes
1717	65.2526	320.276	6.70758	1.38449e-23	55	0.000208491	-0.000208491	yes
1718	31.7897	232.86	0.714414	2.7263e-07	266	0.00100834	-0.00100807	yes
1719	31.7897	232.86	0.714414	2.7263e-07	267	0.00101213	-0.00101186	yes
1720	31.7897	232.86	0.714414	2.7263e-07	268	0.00101592	-0.00101565	yes
1721	26.4872	187.025	0.604303	2.62319e-06	281	0.0010652	-0.00106258	yes
1722	26.4872	187.025	0.604303	2.62319e-06	282	0.00106899	-0.00106637	yes
1723	28.8974	207.468	0.654766	9.27817e-07	279	0.00105762	-0.00105669	yes
1724	35.3248	265.221	0.786007	6.29751e-08	248	0.000940106	-0.000940043	yes
1725	35.3248	265.221	0.786007	6.29751e-08	249	0.000943897	-0.000943834	yes
1726	0.431477	2.55818	0.0106392	0.393127	1067	0.00404473	0.389083	no
1727	0.431477	2.55818	0.0106392	0.393127	1068	0.00404852	0.389079	no
1728	0.431477	2.55818	0.0106392	0.393127	1069	0.00405231	0.389075	no
1729	0.431477	2.55818	0.0106392	0.393127	1070	0.0040561	0.389071	no
1730	0.431477	2.55818	0.0106392	0.393127	1071	0.00405989	0.389067	no
1731	0.431477	2.55818	0.0106392	0.393127	1072	0.00406368	0.389064	no
1732	0.432134	2.56209	0.0106554	0.394036	1079	0.00409022	0.389945	no
1733	0.432134	2.56209	0.0106554	0.394036	1080	0.00409401	0.389942	no
1734	0.432134	2.56209	0.0106554	0.394036	1081	0.0040978	0.389938	no
1735	0.431477	2.55818	0.0106392	0.393127	1073	0.00406748	0.38906	no
1736	0.431477	2.55818	0.0106392	0.393127	1074	0.00407127	0.389056	no
1737	0.431477	2.55818	0.0106392	0.393127	1075	0.00407506	0.389052	no
1738	0.431477	2.55818	0.0106392	0.393127	1076	0.00407885	0.389049	no
1739	0.431477	2.55818	0.0106392	0.393127	1077	0.00408264	0.389045	no
1740	0.431477	2.55818	0.0106392	0.393127	1078	0.00408643	0.389041	no
1741	0.432794	2.56601	0.0106717	0.394946	1082	0.00410159	0.390845	no
1742	0	1.62883	0	0.1246	806	0.00305534	0.121545	no
1743	0	1.62883	0	0.1246	807	0.00305914	0.121541	no
1744	0	1.62883	0	0.1246	808	0.00306293	0.121538	no
1745	0	1.62883	0	0.1246	809	0.00306672	0.121534	no
1746	0	1.62883	0	0.1246	810	0.00307051	0.12153	no
1747	0	1.62883	0	0.1246	811	0.0030743	0.121526	no
1748	0	1.62883	0	0.1246	812	0.00307809	0.121522	no
1749	0	1.62883	0	0.1246	813	0.00308188	0.121519	no
1750	0	1.63133	0	0.124889	814	0.00308567	0.121804	no
1751	0	1.63133	0	0.124889	815	0.00308946	0.1218	no
1752	0	1.63133	0	0.124889	816	0.00309325	0.121796	no
1753	0	1.63133	0	0.124889	817	0.00309704	0.121792	no
1754	0	1.63636	0	0.12547	822	0.003116	0.122354	no
1755	0	1.63384	0	0.125179	818	0.00310083	0.122078	no
1756	0	1.63384	0	0.125179	819	0.00310462	0.122075	no
1757	0	1.63384	0	0.125179	820	0.00310842	0.122071	no
1758	0	1.63384	0	0.125179	821	0.00311221	0.122067	no
1759	0	608.48	0	0.935997	2626	0.00995451	0.926042	no
1760	0	608.48	0	0.935997	2627	0.0099583	0.926038	no
1761	0	608.48	0	0.935997	2628	0.00996209	0.926035	no
1762	0	134.839	0	0.864699	2352	0.00891585	0.855783	no
1763	0	134.839	0	0.864699	2353	0.00891964	0.85578	no
1764	0	134.839	0	0.864699	2354	0.00892343	0.855776	no
1765	0	121.223	0	0.857451	2305	0.00873768	0.848714	no
1766	0	121.223	0	0.857451	2306	0.00874147	0.84871	no
1767	0	121.223	0	0.857451	2307	0.00874526	0.848706	no
1768	0	134.839	0	0.864699	2355	0.00892722	0.855772	no
1769	0	134.839	0	0.864699	2356	0.00893101	0.855768	no
1770	0	134.839	0	0.864699	2357	0.0089348	0.855765	no
1771	0	134.839	0	0.864699	2358	0.00893859	0.855761	no
1772	0	134.839	0	0.864699	2359	0.00894238	0.855757	no
1773	0	134.839	0	0.864699	2360	0.00894617	0.855753	no
1774	0	134.839	0	0.864699	2361	0.00894996	0.855749	no
1775	0	134.839	0	0.864699	2362	0.00895375	0.855746	no
1776	0	134.839	0	0.864699	2363	0.00895754	0.855742	no
1777	0	100.836	0	0.844	2220	0.00841547	0.835585	no
1778	0	50.0551	0	0.780688	1832	0.00694466	0.773744	no
1779	0	50.0551	0	0.780688	1833	0.00694845	0.77374	no
1780	0	50.0551	0	0.780688	1834	0.00695224	0.773736	no
1781	0	50.0551	0	0.780688	1835	0.00695603	0.773732	no
1782	0	50.0551	0	0.780688	1836	0.00695982	0.773728	no
1783	0	50.0551	0	0.780688	1837	0.00696361	0.773725	no
1784	0	48.0333	0	0.776276	1802	0.00683093	0.769445	no
1785	0	48.0333	0	0.776276	1803	0.00683472	0.769442	no
1786	0	48.0333	0	0.776276	1804	0.00683851	0.769438	no
1787	0	48.0333	0	0.776276	1805	0.0068423	0.769434	no
1788	0	48.0333	0	0.776276	1806	0.0068461	0.76943	no
1789	0	46.1679	0	0.771958	1794	0.00680061	0.765158	no
1790	0	46.1679	0	0.771958	1795	0.0068044	0.765154	no
1791	0	46.1679	0	0.771958	1796	0.00680819	0.76515	no
1792	0	46.1679	0	0.771958	1797	0.00681198	0.765146	no
1793	0	44.4414	0	0.767729	1785	0.00676649	0.760962	no
1794	0	44.4414	0	0.767729	1786	0.00677028	0.760959	no
1795	0	60.1781	0	0.799401	1941	0.00735785	0.792043	no
1796	0	60.1781	0	0.799401	1942	0.00736164	0.792039	no
1797	0	60.1781	0	0.799401	1943	0.00736543	0.792035	no
1798	0	63.3793	0	0.804383	1988	0.00753601	0.796847	no
1799	0	63.3793	0	0.804383	1989	0.0075398	0.796844	no
1800	0	63.3793	0	0.804383	1990	0.00754359	0.79684	no
1801	0	60.1781	0	0.799401	1944	0.00736922	0.792032	no
1802	0	60.1781	0	0.799401	1945	0.00737301	0.792028	no
1803	0	60.1781	0	0.799401	1946	0.0073768	0.792024	no
1804	0	57.2836	0	0.794549	1910	0.00724033	0.787308	no
1805	0	57.2836	0	0.794549	1911	0.00724412	0.787304	no
1806	0	57.2836	0	0.794549	1912	0.00724792	0.787301	no
1807	0	57.2836	0	0.794549	1913	0.00725171	0.787297	no
1808	0	57.2836	0	0.794549	1914	0.0072555	0.787293	no
1809	0	57.2836	0	0.794549	1915	0.00725929	0.787289	no
1810	0	60.1781	0	0.799401	1947	0.00738059	0.79202	no
1811	39.7436	307.819	0.873532	1.05592e-08	215	0.000815011	-0.000815001	yes
1812	39.7436	307.819	0.873532	1.05592e-08	216	0.000818802	-0.000818792	yes
1813	39.7436	307.819	0.873532	1.05592e-08	217	0.000822593	-0.000822582	yes
1814	35.3248	265.221	0.786007	6.29751e-08	250	0.000947688	-0.000947625	yes
1815	35.3248	265.221	0.786007	6.29751e-08	251	0.000951478	-0.000951415	yes
1816	31.7897	232.86	0.714414	2.7263e-07	269	0.00101971	-0.00101944	yes
1817	35.3248	265.221	0.786007	6.29751e-08	252	0.000955269	-0.000955206	yes
1818	35.3248	265.221	0.786007	6.29751e-08	253	0.00095906	-0.000958997	yes
1819	35.3248	265.221	0.786007	6.29751e-08	254	0.000962851	-0.000962788	yes
1820	35.3248	265.221	0.786007	6.29751e-08	255	0.000966641	-0.000966578	yes
1821	39.7436	307.819	0.873532	1.05592e-08	218	0.000826384	-0.000826373	yes
1822	45.4249	366.305	0.982971	1.14047e-09	175	0.000663381	-0.00066338	yes
1823	39.7436	307.819	0.873532	1.05592e-08	219	0.000830174	-0.000830164	yes
1824	39.7436	307.819	0.873532	1.05592e-08	220	0.000833965	-0.000833955	yes
1825	39.7436	307.819	0.873532	1.05592e-08	221	0.000837756	-0.000837745	yes
1826	45.4249	366.305	0.982971	1.14047e-09	176	0.000667172	-0.000667171	yes
1827	45.4249	366.305	0.982971	1.14047e-09	177	0.000670963	-0.000670962	yes
1828	39.7436	307.819	0.873532	1.05592e-08	222	0.000841547	-0.000841536	yes
1829	39.7436	307.819	0.873532	1.05592e-08	223	0.000845337	-0.000845327	yes
1830	39.7436	307.819	0.873532	1.05592e-08	224	0.000849128	-0.000849118	yes
1831	39.7436	307.819	0.873532	1.05592e-08	225	0.000852919	-0.000852908	yes
1832	39.7436	307.819	0.873532	1.05592e-08	226	0.00085671	-0.000856699	yes
1833	39.7436	307.819	0.873532	1.05592e-08	227	0.0008605	-0.00086049	yes
1834	45.4249	366.305	0.982971	1.14047e-09	178	0.000674754	-0.000674752	yes
1835	45.4249	366.305	0.982971	1.14047e-09	179	0.000678544	-0.000678543	yes
1836	45.4249	366.305	0.982971	1.14047e-09	180	0.000682335	-0.000682334	yes
1837	53	451.299	1.12373	6.57812e-11	157	0.000595148	-0.000595148	yes
1838	53	451.299	1.12373	6.57812e-11	158	0.000598939	-0.000598939	yes
1839	13.2308	85.3549	0.31379	0.001141	460	0.00174375	-0.000602749	yes
1840	13.2308	85.3549	0.31379	0.001141	461	0.00174754	-0.00060654	yes
1841	13.2308	85.3549	0.31379	0.001141	462	0.00175133	-0.000610331	yes
1842	13.2308	85.3549	0.31379	0.001141	463	0.00175512	-0.000614122	yes
1843	13.8071	89.4182	0.326898	0.000862909	451	0.00170963	-0.00084672	yes
1844	0	52.2538	0	0.7852	1865	0.00706975	0.77813	no
1845	0	52.2538	0	0.7852	1866	0.00707354	0.778126	no
1846	0	52.2538	0	0.7852	1867	0.00707733	0.778123	no
1847	0	50.0551	0	0.780688	1838	0.0069674	0.773721	no
1848	0	50.0551	0	0.780688	1839	0.00697119	0.773717	no
1849	0	52.2538	0	0.7852	1868	0.00708112	0.778119	no
1850	0	52.2538	0	0.7852	1869	0.00708491	0.778115	no
1851	0	52.2538	0	0.7852	1870	0.0070887	0.778111	no
1852	0	50.0551	0	0.780688	1840	0.00697498	0.773713	no
1853	0	50.0551	0	0.780688	1841	0.00697877	0.77371	no
1854	0	50.0551	0	0.780688	1842	0.00698256	0.773706	no
1855	0	44.4414	0	0.767729	1787	0.00677407	0.760955	no
1856	0	41.3477	0	0.759517	1745	0.00661486	0.752902	no
1857	0	41.3477	0	0.759517	1746	0.00661865	0.752898	no
1858	0	41.3477	0	0.759517	1747	0.00662244	0.752895	no
1859	0	41.3477	0	0.759517	1748	0.00662623	0.752891	no
1860	0	41.3477	0	0.759517	1749	0.00663002	0.752887	no
1861	0	42.839	0	0.763583	1759	0.00666793	0.756915	no
1862	0	42.839	0	0.763583	1760	0.00667172	0.756912	no
1863	0	42.839	0	0.763583	1761	0.00667551	0.756908	no
1864	0	42.839	0	0.763583	1762	0.0066793	0.756904	no
1865	0	42.839	0	0.763583	1763	0.00668309	0.7569	no
1866	0	42.839	0	0.763583	1764	0.00668688	0.756896	no
1867	0	42.839	0	0.763583	1765	0.00669067	0.756893	no
1868	0	42.839	0	0.763583	1766	0.00669447	0.756889	no
1869	0	42.839	0	0.763583	1767	0.00669826	0.756885	no
1870	0	41.3477	0	0.759517	1750	0.00663381	0.752883	no
1871	0	38.6553	0	0.751608	1718	0.00651251	0.745095	no
1872	0	92.9989	0	0.837711	2193	0.00831312	0.829398	no
1873	0	92.9989	0	0.837711	2194	0.00831691	0.829394	no
1874	0	86.2864	0	0.831668	2157	0.00817665	0.823491	no
1875	0	86.2864	0	0.831668	2158	0.00818044	0.823487	no
1876	0	92.9989	0	0.837711	2195	0.0083207	0.82939	no
1877	0	92.9989	0	0.837711	2196	0.00832449	0.829386	no
1878	0	92.9989	0	0.837711	2197	0.00832828	0.829383	no
1879	0	92.9989	0	0.837711	2198	0.00833207	0.829379	no
1880	0	110.09	0	0.850568	2259	0.00856331	0.842004	no
1881	0	110.09	0	0.850568	2260	0.0085671	0.842001	no
1882	0	110.09	0	0.850568	2261	0.00857089	0.841997	no
1883	0	110.09	0	0.850568	2262	0.00857468	0.841993	no
1884	0	110.09	0	0.850568	2263	0.00857847	0.841989	no
1885	0	121.223	0	0.857451	2308	0.00874905	0.848702	no
1886	0	100.836	0	0.844	2221	0.00841926	0.835581	no
1887	0	100.836	0	0.844	2222	0.00842305	0.835577	no
1888	0	134.839	0	0.864699	2364	0.00896133	0.855738	no
1889	0	202.929	0	0.889363	2486	0.00942381	0.879939	no
1890	0	202.929	0	0.889363	2487	0.0094276	0.879935	no
1891	0	202.929	0	0.889363	2488	0.00943139	0.879932	no
1892	0	202.929	0	0.889363	2489	0.00943518	0.879928	no
1893	0	151.845	0	0.872374	2390	0.00905989	0.863314	no
1894	0	151.845	0	0.872374	2391	0.00906368	0.86331	no
1895	0	75.3905	0	0.820223	2083	0.00789613	0.812327	no
1896	0	75.3905	0	0.820223	2084	0.00789992	0.812324	no
1897	0	75.3905	0	0.820223	2085	0.00790371	0.81232	no
1898	0	75.3905	0	0.820223	2086	0.00790751	0.812316	no
1899	0	75.3905	0	0.820223	2087	0.0079113	0.812312	no
1900	0	75.3905	0	0.820223	2088	0.00791509	0.812308	no
1901	0	75.3905	0	0.820223	2089	0.00791888	0.812305	no
1902	0	75.3905	0	0.820223	2090	0.00792267	0.812301	no
1903	0	80.4732	0	0.825846	2122	0.00804397	0.817802	no
1904	0	92.9989	0	0.837711	2199	0.00833586	0.829375	no
1905	0	92.9989	0	0.837711	2200	0.00833965	0.829371	no
1906	0	86.2864	0	0.831668	2159	0.00818423	0.823484	no
1907	0	92.9989	0	0.837711	2201	0.00834344	0.829367	no
1908	16.7193	110.422	0.392444	0.000215578	400	0.0015163	-0.00130072	yes
1909	16.7193	110.422	0.392444	0.000215578	401	0.00152009	-0.00130451	yes
1910	16.7193	110.422	0.392444	0.000215578	402	0.00152388	-0.0013083	yes
1911	16.7193	110.422	0.392444	0.000215578	403	0.00152767	-0.00131209	yes
1912	16.7193	110.422	0.392444	0.000215578	404	0.00153146	-0.00131588	yes
1913	16.7193	110.422	0.392444	0.000215578	405	0.00153525	-0.00131968	yes
1914	16.7193	110.422	0.392444	0.000215578	406	0.00153904	-0.00132347	yes
1915	15.8821	104.301	0.373715	0.000319936	428	0.00162244	-0.00130251	yes
1916	15.8821	104.301	0.373715	0.000319936	429	0.00162623	-0.0013063	yes
1917	15.8821	104.301	0.373715	0.000319936	430	0.00163002	-0.00131009	yes
1918	15.8821	104.301	0.373715	0.000319936	431	0.00163381	-0.00131388	yes
1919	15.1245	98.8211	0.35669	0.000458519	436	0.00165277	-0.00119425	yes
1920	15.1245	98.8211	0.35669	0.000458519	437	0.00165656	-0.00119804	yes
1921	15.1245	98.8211	0.35669	0.000458519	438	0.00166035	-0.00120183	yes
1922	15.1245	98.8211	0.35669	0.000458519	439	0.00166414	-0.00120562	yes
1923	15.1245	98.8211	0.35669	0.000458519	440	0.00166793	-0.00120941	yes
1924	12.211	78.2405	0.290489	0.00187849	486	0.0018423	3.61826e-05	no
1925	12.211	78.2405	0.290489	0.00187849	487	0.0018461	3.23918e-05	no
1926	13.2308	85.3549	0.31379	0.001141	464	0.00175891	-0.000617912	yes
1927	13.2308	85.3549	0.31379	0.001141	465	0.0017627	-0.000621703	yes
1928	19.859	134.005	0.461861	5.03285e-05	345	0.00130781	-0.00125748	yes
1929	19.859	134.005	0.461861	5.03285e-05	346	0.0013116	-0.00126127	yes
1930	19.859	134.005	0.461861	5.03285e-05	347	0.00131539	-0.00126506	yes
1931	19.859	134.005	0.461861	5.03285e-05	348	0.00131918	-0.00126885	yes
1932	19.859	134.005	0.461861	5.03285e-05	349	0.00132297	-0.00127264	yes
1933	19.859	134.005	0.461861	5.03285e-05	350	0.00132676	-0.00127643	yes
1934	19.859	134.005	0.461861	5.03285e-05	351	0.00133055	-0.00128022	yes
1935	19.859	134.005	0.461861	5.03285e-05	352	0.00133434	-0.00128402	yes
1936	19.859	134.005	0.461861	5.03285e-05	353	0.00133813	-0.00128781	yes
1937	19.859	134.005	0.461861	5.03285e-05	354	0.00134193	-0.0012916	yes
1938	19.859	134.005	0.461861	5.03285e-05	355	0.00134572	-0.00129539	yes
1939	21.1846	144.246	0.49079	2.75408e-05	324	0.0012282	-0.00120066	yes
1940	19.859	134.005	0.461861	5.03285e-05	356	0.00134951	-0.00129918	yes
1941	0	121.223	0	0.857451	2309	0.00875284	0.848698	no
1942	0	121.223	0	0.857451	2310	0.00875663	0.848695	no
1943	0	121.223	0	0.857451	2311	0.00876042	0.848691	no
1944	0	121.223	0	0.857451	2312	0.00876422	0.848687	no
1945	0	121.223	0	0.857451	2313	0.00876801	0.848683	no
1946	0	100.836	0	0.844	2223	0.00842684	0.835574	no
1947	0	92.9989	0	0.837711	2202	0.00834723	0.829364	no
1948	0	92.9989	0	0.837711	2203	0.00835102	0.82936	no
1949	0	92.9989	0	0.837711	2204	0.00835481	0.829356	no
1950	0	92.9989	0	0.837711	2205	0.00835861	0.829352	no
1951	0	75.3905	0	0.820223	2091	0.00792646	0.812297	no
1952	0	92.9989	0	0.837711	2206	0.0083624	0.829348	no
1953	0	92.9989	0	0.837711	2207	0.00836619	0.829345	no
1954	0	92.9989	0	0.837711	2208	0.00836998	0.829341	no
1955	0	92.9989	0	0.837711	2209	0.00837377	0.829337	no
1956	0	92.9989	0	0.837711	2210	0.00837756	0.829333	no
1957	0	151.845	0	0.872374	2392	0.00906748	0.863307	no
1958	0	134.839	0	0.864699	2365	0.00896513	0.855734	no
1959	0	134.839	0	0.864699	2366	0.00896892	0.85573	no
1960	0	134.839	0	0.864699	2367	0.00897271	0.855727	no
1961	0	50.0551	0	0.780688	1843	0.00698635	0.773702	no
1962	0	50.0551	0	0.780688	1844	0.00699014	0.773698	no
1963	0	50.0551	0	0.780688	1845	0.00699393	0.773694	no
1964	0	48.0333	0	0.776276	1807	0.00684989	0.769426	no
1965	0	48.0333	0	0.776276	1808	0.00685368	0.769423	no
1966	0	48.0333	0	0.776276	1809	0.00685747	0.769419	no
1967	0	48.0333	0	0.776276	1810	0.00686126	0.769415	no
1968	0	48.0333	0	0.776276	1811	0.00686505	0.769411	no
1969	0	48.0333	0	0.776276	1812	0.00686884	0.769408	no
1970	0	48.0333	0	0.776276	1813	0.00687263	0.769404	no
1971	0	48.0333	0	0.776276	1814	0.00687642	0.7694	no
1972	0	48.0333	0	0.776276	1815	0.00688021	0.769396	no
1973	0	39.9564	0	0.755526	1722	0.00652767	0.748999	no
1974	0	39.9564	0	0.755526	1723	0.00653146	0.748995	no
1975	0	39.9564	0	0.755526	1724	0.00653525	0.748991	no
1976	0	39.9564	0	0.755526	1725	0.00653904	0.748987	no
1977	0	39.9564	0	0.755526	1726	0.00654284	0.748984	no
1978	0	39.9564	0	0.755526	1727	0.00654663	0.74898	no
1979	0	41.3477	0	0.759517	1751	0.0066376	0.75288	no
1980	0	42.839	0	0.763583	1768	0.00670205	0.756881	no
1981	0	44.4414	0	0.767729	1788	0.00677786	0.760951	no
1982	0	44.4414	0	0.767729	1789	0.00678165	0.760947	no
1983	0	44.4414	0	0.767729	1790	0.00678544	0.760943	no
1984	0	48.0333	0	0.776276	1816	0.006884	0.769392	no
1985	0	48.0333	0	0.776276	1817	0.00688779	0.769389	no
1986	0	48.0333	0	0.776276	1818	0.00689158	0.769385	no
1987	0	23.3926	0	0.684516	1503	0.0056975	0.678819	no
1988	0	19.8544	0	0.659312	1433	0.00543215	0.65388	no
1989	0	19.8544	0	0.659312	1434	0.00543594	0.653876	no
1990	0	19.8544	0	0.659312	1435	0.00543973	0.653872	no
1991	0	20.194	0	0.661998	1438	0.0054511	0.656547	no
1992	0	19.8544	0	0.659312	1436	0.00544352	0.653868	no
1993	0	19.5259	0	0.656652	1432	0.00542835	0.651224	no
1994	0	25.9594	0	0.699645	1511	0.00572782	0.693917	no
1995	0	25.9594	0	0.699645	1512	0.00573161	0.693913	no
1996	0	25.9594	0	0.699645	1513	0.00573541	0.69391	no
1997	0	26.5416	0	0.702782	1526	0.00578469	0.696997	no
1998	0	26.5416	0	0.702782	1527	0.00578848	0.696993	no
1999	0	26.5416	0	0.702782	1528	0.00579227	0.69699	no
[truncated: 636 more rows]

## Sheet: truncating gnomAD 132 bp
window_start	OR	OR UB	OR LB	p	rank	q	p-q
1			0.522444	0.155154	1150	0.00436598	0.150788
2			0.522444	0.155154	1151	0.00436978	0.150784
3			0.522444	0.155154	1152	0.00437358	0.15078
4			0.522444	0.155154	1153	0.00437737	0.150777
5			0.522444	0.155154	1154	0.00438117	0.150773
6			0.522444	0.155154	1155	0.00438497	0.150769
7			0.522444	0.155154	1156	0.00438876	0.150765
8			0.522444	0.155154	1157	0.00439256	0.150761
9			0.522444	0.155154	1158	0.00439636	0.150758
10			0.522444	0.155154	1159	0.00440015	0.150754
11			0.522444	0.155154	1160	0.00440395	0.15075
12			0.522444	0.155154	1161	0.00440774	0.150746
13			0.522444	0.155154	1162	0.00441154	0.150742
14			0.522444	0.155154	1163	0.00441534	0.150739
15			0	0.31606	1465	0.00556188	0.310498
16			0	0.31606	1466	0.00556568	0.310494
17			0	0.31606	1467	0.00556948	0.310491
18			0	0.31606	1468	0.00557327	0.310487
19			0	0.31606	1469	0.00557707	0.310483
20			0	0.31606	1470	0.00558087	0.310479
21			0	0.31606	1471	0.00558466	0.310475
22			0	0.31606	1472	0.00558846	0.310472
23			0	0.31606	1473	0.00559226	0.310468
24			0	0.31606	1474	0.00559605	0.310464
25			0	0.31606	1475	0.00559985	0.31046
26			0	0.31606	1476	0.00560364	0.310456
27			0	0.31606	1477	0.00560744	0.310453
28			0	0.31606	1478	0.00561124	0.310449
29			0	0.31606	1479	0.00561503	0.310445
30			0	0.31606	1480	0.00561883	0.310441
31			0	0.31606	1481	0.00562263	0.310437
32			0	0.31606	1482	0.00562642	0.310434
33			0	0.31606	1483	0.00563022	0.31043
34			0	0.31606	1484	0.00563402	0.310426
35			0	0.31606	1485	0.00563781	0.310422
36			0	0.31606	1486	0.00564161	0.310418
37			0	0.31606	1487	0.00564541	0.310415
38			0	0.31606	1488	0.0056492	0.310411
39			0	0.31606	1489	0.005653	0.310407
40			0	0.31606	1490	0.0056568	0.310403
41			0	0.31606	1491	0.00566059	0.310399
42			0	0.31606	1492	0.00566439	0.310396
43			0	0.31606	1493	0.00566819	0.310392
44			0	0.31606	1494	0.00567198	0.310388
45			0	0.31606	1495	0.00567578	0.310384
46			0	0.31606	1496	0.00567957	0.31038
47			0	0.31606	1497	0.00568337	0.310377
48			0	0.31606	1498	0.00568717	0.310373
49			0	0.31606	1499	0.00569096	0.310369
50			0	0.31606	1500	0.00569476	0.310365
51			0	0.31606	1501	0.00569856	0.310361
52			0	0.31606	1502	0.00570235	0.310358
53			0	0.31606	1503	0.00570615	0.310354
54			0	0.31606	1504	0.00570995	0.31035
55			0	0.31606	1505	0.00571374	0.310346
56			0	0.31606	1506	0.00571754	0.310342
57			0	0.31606	1507	0.00572134	0.310339
58			0	0.31606	1508	0.00572513	0.310335
59			0	0.31606	1509	0.00572893	0.310331
60			0	0.31606	1510	0.00573273	0.310327
61			0	0.31606	1511	0.00573652	0.310323
62			0	0.31606	1512	0.00574032	0.31032
63			0	0.31606	1513	0.00574412	0.310316
64			0	0.31606	1514	0.00574791	0.310312
65			0	0.31606	1515	0.00575171	0.310308
66			0	0.31606	1516	0.0057555	0.310305
67			0	0.31606	1517	0.0057593	0.310301
68			0	0.31606	1518	0.0057631	0.310297
69			0	0.31606	1519	0.00576689	0.310293
70			0	0.31606	1520	0.00577069	0.310289
71			0	0.31606	1521	0.00577449	0.310286
72			0	0.31606	1522	0.00577828	0.310282
73			0	0.31606	1523	0.00578208	0.310278
74			0	0.31606	1524	0.00578588	0.310274
75			0	0.31606	1525	0.00578967	0.31027
76			0	0.31606	1526	0.00579347	0.310267
77			0	0.31606	1527	0.00579727	0.310263
78			0	0.31606	1528	0.00580106	0.310259
79			0	0.31606	1529	0.00580486	0.310255
80			0	0.31606	1530	0.00580866	0.310251
81			0	0.31606	1531	0.00581245	0.310248
82			0	0.31606	1532	0.00581625	0.310244
83			0	0.31606	1533	0.00582005	0.31024
84			0	0.31606	1534	0.00582384	0.310236
85			0	0.31606	1535	0.00582764	0.310232
86			0	0.31606	1536	0.00583144	0.310229
87			0	0.31606	1537	0.00583523	0.310225
88			0	0.31606	1538	0.00583903	0.310221
89			0	0.31606	1539	0.00584282	0.310217
90			0	0.31606	1540	0.00584662	0.310213
91			0	0.31606	1541	0.00585042	0.31021
92			0	0.31606	1542	0.00585421	0.310206
93			0	0.31606	1543	0.00585801	0.310202
94			0	0.31606	1544	0.00586181	0.310198
95			0	0.31606	1545	0.0058656	0.310194
96			0	0.31606	1546	0.0058694	0.310191
97			0	0.31606	1547	0.0058732	0.310187
98			0	0.31606	1548	0.00587699	0.310183
99			0	0.31606	1549	0.00588079	0.310179
100			0	0.31606	1550	0.00588459	0.310175
101			0	0.31606	1551	0.00588838	0.310172
102			0	0.31606	1552	0.00589218	0.310168
103	11.0345	483.663	1.50086	0.00520656	212	0.00080486	0.0044017
104	11.0345	483.663	1.50086	0.00520656	213	0.000808656	0.0043979
105	11.0345	483.663	1.50086	0.00520656	214	0.000812453	0.0043941
106	11.0345	483.663	1.50086	0.00520656	215	0.000816249	0.00439031
107	11.0345	483.663	1.50086	0.00520656	216	0.000820046	0.00438651
108	11.0345	483.663	1.50086	0.00520656	217	0.000823842	0.00438271
109	11.0345	483.663	1.50086	0.00520656	218	0.000827639	0.00437892
110	11.0345	483.663	1.50086	0.00520656	219	0.000831435	0.00437512
111	11.0345	483.663	1.50086	0.00520656	220	0.000835232	0.00437133
112	11.0345	483.663	1.50086	0.00520656	221	0.000839028	0.00436753
113	11.0345	483.663	1.50086	0.00520656	222	0.000842825	0.00436373
114	11.0345	483.663	1.50086	0.00520656	223	0.000846621	0.00435994
115	11.0345	483.663	1.50086	0.00520656	224	0.000850418	0.00435614
116	11.0345	483.663	1.50086	0.00520656	225	0.000854214	0.00435234
117	9.81818	434.649	1.30281	0.0093862	286	0.0010858	0.0083004
118	9.81818	434.649	1.30281	0.0093862	287	0.0010896	0.0082966
119	9.81818	434.649	1.30281	0.0093862	288	0.00109339	0.0082928
120	9.81818	434.649	1.30281	0.0093862	289	0.00109719	0.00828901
121	9.81818	434.649	1.30281	0.0093862	290	0.00110099	0.00828521
122	9.81818	434.649	1.30281	0.0093862	291	0.00110478	0.00828141
123	9.81818	434.649	1.30281	0.0093862	292	0.00110858	0.00827762
124	9.81818	434.649	1.30281	0.0093862	293	0.00111238	0.00827382
125	9.81818	434.649	1.30281	0.0093862	294	0.00111617	0.00827002
126	4.85795	47.0794	0.961028	0.0297738	492	0.00186788	0.0279059
127	4.85795	47.0794	0.961028	0.0297738	493	0.00187168	0.0279021
128	4.85795	47.0794	0.961028	0.0297738	494	0.00187547	0.0278983
129	4.85795	47.0794	0.961028	0.0297738	495	0.00187927	0.0278945
130	4.85795	47.0794	0.961028	0.0297738	496	0.00188307	0.0278907
131	4.85795	47.0794	0.961028	0.0297738	497	0.00188686	0.0278869
132	4.85795	47.0794	0.961028	0.0297738	498	0.00189066	0.0278831
133	4.85795	47.0794	0.961028	0.0297738	499	0.00189446	0.0278793
134	4.85795	47.0794	0.961028	0.0297738	500	0.00189825	0.0278756
135	4.85795	47.0794	0.961028	0.0297738	501	0.00190205	0.0278718
136	4.85795	47.0794	0.961028	0.0297738	502	0.00190585	0.027868
137	4.85795	47.0794	0.961028	0.0297738	503	0.00190964	0.0278642
138	5.45977	52.2211	1.11007	0.0171107	350	0.00132878	0.0157819
139	5.45977	52.2211	1.11007	0.0171107	351	0.00133257	0.0157781
140	5.45977	52.2211	1.11007	0.0171107	352	0.00133637	0.0157743
141	5.45977	52.2211	1.11007	0.0171107	353	0.00134017	0.0157706
142	5.45977	52.2211	1.11007	0.0171107	354	0.00134396	0.0157668
143	3.28235	14.4184	0.942678	0.036802	557	0.00211465	0.0346874
144	3.28235	14.4184	0.942678	0.036802	558	0.00211845	0.0346836
145	3.28235	14.4184	0.942678	0.036802	559	0.00212225	0.0346798
146	3.28235	14.4184	0.942678	0.036802	560	0.00212604	0.034676
147	3.28235	14.4184	0.942678	0.036802	561	0.00212984	0.0346722
148	3.28235	14.4184	0.942678	0.036802	562	0.00213364	0.0346684
149	3.28235	14.4184	0.942678	0.036802	563	0.00213743	0.0346646
150	3.28235	14.4184	0.942678	0.036802	564	0.00214123	0.0346608
151	3.28235	14.4184	0.942678	0.036802	565	0.00214503	0.034657
152	3.28235	14.4184	0.942678	0.036802	566	0.00214882	0.0346532
153	3.59821	15.6443	1.0516	0.0222986	364	0.00138193	0.0209167
154	3.59821	15.6443	1.0516	0.0222986	365	0.00138573	0.0209129
155	3.59821	15.6443	1.0516	0.0222986	366	0.00138952	0.0209091
156	3.59821	15.6443	1.0516	0.0222986	367	0.00139332	0.0209053
157	3.59821	15.6443	1.0516	0.0222986	368	0.00139711	0.0209015
158	3.59821	15.6443	1.0516	0.0222986	369	0.00140091	0.0208977
159	3.59821	15.6443	1.0516	0.0222986	370	0.00140471	0.0208939
160	3.59821	15.6443	1.0516	0.0222986	371	0.0014085	0.0208901
161	3.59821	15.6443	1.0516	0.0222986	372	0.0014123	0.0208863
162	3.59821	15.6443	1.0516	0.0222986	373	0.0014161	0.0208825
163	3.59821	15.6443	1.0516	0.0222986	374	0.00141989	0.0208787
164	3.59821	15.6443	1.0516	0.0222986	375	0.00142369	0.0208749
165	3.59821	15.6443	1.0516	0.0222986	376	0.00142749	0.0208711
166	3.59821	15.6443	1.0516	0.0222986	377	0.00143128	0.0208673
167	3.59821	15.6443	1.0516	0.0222986	378	0.00143508	0.0208635
168	3.59821	15.6443	1.0516	0.0222986	379	0.00143888	0.0208597
169	3.59821	15.6443	1.0516	0.0222986	380	0.00144267	0.0208559
170	3.59821	15.6443	1.0516	0.0222986	381	0.00144647	0.0208521
171	3.59821	15.6443	1.0516	0.0222986	382	0.00145027	0.0208484
172	3.59821	15.6443	1.0516	0.0222986	383	0.00145406	0.0208446
173	3.59821	15.6443	1.0516	0.0222986	384	0.00145786	0.0208408
174	3.59821	15.6443	1.0516	0.0222986	385	0.00146166	0.020837
175	3.59821	15.6443	1.0516	0.0222986	386	0.00146545	0.0208332
176	3.59821	15.6443	1.0516	0.0222986	387	0.00146925	0.0208294
177	3.59821	15.6443	1.0516	0.0222986	388	0.00147304	0.0208256
178	3.59821	15.6443	1.0516	0.0222986	389	0.00147684	0.0208218
179	3.59821	15.6443	1.0516	0.0222986	390	0.00148064	0.020818
180	3.59821	15.6443	1.0516	0.0222986	391	0.00148443	0.0208142
181	3.59821	15.6443	1.0516	0.0222986	392	0.00148823	0.0208104
182	3.59821	15.6443	1.0516	0.0222986	393	0.00149203	0.0208066
183	3.59821	15.6443	1.0516	0.0222986	394	0.00149582	0.0208028
184	3.59821	15.6443	1.0516	0.0222986	395	0.00149962	0.020799
185	3.59821	15.6443	1.0516	0.0222986	396	0.00150342	0.0207952
186	3.59821	15.6443	1.0516	0.0222986	397	0.00150721	0.0207914
187	3.59821	15.6443	1.0516	0.0222986	398	0.00151101	0.0207876
188	3.59821	15.6443	1.0516	0.0222986	399	0.00151481	0.0207838
189	3.59821	15.6443	1.0516	0.0222986	400	0.0015186	0.02078
190	3.59821	15.6443	1.0516	0.0222986	401	0.0015224	0.0207762
191	3.59821	15.6443	1.0516	0.0222986	402	0.0015262	0.0207724
192	3.59821	15.6443	1.0516	0.0222986	403	0.00152999	0.0207686
193	3.59821	15.6443	1.0516	0.0222986	404	0.00153379	0.0207648
194	3.59821	15.6443	1.0516	0.0222986	405	0.00153759	0.020761
195	3.59821	15.6443	1.0516	0.0222986	406	0.00154138	0.0207572
196	3.59821	15.6443	1.0516	0.0222986	407	0.00154518	0.0207534
197	3.59821	15.6443	1.0516	0.0222986	408	0.00154897	0.0207496
198	3.59821	15.6443	1.0516	0.0222986	409	0.00155277	0.0207458
199	3.59821	15.6443	1.0516	0.0222986	410	0.00155657	0.020742
200	3.59821	15.6443	1.0516	0.0222986	411	0.00156036	0.0207383
201	5.08421	17.9442	1.74265	0.000746413	115	0.000436598	0.000309815
202	5.08421	17.9442	1.74265	0.000746413	116	0.000440395	0.000306019
203	5.08421	17.9442	1.74265	0.000746413	117	0.000444191	0.000302222
204	5.08421	17.9442	1.74265	0.000746413	118	0.000447988	0.000298426
205	5.08421	17.9442	1.74265	0.000746413	119	0.000451784	0.000294629
206	5.08421	17.9442	1.74265	0.000746413	120	0.000455581	0.000290833
207	5.08421	17.9442	1.74265	0.000746413	121	0.000459377	0.000287036
208	5.08421	17.9442	1.74265	0.000746413	122	0.000463174	0.00028324
209	5.08421	17.9442	1.74265	0.000746413	123	0.00046697	0.000279443
210	5.08421	17.9442	1.74265	0.000746413	124	0.000470767	0.000275647
211	5.08421	17.9442	1.74265	0.000746413	125	0.000474563	0.00027185
212	5.08421	17.9442	1.74265	0.000746413	126	0.00047836	0.000268054
213	5.08421	17.9442	1.74265	0.000746413	127	0.000482156	0.000264257
214	5.08421	17.9442	1.74265	0.000746413	128	0.000485953	0.000260461
215	5.08421	17.9442	1.74265	0.000746413	129	0.000489749	0.000256664
216	5.08421	17.9442	1.74265	0.000746413	130	0.000493546	0.000252868
217	5.08421	17.9442	1.74265	0.000746413	131	0.000497342	0.000249071
218	5.08421	17.9442	1.74265	0.000746413	132	0.000501139	0.000245275
219	5.08421	17.9442	1.74265	0.000746413	133	0.000504935	0.000241478
220	5.08421	17.9442	1.74265	0.000746413	134	0.000508732	0.000237682
221	5.08421	17.9442	1.74265	0.000746413	135	0.000512528	0.000233885
222	5.08421	17.9442	1.74265	0.000746413	136	0.000516325	0.000230089
223	5.08421	17.9442	1.74265	0.000746413	137	0.000520121	0.000226292
224	5.08421	17.9442	1.74265	0.000746413	138	0.000523918	0.000222496
225	5.08421	17.9442	1.74265	0.000746413	139	0.000527715	0.000218699
226	5.08421	17.9442	1.74265	0.000746413	140	0.000531511	0.000214902
227	5.08421	17.9442	1.74265	0.000746413	141	0.000535308	0.000211106
228	5.08421	17.9442	1.74265	0.000746413	142	0.000539104	0.000207309
229	5.08421	17.9442	1.74265	0.000746413	143	0.000542901	0.000203513
230	5.08421	17.9442	1.74265	0.000746413	144	0.000546697	0.000199716
231	5.08421	17.9442	1.74265	0.000746413	145	0.000550494	0.00019592
232	5.08421	17.9442	1.74265	0.000746413	146	0.00055429	0.000192123
233	5.08421	17.9442	1.74265	0.000746413	147	0.000558087	0.000188327
234	5.08421	17.9442	1.74265	0.000746413	148	0.000561883	0.00018453
235	3.28235	14.4184	0.942678	0.036802	567	0.00215262	0.0346494
236	3.28235	14.4184	0.942678	0.036802	568	0.00215642	0.0346456
237	2.59765	9.76884	0.805867	0.0755007	974	0.0036978	0.0718029
238	2.59765	9.76884	0.805867	0.0755007	975	0.00370159	0.0717991
239	2.59765	9.76884	0.805867	0.0755007	976	0.00370539	0.0717953
240	2.59765	9.76884	0.805867	0.0755007	977	0.00370919	0.0717915
241	2.59765	9.76884	0.805867	0.0755007	978	0.00371298	0.0717877
242	2.59765	9.76884	0.805867	0.0755007	979	0.00371678	0.0717839
243	2.59765	9.76884	0.805867	0.0755007	980	0.00372058	0.0717801
244	2.59765	9.76884	0.805867	0.0755007	981	0.00372437	0.0717763
245	2.59765	9.76884	0.805867	0.0755007	982	0.00372817	0.0717725
246	2.59765	9.76884	0.805867	0.0755007	983	0.00373197	0.0717687
247	2.59765	9.76884	0.805867	0.0755007	984	0.00373576	0.0717649
248	2.59765	9.76884	0.805867	0.0755007	985	0.00373956	0.0717611
249	2.59765	9.76884	0.805867	0.0755007	986	0.00374336	0.0717573
250	2.59765	9.76884	0.805867	0.0755007	987	0.00374715	0.0717535
251	2.59765	9.76884	0.805867	0.0755007	988	0.00375095	0.0717497
252	2.59765	9.76884	0.805867	0.0755007	989	0.00375475	0.0717459
253	2.59765	9.76884	0.805867	0.0755007	990	0.00375854	0.0717421
254	2.59765	9.76884	0.805867	0.0755007	991	0.00376234	0.0717383
255	2.59765	9.76884	0.805867	0.0755007	992	0.00376614	0.0717345
256	2.59765	9.76884	0.805867	0.0755007	993	0.00376993	0.0717307
257	2.59765	9.76884	0.805867	0.0755007	994	0.00377373	0.0717269
258	2.84762	10.5905	0.89997	0.0477378	831	0.0031549	0.0445829
259	2.84762	10.5905	0.89997	0.0477378	832	0.00315869	0.0445791
260	2.84762	10.5905	0.89997	0.0477378	833	0.00316249	0.0445753
261	2.84762	10.5905	0.89997	0.0477378	834	0.00316629	0.0445715
262	2.84762	10.5905	0.89997	0.0477378	835	0.00317008	0.0445677
263	2.84762	10.5905	0.89997	0.0477378	836	0.00317388	0.0445639
264	2.84762	10.5905	0.89997	0.0477378	837	0.00317768	0.0445601
265	2.84762	10.5905	0.89997	0.0477378	838	0.00318147	0.0445563
266	2.84762	10.5905	0.89997	0.0477378	839	0.00318527	0.0445526
267	2.84762	10.5905	0.89997	0.0477378	840	0.00318907	0.0445488
268	2.84762	10.5905	0.89997	0.0477378	841	0.00319286	0.044545
269	2.84762	10.5905	0.89997	0.0477378	842	0.00319666	0.0445412
270	2.59765	9.76884	0.805867	0.0755007	995	0.00377752	0.0717232
271	2.59765	9.76884	0.805867	0.0755007	996	0.00378132	0.0717194
272	2.59765	9.76884	0.805867	0.0755007	997	0.00378512	0.0717156
273	2.59765	9.76884	0.805867	0.0755007	998	0.00378891	0.0717118
274	2.59765	9.76884	0.805867	0.0755007	999	0.00379271	0.071708
275	3.60153	20.8994	0.883227	0.0444352	772	0.0029309	0.0415043
276	3.60153	20.8994	0.883227	0.0444352	773	0.0029347	0.0415005
277	3.60153	20.8994	0.883227	0.0444352	774	0.0029385	0.0414967
278	3.60153	20.8994	0.883227	0.0444352	775	0.00294229	0.0414929
279	3.60153	20.8994	0.883227	0.0444352	776	0.00294609	0.0414891
280	3.60153	20.8994	0.883227	0.0444352	777	0.00294989	0.0414853
281	3.60153	20.8994	0.883227	0.0444352	778	0.00295368	0.0414815
282	3.60153	20.8994	0.883227	0.0444352	779	0.00295748	0.0414777
283	3.60153	20.8994	0.883227	0.0444352	780	0.00296128	0.0414739
284	3.60153	20.8994	0.883227	0.0444352	781	0.00296507	0.0414701
285	3.20455	18.8838	0.762931	0.0737373	965	0.00366363	0.0700737
286	3.20455	18.8838	0.762931	0.0737373	966	0.00366743	0.0700699
287	3.20455	18.8838	0.762931	0.0737373	967	0.00367122	0.0700661
288	3.20455	18.8838	0.762931	0.0737373	968	0.00367502	0.0700623
289	3.20455	18.8838	0.762931	0.0737373	969	0.00367882	0.0700585
290	3.20455	18.8838	0.762931	0.0737373	970	0.00368261	0.0700547
291	3.20455	18.8838	0.762931	0.0737373	971	0.00368641	0.0700509
292	3.60153	20.8994	0.883227	0.0444352	782	0.00296887	0.0414663
293	3.60153	20.8994	0.883227	0.0444352	783	0.00297267	0.0414625
294	3.60153	20.8994	0.883227	0.0444352	784	0.00297646	0.0414587
295	3.60153	20.8994	0.883227	0.0444352	785	0.00298026	0.0414549
296	3.60153	20.8994	0.883227	0.0444352	786	0.00298405	0.0414511
297	3.60153	20.8994	0.883227	0.0444352	787	0.00298785	0.0414473
298	3.60153	20.8994	0.883227	0.0444352	788	0.00299165	0.0414435
299	3.60153	20.8994	0.883227	0.0444352	789	0.00299544	0.0414397
300	3.60153	20.8994	0.883227	0.0444352	790	0.00299924	0.0414359
301	3.60153	20.8994	0.883227	0.0444352	791	0.00300304	0.0414321
302	3.60153	20.8994	0.883227	0.0444352	792	0.00300683	0.0414283
303	3.60153	20.8994	0.883227	0.0444352	793	0.00301063	0.0414245
304	3.60153	20.8994	0.883227	0.0444352	794	0.00301443	0.0414207
305	3.60153	20.8994	0.883227	0.0444352	795	0.00301822	0.0414169
306	3.60153	20.8994	0.883227	0.0444352	796	0.00302202	0.0414131
307	3.60153	20.8994	0.883227	0.0444352	797	0.00302582	0.0414093
308	3.60153	20.8994	0.883227	0.0444352	798	0.00302961	0.0414056
309	3.60153	20.8994	0.883227	0.0444352	799	0.00303341	0.0414018
310	3.60153	20.8994	0.883227	0.0444352	800	0.00303721	0.041398
311	3.60153	20.8994	0.883227	0.0444352	801	0.003041	0.0413942
312	3.60153	20.8994	0.883227	0.0444352	802	0.0030448	0.0413904
313	3.60153	20.8994	0.883227	0.0444352	803	0.0030486	0.0413866
314	3.60153	20.8994	0.883227	0.0444352	804	0.00305239	0.0413828
315	3.60153	20.8994	0.883227	0.0444352	805	0.00305619	0.041379
316	3.60153	20.8994	0.883227	0.0444352	806	0.00305998	0.0413752
317	3.60153	20.8994	0.883227	0.0444352	807	0.00306378	0.0413714
318	3.60153	20.8994	0.883227	0.0444352	808	0.00306758	0.0413676
319	3.60153	20.8994	0.883227	0.0444352	809	0.00307137	0.0413638
320	3.60153	20.8994	0.883227	0.0444352	810	0.00307517	0.04136
321	3.60153	20.8994	0.883227	0.0444352	811	0.00307897	0.0413562
322	3.60153	20.8994	0.883227	0.0444352	812	0.00308276	0.0413524
323	3.60153	20.8994	0.883227	0.0444352	813	0.00308656	0.0413486
324	3.60153	20.8994	0.883227	0.0444352	814	0.00309036	0.0413448
325	3.60153	20.8994	0.883227	0.0444352	815	0.00309415	0.041341
326	3.60153	20.8994	0.883227	0.0444352	816	0.00309795	0.0413372
327	3.60153	20.8994	0.883227	0.0444352	817	0.00310175	0.0413334
328	3.60153	20.8994	0.883227	0.0444352	818	0.00310554	0.0413296
329	3.60153	20.8994	0.883227	0.0444352	819	0.00310934	0.0413258
330	3.60153	20.8994	0.883227	0.0444352	820	0.00311314	0.041322
331	3.60153	20.8994	0.883227	0.0444352	821	0.00311693	0.0413182
332	3.60153	20.8994	0.883227	0.0444352	822	0.00312073	0.0413144
333	1	14.0575	0.0711333	1	2123	0.00805998	0.99194
334	1	14.0575	0.0711333	1	2124	0.00806378	0.991936
335	1	14.0575	0.0711333	1	2125	0.00806758	0.991932
336	1	14.0575	0.0711333	1	2126	0.00807137	0.991929
337	1	14.0575	0.0711333	1	2127	0.00807517	0.991925
338	1	14.0575	0.0711333	1	2128	0.00807897	0.991921
339	1	14.0575	0.0711333	1	2129	0.00808276	0.991917
340	1	14.0575	0.0711333	1	2130	0.00808656	0.991913
341	1	14.0575	0.0711333	1	2131	0.00809036	0.99191
342	1	14.0575	0.0711333	1	2132	0.00809415	0.991906
343	1	14.0575	0.0711333	1	2133	0.00809795	0.991902
344	1	14.0575	0.0711333	1	2134	0.00810175	0.991898
345	1	14.0575	0.0711333	1	2135	0.00810554	0.991894
346	1	14.0575	0.0711333	1	2136	0.00810934	0.991891
347	1	14.0575	0.0711333	1	2137	0.00811314	0.991887
348	1	14.0575	0.0711333	1	2138	0.00811693	0.991883
349	1	14.0575	0.0711333	1	2139	0.00812073	0.991879
350	1	14.0575	0.0711333	1	2140	0.00812453	0.991875
351	1	14.0575	0.0711333	1	2141	0.00812832	0.991872
352	1	14.0575	0.0711333	1	2142	0.00813212	0.991868
353	1	14.0575	0.0711333	1	2143	0.00813591	0.991864
354	1	14.0575	0.0711333	1	2144	0.00813971	0.99186
355	1	14.0575	0.0711333	1	2145	0.00814351	0.991856
356	1	14.0575	0.0711333	1	2146	0.0081473	0.991853
357	1	14.0575	0.0711333	1	2147	0.0081511	0.991849
358	1	14.0575	0.0711333	1	2148	0.0081549	0.991845
359	1	14.0575	0.0711333	1	2149	0.00815869	0.991841
360	1	14.0575	0.0711333	1	2150	0.00816249	0.991838
361	1	14.0575	0.0711333	1	2151	0.00816629	0.991834
362	1	14.0575	0.0711333	1	2152	0.00817008	0.99183
363	1	14.0575	0.0711333	1	2153	0.00817388	0.991826
364	1	14.0575	0.0711333	1	2154	0.00817768	0.991822
365	1	14.0575	0.0711333	1	2155	0.00818147	0.991819
366	1	14.0575	0.0711333	1	2156	0.00818527	0.991815
367	1	14.0575	0.0711333	1	2157	0.00818907	0.991811
368	1	14.0575	0.0711333	1	2158	0.00819286	0.991807
369	2.02105	120.445	0.103245	0.560656	1891	0.0071792	0.553477
370	2.02105	120.445	0.103245	0.560656	1892	0.00718299	0.553473
371	2.02105	120.445	0.103245	0.560656	1893	0.00718679	0.55347
372	2.02105	120.445	0.103245	0.560656	1894	0.00719058	0.553466
373	2.02105	120.445	0.103245	0.560656	1895	0.00719438	0.553462
374	2.02105	120.445	0.103245	0.560656	1896	0.00719818	0.553458
375	2.02105	120.445	0.103245	0.560656	1897	0.00720197	0.553454
376	2.02105	120.445	0.103245	0.560656	1898	0.00720577	0.553451
377	2.02105	120.445	0.103245	0.560656	1899	0.00720957	0.553447
378	2.02105	120.445	0.103245	0.560656	1900	0.00721336	0.553443
379	2.02105	120.445	0.103245	0.560656	1901	0.00721716	0.553439
380	2.02105	120.445	0.103245	0.560656	1902	0.00722096	0.553435
381	2.02105	120.445	0.103245	0.560656	1903	0.00722475	0.553432
382	2.02105	120.445	0.103245	0.560656	1904	0.00722855	0.553428
383	2.02105	120.445	0.103245	0.560656	1905	0.00723235	0.553424
384	2.02105	120.445	0.103245	0.560656	1906	0.00723614	0.55342
385	2.02105	120.445	0.103245	0.560656	1907	0.00723994	0.553416
386	2.02105	120.445	0.103245	0.560656	1908	0.00724374	0.553413
387	2.02105	120.445	0.103245	0.560656	1909	0.00724753	0.553409
388	2.02105	120.445	0.103245	0.560656	1910	0.00725133	0.553405
389	2.02105	120.445	0.103245	0.560656	1911	0.00725513	0.553401
390			0	0.31606	1553	0.00589598	0.310164
391			0	0.31606	1554	0.00589977	0.31016
392			0	0.31606	1555	0.00590357	0.310156
393			0	0.31606	1556	0.00590737	0.310153
394			0	0.31606	1557	0.00591116	0.310149
395			0	0.31606	1558	0.00591496	0.310145
396			0	0.31606	1559	0.00591875	0.310141
397			0	0.31606	1560	0.00592255	0.310137
398			0	0.31606	1561	0.00592635	0.310134
399			0	0.31606	1562	0.00593014	0.31013
400			0	0.31606	1563	0.00593394	0.310126
401			0	0.31606	1564	0.00593774	0.310122
402			0	0.31606	1565	0.00594153	0.310118
403			0	0.31606	1566	0.00594533	0.310115
404			0	0.31606	1567	0.00594913	0.310111
405			0	0.31606	1568	0.00595292	0.310107
406			0	0.31606	1569	0.00595672	0.310103
407			0	0.31606	1570	0.00596052	0.310099
408			0	0.31606	1571	0.00596431	0.310096
409			0	0.31606	1572	0.00596811	0.310092
410			0	0.31606	1573	0.00597191	0.310088
411			0	0.31606	1574	0.0059757	0.310084
412			0	0.31606	1575	0.0059795	0.310081
413			0	0.31606	1576	0.0059833	0.310077
414			0	0.31606	1577	0.00598709	0.310073
415			0	0.31606	1578	0.00599089	0.310069
416			0	0.31606	1579	0.00599468	0.310065
417			0	0.31606	1580	0.00599848	0.310062
418			0	0.31606	1581	0.00600228	0.310058
419			0	0.31606	1582	0.00600607	0.310054
420			0	0.31606	1583	0.00600987	0.31005
421			0	0.31606	1584	0.00601367	0.310046
422			0	0.31606	1585	0.00601746	0.310043
423			0	0.31606	1586	0.00602126	0.310039
424					2405	0.0091306	-0.0091306
425					2406	0.0091344	-0.0091344
426					2407	0.00913819	-0.00913819
427					2408	0.00914199	-0.00914199
428					2409	0.00914579	-0.00914579
429					2410	0.00914958	-0.00914958
430					2411	0.00915338	-0.00915338
431					2412	0.00915718	-0.00915718
432					2413	0.00916097	-0.00916097
433					2414	0.00916477	-0.00916477
434					2415	0.00916856	-0.00916856
435					2416	0.00917236	-0.00917236
436					2417	0.00917616	-0.00917616
437					2418	0.00917995	-0.00917995
438					2419	0.00918375	-0.00918375
439					2420	0.00918755	-0.00918755
440					2421	0.00919134	-0.00919134
441					2422	0.00919514	-0.00919514
442					2423	0.00919894	-0.00919894
443					2424	0.00920273	-0.00920273
444					2425	0.00920653	-0.00920653
445					2426	0.00921033	-0.00921033
446					2427	0.00921412	-0.00921412
447					2428	0.00921792	-0.00921792
448					2429	0.00922172	-0.00922172
449					2430	0.00922551	-0.00922551
450					2431	0.00922931	-0.00922931
451					2432	0.00923311	-0.00923311
452					2433	0.0092369	-0.0092369
453					2434	0.0092407	-0.0092407
454					2435	0.0092445	-0.0092445
455					2436	0.00924829	-0.00924829
456					2437	0.00925209	-0.00925209
457					2438	0.00925588	-0.00925588
458					2439	0.00925968	-0.00925968
459					2440	0.00926348	-0.00926348
460					2441	0.00926727	-0.00926727
461					2442	0.00927107	-0.00927107
462					2443	0.00927487	-0.00927487
463					2444	0.00927866	-0.00927866
464					2445	0.00928246	-0.00928246
465					2446	0.00928626	-0.00928626
466					2447	0.00929005	-0.00929005
467					2448	0.00929385	-0.00929385
468					2449	0.00929765	-0.00929765
469					2450	0.00930144	-0.00930144
470					2451	0.00930524	-0.00930524
471					2452	0.00930904	-0.00930904
472					2453	0.00931283	-0.00931283
473					2454	0.00931663	-0.00931663
474					2455	0.00932043	-0.00932043
475					2456	0.00932422	-0.00932422
476					2457	0.00932802	-0.00932802
477					2458	0.00933181	-0.00933181
478					2459	0.00933561	-0.00933561
479					2460	0.00933941	-0.00933941
480					2461	0.0093432	-0.0093432
481					2462	0.009347	-0.009347
482					2463	0.0093508	-0.0093508
483					2464	0.00935459	-0.00935459
484					2465	0.00935839	-0.00935839
485					2466	0.00936219	-0.00936219
486					2467	0.00936598	-0.00936598
487					2468	0.00936978	-0.00936978
488					2469	0.00937358	-0.00937358
489					2470	0.00937737	-0.00937737
490					2471	0.00938117	-0.00938117
491					2472	0.00938497	-0.00938497
492					2473	0.00938876	-0.00938876
493					2474	0.00939256	-0.00939256
494					2475	0.00939636	-0.00939636
495					2476	0.00940015	-0.00940015
496					2477	0.00940395	-0.00940395
497					2478	0.00940774	-0.00940774
498					2479	0.00941154	-0.00941154
499					2480	0.00941534	-0.00941534
500					2481	0.00941913	-0.00941913
501					2482	0.00942293	-0.00942293
502					2483	0.00942673	-0.00942673
503					2484	0.00943052	-0.00943052
504					2485	0.00943432	-0.00943432
505					2486	0.00943812	-0.00943812
506					2487	0.00944191	-0.00944191
507					2488	0.00944571	-0.00944571
508					2489	0.00944951	-0.00944951
509					2490	0.0094533	-0.0094533
510					2491	0.0094571	-0.0094571
511					2492	0.0094609	-0.0094609
512					2493	0.00946469	-0.00946469
513					2494	0.00946849	-0.00946849
514					2495	0.00947229	-0.00947229
515					2496	0.00947608	-0.00947608
516	0		0	0.31606	1587	0.00602506	0.310035
517	0		0	0.31606	1588	0.00602885	0.310031
518	0		0	0.31606	1589	0.00603265	0.310027
519	0		0	0.31606	1590	0.00603645	0.310024
520	0		0	0.31606	1591	0.00604024	0.31002
521	0		0	0.31606	1592	0.00604404	0.310016
522	0		0	0.31606	1593	0.00604784	0.310012
523	0		0	0.31606	1594	0.00605163	0.310008
524	0		0	0.31606	1595	0.00605543	0.310005
525	0		0	0.31606	1596	0.00605923	0.310001
526	0		0	0.31606	1597	0.00606302	0.309997
527	0		0	0.31606	1598	0.00606682	0.309993
528	0		0	0.31606	1599	0.00607062	0.309989
529	0		0	0.31606	1600	0.00607441	0.309986
530	0		0	0.31606	1601	0.00607821	0.309982
531	0.494792	9.68603	0.00830168	0.560656	1720	0.00652999	0.554126
532	0.494792	9.68603	0.00830168	0.560656	1721	0.00653379	0.554123
533	0.494792	9.68603	0.00830168	0.560656	1722	0.00653759	0.554119
534	0.494792	9.68603	0.00830168	0.560656	1723	0.00654138	0.554115
535	0.494792	9.68603	0.00830168	0.560656	1724	0.00654518	0.554111
536	0.494792	9.68603	0.00830168	0.560656	1725	0.00654897	0.554107
537	0.494792	9.68603	0.00830168	0.560656	1726	0.00655277	0.554104
538	0.494792	9.68603	0.00830168	0.560656	1727	0.00655657	0.5541
539	0.494792	9.68603	0.00830168	0.560656	1728	0.00656036	0.554096
540	0.494792	9.68603	0.00830168	0.560656	1729	0.00656416	0.554092
541	0.494792	9.68603	0.00830168	0.560656	1730	0.00656796	0.554088
542	0.494792	9.68603	0.00830168	0.560656	1731	0.00657175	0.554085
543	0.494792	9.68603	0.00830168	0.560656	1732	0.00657555	0.554081
544	0.494792	9.68603	0.00830168	0.560656	1733	0.00657935	0.554077
545	0.494792	9.68603	0.00830168	0.560656	1734	0.00658314	0.554073
546	0.494792	9.68603	0.00830168	0.560656	1735	0.00658694	0.554069
547	0.494792	9.68603	0.00830168	0.560656	1736	0.00659074	0.554066
548	0.494792	9.68603	0.00830168	0.560656	1737	0.00659453	0.554062
549	0.494792	9.68603	0.00830168	0.560656	1738	0.00659833	0.554058
550	0.494792	9.68603	0.00830168	0.560656	1739	0.00660213	0.554054
551	0.494792	9.68603	0.00830168	0.560656	1740	0.00660592	0.554051
552	0.494792	9.68603	0.00830168	0.560656	1741	0.00660972	0.554047
553	0.494792	9.68603	0.00830168	0.560656	1742	0.00661352	0.554043
554	0.494792	9.68603	0.00830168	0.560656	1743	0.00661731	0.554039
555	0.494792	9.68603	0.00830168	0.560656	1744	0.00662111	0.554035
556	0.494792	9.68603	0.00830168	0.560656	1745	0.00662491	0.554032
557	0.494792	9.68603	0.00830168	0.560656	1746	0.0066287	0.554028
558	0.494792	9.68603	0.00830168	0.560656	1747	0.0066325	0.554024
559	0.494792	9.68603	0.00830168	0.560656	1748	0.00663629	0.55402
560	0.494792	9.68603	0.00830168	0.560656	1749	0.00664009	0.554016
561	0.494792	9.68603	0.00830168	0.560656	1750	0.00664389	0.554013
562	0.494792	9.68603	0.00830168	0.560656	1751	0.00664768	0.554009
563	0.494792	9.68603	0.00830168	0.560656	1752	0.00665148	0.554005
564	0.494792	9.68603	0.00830168	0.560656	1753	0.00665528	0.554001
565	0.494792	9.68603	0.00830168	0.560656	1754	0.00665907	0.553997
566	0.494792	9.68603	0.00830168	0.560656	1755	0.00666287	0.553994
567	0.494792	9.68603	0.00830168	0.560656	1756	0.00666667	0.55399
568	0.494792	9.68603	0.00830168	0.560656	1757	0.00667046	0.553986
569	0.494792	9.68603	0.00830168	0.560656	1758	0.00667426	0.553982
570	0.494792	9.68603	0.00830168	0.560656	1759	0.00667806	0.553978
571	0.494792	9.68603	0.00830168	0.560656	1760	0.00668185	0.553975
572	0.494792	9.68603	0.00830168	0.560656	1761	0.00668565	0.553971
573	0.494792	9.68603	0.00830168	0.560656	1762	0.00668945	0.553967
574	0.494792	9.68603	0.00830168	0.560656	1763	0.00669324	0.553963
575	0.494792	9.68603	0.00830168	0.560656	1764	0.00669704	0.553959
576	0.494792	9.68603	0.00830168	0.560656	1765	0.00670084	0.553956
577	0.494792	9.68603	0.00830168	0.560656	1766	0.00670463	0.553952
578	0.494792	9.68603	0.00830168	0.560656	1767	0.00670843	0.553948
579	0.494792	9.68603	0.00830168	0.560656	1768	0.00671222	0.553944
580	0.494792	9.68603	0.00830168	0.560656	1769	0.00671602	0.55394
581	0.494792	9.68603	0.00830168	0.560656	1770	0.00671982	0.553937
582	0.494792	9.68603	0.00830168	0.560656	1771	0.00672361	0.553933
583	0.494792	9.68603	0.00830168	0.560656	1772	0.00672741	0.553929
584	0.494792	9.68603	0.00830168	0.560656	1773	0.00673121	0.553925
585	0.494792	9.68603	0.00830168	0.560656	1774	0.006735	0.553921
586	0.494792	9.68603	0.00830168	0.560656	1775	0.0067388	0.553918
587	0.494792	9.68603	0.00830168	0.560656	1776	0.0067426	0.553914
588	0.494792	9.68603	0.00830168	0.560656	1777	0.00674639	0.55391
589	0.494792	9.68603	0.00830168	0.560656	1778	0.00675019	0.553906
590	0.494792	9.68603	0.00830168	0.560656	1779	0.00675399	0.553902
591	0.494792	9.68603	0.00830168	0.560656	1780	0.00675778	0.553899
592	0.494792	9.68603	0.00830168	0.560656	1781	0.00676158	0.553895
593	0.494792	9.68603	0.00830168	0.560656	1782	0.00676538	0.553891
594	0.494792	9.68603	0.00830168	0.560656	1783	0.00676917	0.553887
595	0.494792	9.68603	0.00830168	0.560656	1784	0.00677297	0.553883
596	0.494792	9.68603	0.00830168	0.560656	1785	0.00677677	0.55388
597	0.494792	9.68603	0.00830168	0.560656	1786	0.00678056	0.553876
598	0.494792	9.68603	0.00830168	0.560656	1787	0.00678436	0.553872
599	0.494792	9.68603	0.00830168	0.560656	1788	0.00678815	0.553868
600	0.494792	9.68603	0.00830168	0.560656	1789	0.00679195	0.553864
601	0.494792	9.68603	0.00830168	0.560656	1790	0.00679575	0.553861
602	0.494792	9.68603	0.00830168	0.560656	1791	0.00679954	0.553857
603	0.494792	9.68603	0.00830168	0.560656	1792	0.00680334	0.553853
604	0.494792	9.68603	0.00830168	0.560656	1793	0.00680714	0.553849
605	0.494792	9.68603	0.00830168	0.560656	1794	0.00681093	0.553845
606	0.494792	9.68603	0.00830168	0.560656	1795	0.00681473	0.553842
607	0.494792	9.68603	0.00830168	0.560656	1796	0.00681853	0.553838
608	0.494792	9.68603	0.00830168	0.560656	1797	0.00682232	0.553834
609	0.494792	9.68603	0.00830168	0.560656	1798	0.00682612	0.55383
610	0.494792	9.68603	0.00830168	0.560656	1799	0.00682992	0.553827
611	0.494792	9.68603	0.00830168	0.560656	1800	0.00683371	0.553823
612	0.494792	9.68603	0.00830168	0.560656	1801	0.00683751	0.553819
613	0.494792	9.68603	0.00830168	0.560656	1802	0.00684131	0.553815
614	0.494792	9.68603	0.00830168	0.560656	1803	0.0068451	0.553811
615	0.494792	9.68603	0.00830168	0.560656	1804	0.0068489	0.553808
616	0.494792	9.68603	0.00830168	0.560656	1805	0.0068527	0.553804
617	0.494792	9.68603	0.00830168	0.560656	1806	0.00685649	0.5538
618	0.494792	9.68603	0.00830168	0.560656	1807	0.00686029	0.553796
619	0.494792	9.68603	0.00830168	0.560656	1808	0.00686409	0.553792
620	0.494792	9.68603	0.00830168	0.560656	1809	0.00686788	0.553789
621	0.494792	9.68603	0.00830168	0.560656	1810	0.00687168	0.553785
622	0.494792	9.68603	0.00830168	0.560656	1811	0.00687547	0.553781
623	0.494792	9.68603	0.00830168	0.560656	1812	0.00687927	0.553777
624	0.494792	9.68603	0.00830168	0.560656	1813	0.00688307	0.553773
625	0.494792	9.68603	0.00830168	0.560656	1814	0.00688686	0.55377
626	0.494792	9.68603	0.00830168	0.560656	1815	0.00689066	0.553766
627	0.494792	9.68603	0.00830168	0.560656	1816	0.00689446	0.553762
628	0.494792	9.68603	0.00830168	0.560656	1817	0.00689825	0.553758
629	0.494792	9.68603	0.00830168	0.560656	1818	0.00690205	0.553754
630	0.494792	9.68603	0.00830168	0.560656	1819	0.00690585	0.553751
631	0.494792	9.68603	0.00830168	0.560656	1820	0.00690964	0.553747
632	0.494792	9.68603	0.00830168	0.560656	1821	0.00691344	0.553743
633	0.494792	9.68603	0.00830168	0.560656	1822	0.00691724	0.553739
634	0.494792	9.68603	0.00830168	0.560656	1823	0.00692103	0.553735
635	0.494792	9.68603	0.00830168	0.560656	1824	0.00692483	0.553732
636	0.494792	9.68603	0.00830168	0.560656	1825	0.00692863	0.553728
637	0.494792	9.68603	0.00830168	0.560656	1826	0.00693242	0.553724
638	0.494792	9.68603	0.00830168	0.560656	1827	0.00693622	0.55372
639	0.494792	9.68603	0.00830168	0.560656	1828	0.00694002	0.553716
640	1	14.0575	0.0711333	1	2159	0.00819666	0.991803
641	1	14.0575	0.0711333	1	2160	0.00820046	0.9918
642	1	14.0575	0.0711333	1	2161	0.00820425	0.991796
643	1.51596	18.493	0.169308	0.650484	2043	0.00775626	0.642727
644	1.51596	18.493	0.169308	0.650484	2044	0.00776006	0.642724
645	1.51596	18.493	0.169308	0.650484	2045	0.00776386	0.64272
646	1.51596	18.493	0.169308	0.650484	2046	0.00776765	0.642716
647	1.51596	18.493	0.169308	0.650484	2047	0.00777145	0.642712
648	3.06383	162.465	0.239846	0.312269	1330	0.00504935	0.30722
649	3.06383	162.465	0.239846	0.312269	1331	0.00505315	0.307216
650	3.06383	162.465	0.239846	0.312269	1332	0.00505695	0.307213
651	3.06383	162.465	0.239846	0.312269	1333	0.00506074	0.307209
652	3.06383	162.465	0.239846	0.312269	1334	0.00506454	0.307205
653	3.06383	162.465	0.239846	0.312269	1335	0.00506834	0.307201
654	3.06383	162.465	0.239846	0.312269	1336	0.00507213	0.307197
655	3.06383	162.465	0.239846	0.312269	1337	0.00507593	0.307194
656	3.06383	162.465	0.239846	0.312269	1338	0.00507973	0.30719
657	2.04301	23.0111	0.283986	0.406865	1636	0.00621109	0.400654
658	2.04301	23.0111	0.283986	0.406865	1637	0.00621488	0.40065
659	2.04301	23.0111	0.283986	0.406865	1638	0.00621868	0.400646
660	2.04301	23.0111	0.283986	0.406865	1639	0.00622248	0.400642
661	2.04301	23.0111	0.283986	0.406865	1640	0.00622627	0.400639
662	2.04301	23.0111	0.283986	0.406865	1641	0.00623007	0.400635
663	3.06383	162.465	0.239846	0.312269	1339	0.00508352	0.307186
664	3.06383	162.465	0.239846	0.312269	1340	0.00508732	0.307182
665	3.06383	162.465	0.239846	0.312269	1341	0.00509112	0.307178
666	3.06383	162.465	0.239846	0.312269	1342	0.00509491	0.307175
667	3.06383	162.465	0.239846	0.312269	1343	0.00509871	0.307171
668	3.06383	162.465	0.239846	0.312269	1344	0.00510251	0.307167
669	3.06383	162.465	0.239846	0.312269	1345	0.0051063	0.307163
670	3.06383	162.465	0.239846	0.312269	1346	0.0051101	0.307159
671	3.06383	162.465	0.239846	0.312269	1347	0.0051139	0.307156
672	3.06383	162.465	0.239846	0.312269	1348	0.00511769	0.307152
673	3.06383	162.465	0.239846	0.312269	1349	0.00512149	0.307148
674	3.06383	162.465	0.239846	0.312269	1350	0.00512528	0.307144
675	3.06383	162.465	0.239846	0.312269	1351	0.00512908	0.30714
676	1	7.65807	0.130582	1	2162	0.00820805	0.991792
677	1	7.65807	0.130582	1	2163	0.00821185	0.991788
678	1	7.65807	0.130582	1	2164	0.00821564	0.991784
679	1	7.65807	0.130582	1	2165	0.00821944	0.991781
680	1	7.65807	0.130582	1	2166	0.00822323	0.991777
681	1	7.65807	0.130582	1	2167	0.00822703	0.991773
682	1	7.65807	0.130582	1	2168	0.00823083	0.991769
683	1	7.65807	0.130582	1	2169	0.00823462	0.991765
684	1	7.65807	0.130582	1	2170	0.00823842	0.991762
685	1	7.65807	0.130582	1	2171	0.00824222	0.991758
686	1	7.65807	0.130582	1	2172	0.00824601	0.991754
687	1	7.65807	0.130582	1	2173	0.00824981	0.99175
688	1	7.65807	0.130582	1	2174	0.00825361	0.991746
689	1	7.65807	0.130582	1	2175	0.0082574	0.991743
690	1	7.65807	0.130582	1	2176	0.0082612	0.991739
691	1	7.65807	0.130582	1	2177	0.008265	0.991735
692	1	7.65807	0.130582	1	2178	0.00826879	0.991731
693	1	7.65807	0.130582	1	2179	0.00827259	0.991727
694	1	7.65807	0.130582	1	2180	0.00827639	0.991724
695	1	7.65807	0.130582	1	2181	0.00828018	0.99172
696	1	7.65807	0.130582	1	2182	0.00828398	0.991716
697	1	7.65807	0.130582	1	2183	0.00828778	0.991712
698	1	7.65807	0.130582	1	2184	0.00829157	0.991708
699	1	7.65807	0.130582	1	2185	0.00829537	0.991705
700	1	7.65807	0.130582	1	2186	0.00829916	0.991701
701	1	7.65807	0.130582	1	2187	0.00830296	0.991697
702	1	7.65807	0.130582	1	2188	0.00830676	0.991693
703	1	7.65807	0.130582	1	2189	0.00831055	0.991689
704	1	7.65807	0.130582	1	2190	0.00831435	0.991686
705	1	7.65807	0.130582	1	2191	0.00831815	0.991682
706	1	7.65807	0.130582	1	2192	0.00832194	0.991678
707	1	7.65807	0.130582	1	2193	0.00832574	0.991674
708	1	7.65807	0.130582	1	2194	0.00832954	0.99167
709	1	7.65807	0.130582	1	2195	0.00833333	0.991667
710	1	7.65807	0.130582	1	2196	0.00833713	0.991663
711	1	7.65807	0.130582	1	2197	0.00834093	0.991659
712	1	7.65807	0.130582	1	2198	0.00834472	0.991655
713	1	7.65807	0.130582	1	2199	0.00834852	0.991651
714	1	7.65807	0.130582	1	2200	0.00835232	0.991648
715	1	7.65807	0.130582	1	2201	0.00835611	0.991644
716	1	7.65807	0.130582	1	2202	0.00835991	0.99164
717	1	7.65807	0.130582	1	2203	0.00836371	0.991636
718	1	7.65807	0.130582	1	2204	0.0083675	0.991632
719	1	7.65807	0.130582	1	2205	0.0083713	0.991629
720	1	7.65807	0.130582	1	2206	0.00837509	0.991625
721	1	7.65807	0.130582	1	2207	0.00837889	0.991621
722	1	7.65807	0.130582	1	2208	0.00838269	0.991617
723	1	7.65807	0.130582	1	2209	0.00838648	0.991614
724	1	7.65807	0.130582	1	2210	0.00839028	0.99161
725	1	7.65807	0.130582	1	2211	0.00839408	0.991606
726	1	7.65807	0.130582	1	2212	0.00839787	0.991602
727	1	7.65807	0.130582	1	2213	0.00840167	0.991598
728	1	7.65807	0.130582	1	2214	0.00840547	0.991595
729	1	7.65807	0.130582	1	2215	0.00840926	0.991591
730	1	7.65807	0.130582	1	2216	0.00841306	0.991587
731	1	7.65807	0.130582	1	2217	0.00841686	0.991583
732	1	7.65807	0.130582	1	2218	0.00842065	0.991579
733	1	7.65807	0.130582	1	2219	0.00842445	0.991576
734	1	7.65807	0.130582	1	2220	0.00842825	0.991572
735	1	7.65807	0.130582	1	2221	0.00843204	0.991568
736	1	7.65807	0.130582	1	2222	0.00843584	0.991564
737	1	7.65807	0.130582	1	2223	0.00843964	0.99156
738	1	7.65807	0.130582	1	2224	0.00844343	0.991557
739	1	7.65807	0.130582	1	2225	0.00844723	0.991553
740	1	7.65807	0.130582	1	2226	0.00845103	0.991549
741	1	7.65807	0.130582	1	2227	0.00845482	0.991545
742	1	7.65807	0.130582	1	2228	0.00845862	0.991541
743	1	7.65807	0.130582	1	2229	0.00846241	0.991538
744	1	7.65807	0.130582	1	2230	0.00846621	0.991534
745	1	7.65807	0.130582	1	2231	0.00847001	0.99153
746	1	7.65807	0.130582	1	2232	0.0084738	0.991526
747	1	7.65807	0.130582	1	2233	0.0084776	0.991522
748	1	7.65807	0.130582	1	2234	0.0084814	0.991519
749	1	7.65807	0.130582	1	2235	0.00848519	0.991515
750	1	7.65807	0.130582	1	2236	0.00848899	0.991511
751	1	7.65807	0.130582	1	2237	0.00849279	0.991507
752	1	7.65807	0.130582	1	2238	0.00849658	0.991503
753	1	7.65807	0.130582	1	2239	0.00850038	0.9915
754	1	7.65807	0.130582	1	2240	0.00850418	0.991496
755	1	7.65807	0.130582	1	2241	0.00850797	0.991492
756	1	7.65807	0.130582	1	2242	0.00851177	0.991488
757	1	7.65807	0.130582	1	2243	0.00851557	0.991484
758	1	7.65807	0.130582	1	2244	0.00851936	0.991481
759	1	7.65807	0.130582	1	2245	0.00852316	0.991477
760	1	7.65807	0.130582	1	2246	0.00852696	0.991473
761	1	7.65807	0.130582	1	2247	0.00853075	0.991469
762	1	7.65807	0.130582	1	2248	0.00853455	0.991465
763	1	7.65807	0.130582	1	2249	0.00853834	0.991462
764	1	7.65807	0.130582	1	2250	0.00854214	0.991458
765	1	7.65807	0.130582	1	2251	0.00854594	0.991454
766	1	7.65807	0.130582	1	2252	0.00854973	0.99145
767	1	7.65807	0.130582	1	2253	0.00855353	0.991446
768	1	7.65807	0.130582	1	2254	0.00855733	0.991443
769	1	7.65807	0.130582	1	2255	0.00856112	0.991439
770	1	7.65807	0.130582	1	2256	0.00856492	0.991435
771	1	7.65807	0.130582	1	2257	0.00856872	0.991431
772	0.659649	5.90643	0.0540705	0.650484	2048	0.00777525	0.642708
773	0.659649	5.90643	0.0540705	0.650484	2049	0.00777904	0.642705
774	0.659649	5.90643	0.0540705	0.650484	2050	0.00778284	0.642701
775	0.326389	4.16936	0.00615436	0.312269	1352	0.00513288	0.307137
776	0.326389	4.16936	0.00615436	0.312269	1353	0.00513667	0.307133
777	0.326389	4.16936	0.00615436	0.312269	1354	0.00514047	0.307129
778	0.326389	4.16936	0.00615436	0.312269	1355	0.00514427	0.307125
779	0.326389	4.16936	0.00615436	0.312269	1356	0.00514806	0.307121
780	0.326389	4.16936	0.00615436	0.312269	1357	0.00515186	0.307118
781	0.326389	4.16936	0.00615436	0.312269	1358	0.00515566	0.307114
782	0.326389	4.16936	0.00615436	0.312269	1359	0.00515945	0.30711
783	0.326389	4.16936	0.00615436	0.312269	1360	0.00516325	0.307106
784	0.326389	4.16936	0.00615436	0.312269	1361	0.00516705	0.307102
785	0.326389	4.16936	0.00615436	0.312269	1362	0.00517084	0.307099
786	0.326389	4.16936	0.00615436	0.312269	1363	0.00517464	0.307095
787	0.326389	4.16936	0.00615436	0.312269	1364	0.00517844	0.307091
788	0.326389	4.16936	0.00615436	0.312269	1365	0.00518223	0.307087
789	0	1.91408	0	0.155154	1164	0.00441913	0.150735
790	0	1.91408	0	0.155154	1165	0.00442293	0.150731
791	0	1.91408	0	0.155154	1166	0.00442673	0.150727
792	0	1.91408	0	0.155154	1167	0.00443052	0.150723
793	0	1.91408	0	0.155154	1168	0.00443432	0.15072
794	0	1.91408	0	0.155154	1169	0.00443812	0.150716
795	0	1.91408	0	0.155154	1170	0.00444191	0.150712
796	0	1.91408	0	0.155154	1171	0.00444571	0.150708
797	0	1.91408	0	0.155154	1172	0.00444951	0.150704
798	0	1.91408	0	0.155154	1173	0.0044533	0.150701
799	0	1.91408	0	0.155154	1174	0.0044571	0.150697
800	0	1.91408	0	0.155154	1175	0.0044609	0.150693
801	0	1.91408	0	0.155154	1176	0.00446469	0.150689
802	0	1.91408	0	0.155154	1177	0.00446849	0.150685
803	0	1.91408	0	0.155154	1178	0.00447229	0.150682
804	0	1.91408	0	0.155154	1179	0.00447608	0.150678
805	0	1.91408	0	0.155154	1180	0.00447988	0.150674
806	0	1.91408	0	0.155154	1181	0.00448368	0.15067
807	0	1.91408	0	0.155154	1182	0.00448747	0.150667
808					2497	0.00947988	-0.00947988
809					2498	0.00948368	-0.00948368
810					2499	0.00948747	-0.00948747
811					2500	0.00949127	-0.00949127
812					2501	0.00949506	-0.00949506
813					2502	0.00949886	-0.00949886
814					2503	0.00950266	-0.00950266
815					2504	0.00950645	-0.00950645
816					2505	0.00951025	-0.00951025
817					2506	0.00951405	-0.00951405
818					2507	0.00951784	-0.00951784
819					2508	0.00952164	-0.00952164
820					2509	0.00952544	-0.00952544
821					2510	0.00952923	-0.00952923
822					2511	0.00953303	-0.00953303
823					2512	0.00953683	-0.00953683
824					2513	0.00954062	-0.00954062
825					2514	0.00954442	-0.00954442
826					2515	0.00954822	-0.00954822
827					2516	0.00955201	-0.00955201
828					2517	0.00955581	-0.00955581
829					2518	0.00955961	-0.00955961
830					2519	0.0095634	-0.0095634
831					2520	0.0095672	-0.0095672
832					2521	0.00957099	-0.00957099
833					2522	0.00957479	-0.00957479
834					2523	0.00957859	-0.00957859
835					2524	0.00958238	-0.00958238
836					2525	0.00958618	-0.00958618
837					2526	0.00958998	-0.00958998
838					2527	0.00959377	-0.00959377
839					2528	0.00959757	-0.00959757
840					2529	0.00960137	-0.00960137
841					2530	0.00960516	-0.00960516
842					2531	0.00960896	-0.00960896
843					2532	0.00961276	-0.00961276
844					2533	0.00961655	-0.00961655
845					2534	0.00962035	-0.00962035
846					2535	0.00962415	-0.00962415
847					2536	0.00962794	-0.00962794
848					2537	0.00963174	-0.00963174
849					2538	0.00963554	-0.00963554
850					2539	0.00963933	-0.00963933
851					2540	0.00964313	-0.00964313
852	2.02105	120.445	0.103245	0.560656	1912	0.00725892	0.553398
853	2.02105	120.445	0.103245	0.560656	1913	0.00726272	0.553394
854	2.02105	120.445	0.103245	0.560656	1914	0.00726651	0.55339
855	2.02105	120.445	0.103245	0.560656	1915	0.00727031	0.553386
856	2.02105	120.445	0.103245	0.560656	1916	0.00727411	0.553382
857	2.02105	120.445	0.103245	0.560656	1917	0.0072779	0.553379
858	2.02105	120.445	0.103245	0.560656	1918	0.0072817	0.553375
859	2.02105	120.445	0.103245	0.560656	1919	0.0072855	0.553371
860	2.02105	120.445	0.103245	0.560656	1920	0.00728929	0.553367
861	2.02105	120.445	0.103245	0.560656	1921	0.00729309	0.553363
862	2.02105	120.445	0.103245	0.560656	1922	0.00729689	0.55336
863	2.02105	120.445	0.103245	0.560656	1923	0.00730068	0.553356
864	2.02105	120.445	0.103245	0.560656	1924	0.00730448	0.553352
865	2.02105	120.445	0.103245	0.560656	1925	0.00730828	0.553348
866	2.02105	120.445	0.103245	0.560656	1926	0.00731207	0.553344
867	2.02105	120.445	0.103245	0.560656	1927	0.00731587	0.553341
868	2.02105	120.445	0.103245	0.560656	1928	0.00731967	0.553337
869	2.02105	120.445	0.103245	0.560656	1929	0.00732346	0.553333
870	2.02105	120.445	0.103245	0.560656	1930	0.00732726	0.553329
871	2.02105	120.445	0.103245	0.560656	1931	0.00733106	0.553325
872	2.02105	120.445	0.103245	0.560656	1932	0.00733485	0.553322
873	0.161569	0.598115	0.0293811	0.0016887	164	0.000622627	0.00106607
874	0.161569	0.598115	0.0293811	0.0016887	165	0.000626424	0.00106227
875	0.161569	0.598115	0.0293811	0.0016887	166	0.00063022	0.00105848
876	0.150188	0.550888	0.0274598	0.000948017	149	0.00056568	0.000382337
877	0.150188	0.550888	0.0274598	0.000948017	150	0.000569476	0.00037854
878	0.150188	0.550888	0.0274598	0.000948017	151	0.000573273	0.000374744
879	0.150188	0.550888	0.0274598	0.000948017	152	0.000577069	0.000370947
880	0.150188	0.550888	0.0274598	0.000948017	153	0.000580866	0.000367151
881	0.150188	0.550888	0.0274598	0.000948017	154	0.000584662	0.000363354
882	0.150188	0.550888	0.0274598	0.000948017	155	0.000588459	0.000359558
883	0.150188	0.550888	0.0274598	0.000948017	156	0.000592255	0.000355761
884	0.150188	0.550888	0.0274598	0.000948017	157	0.000596052	0.000351965
885	0.150188	0.550888	0.0274598	0.000948017	158	0.000599848	0.000348168
886	0.150188	0.550888	0.0274598	0.000948017	159	0.000603645	0.000344372
887	0.150188	0.550888	0.0274598	0.000948017	160	0.000607441	0.000340575
888	0.150188	0.550888	0.0274598	0.000948017	161	0.000611238	0.000336779
889	0.150188	0.550888	0.0274598	0.000948017	162	0.000615034	0.000332982
890	0.150188	0.550888	0.0274598	0.000948017	163	0.000618831	0.000329186
891	0.140071	0.509631	0.0257341	0.000527779	82	0.000311314	0.000216466
892	0.140071	0.509631	0.0257341	0.000527779	83	0.00031511	0.000212669
893	0.140071	0.509631	0.0257341	0.000527779	84	0.000318907	0.000208873
894	0.140071	0.509631	0.0257341	0.000527779	85	0.000322703	0.000205076
895	0.140071	0.509631	0.0257341	0.000527779	86	0.0003265	0.00020128
896	0.140071	0.509631	0.0257341	0.000527779	87	0.000330296	0.000197483
897	0.140071	0.509631	0.0257341	0.000527779	88	0.000334093	0.000193687
898	0.140071	0.509631	0.0257341	0.000527779	89	0.000337889	0.00018989
899	0.140071	0.509631	0.0257341	0.000527779	90	0.000341686	0.000186094
900	0.140071	0.509631	0.0257341	0.000527779	91	0.000345482	0.000182297
901	0.140071	0.509631	0.0257341	0.000527779	92	0.000349279	0.000178501
902	0.140071	0.509631	0.0257341	0.000527779	93	0.000353075	0.000174704
903	0.140071	0.509631	0.0257341	0.000527779	94	0.000356872	0.000170908
904	0.140071	0.509631	0.0257341	0.000527779	95	0.000360668	0.000167111
905	0.140071	0.509631	0.0257341	0.000527779	96	0.000364465	0.000163315
906	0.140071	0.509631	0.0257341	0.000527779	97	0.000368261	0.000159518
907	0.140071	0.509631	0.0257341	0.000527779	98	0.000372058	0.000155722
908	0.140071	0.509631	0.0257341	0.000527779	99	0.000375854	0.000151925
909	0.140071	0.509631	0.0257341	0.000527779	100	0.000379651	0.000148129
910	0.140071	0.509631	0.0257341	0.000527779	101	0.000383447	0.000144332
911	0.140071	0.509631	0.0257341	0.000527779	102	0.000387244	0.000140536
912	0.140071	0.509631	0.0257341	0.000527779	103	0.00039104	0.000136739
913	0.140071	0.509631	0.0257341	0.000527779	104	0.000394837	0.000132943
914	0.140071	0.509631	0.0257341	0.000527779	105	0.000398633	0.000129146
915	0.140071	0.509631	0.0257341	0.000527779	106	0.00040243	0.00012535
916	0.140071	0.509631	0.0257341	0.000527779	107	0.000406226	0.000121553
917	0.140071	0.509631	0.0257341	0.000527779	108	0.000410023	0.000117757
918	0.140071	0.509631	0.0257341	0.000527779	109	0.000413819	0.00011396
919	0.140071	0.509631	0.0257341	0.000527779	110	0.000417616	0.000110164
920	0.140071	0.509631	0.0257341	0.000527779	111	0.000421412	0.000106367
921	0.140071	0.509631	0.0257341	0.000527779	112	0.000425209	0.000102571
922	0.140071	0.509631	0.0257341	0.000527779	113	0.000429005	9.87741e-05
923	0.140071	0.509631	0.0257341	0.000527779	114	0.000432802	9.49776e-05
924	0.131019	0.473286	0.0241756	0.000291422	79	0.000299924	-8.50161e-06
925	0.131019	0.473286	0.0241756	0.000291422	80	0.000303721	-1.22981e-05
926	0.131019	0.473286	0.0241756	0.000291422	81	0.000307517	-1.60946e-05
927	0.0679478	0.234411	0.0129199	1.23925e-07	70	0.000265756	-0.000265632
[truncated: 1,700 more rows]

## Sheet: missense MyCode 33bp MAF 0.001
window_start	OR	OR UB	OR LB	p	adjusted p
[truncated: 2,611 more rows]

## Sheet: truncating MyCode 264bp
window_start	OR	OR UB	OR LB	p	adjusted p
[truncated: 40 more rows]
